# Supplementary material for: Integrated proteogenomic characterization of urothelial carcinoma of the bladder
Source: J Hematol Oncol. 2022 Jun 3;15:76. doi: 10.1186/s13045-022-01291-7 (PMC9164575; doi:10.1186/s13045-022-01291-7)
Supplement: Supplementary file 14 — Additional file 14. Table S2: CNV information in UC cohort. Related to Figure 2, Additional file 2: Fig. S2. A. This sheet contains somatic copy number gains and the relevant genes. B. This sheet contains somatic copy number losses and the relevant genes. C. List of cancer-associated genes (CAG), see Methods “Defining cancer-associated genes (CAG).” D. Lists of significant positive cis-effects in CNA-Protein and CAN-mRNA of chromosome 5p. E. Lists of significant positive cis-effects in CNA-Protein and CAN-mRNA of chromosome 7q. [file 13045_2022_1291_MOESM14_ESM.xlsx]

## Sheet: Description
Table S2. CNV information in UC cohort. Related to Figure 2
Sheet	Description
Table S2A	This sheet contains somatic copy number gains and the relevant genes
Table S2B	This sheet contains somatic copy number losses and the relevant genes.
Table S2C	List of cancer associated genes(CAG),see STAR methods "Defining cancer associated genes (CAG)"
Table S2D	Lists of significant positive cis effects in CNA-Protein and CAN-mRNA of chromosome 5p
Table S2E	Lists of significant positive cis effects in CNA-Protein and CAN-mRNA of chromosome 7q

## Sheet: Table S2A
cytoband	6p21.33	6p21.32	11q13.3	13q11	7q21.11	14q32.33	12q15	8p23.1	8p11.23	8q22.3	1p11.2	5p14.3	6p22.3	20q11.21	3p25.2	1q23.3	8p11.22	16p11.2	19q13.31	11p15.5	15q11.2	7q11.21	19q12	9p11.1	10p15.1	7p11.2	17q12	19p12	1p36.13	3p25.2	18p11.32	17q24.3	12p12.2	21q22.3	19q13.42	1q44	17q12	15q15.3	4q13.2	10q11.23	1p34.3	2q11.2	2q32.1	2p16.1	9q34.3	9p24.3	5p15.33	7p21.2	2p11.2
q value	6.9506e-84	4.288e-44	5.3782e-18	1.07e-16	3.395e-15	6.9476e-13	9.7145e-13	1.7108e-17	2.6695e-11	1.997e-07	1.6393e-11	2.6246e-10	2.8636e-18	4.5006e-05	9.5793e-09	3.0241e-06	2.6246e-10	0.00022724	7.5083e-07	0.00034978	4.1636e-05	2.1353e-06	7.0423e-06	9.3145e-05	0.0012661	0.00010952	8.6745e-07	0.00098524	4.6979e-06	3.8592e-10	0.0036472	0.0013119	0.0090161	0.0090161	2.7797e-06	0.0014067	5.7488e-06	0.0090161	0.017951	0.01125	0.0019072	0.0052491	0.033671	0.033671	0.067798	0.055887	0.0025066	0.042818	0.019717
residual q value	2.7353e-63	7.6709e-22	1.9131e-17	1.07e-16	9.7185e-14	6.9476e-13	9.7145e-13	3.2166e-12	7.5169e-08	1.997e-07	7.1571e-07	7.4087e-06	1.0095e-05	4.5006e-05	0.00012556	0.0001423	0.00015624	0.00022724	0.00032901	0.00034978	0.00034978	0.00037998	0.00037998	0.00076907	0.0012661	0.0022087	0.0028723	0.0029251	0.0037798	0.0039164	0.0042187	0.0050624	0.0090161	0.0090161	0.0102	0.012631	0.015596	0.017375	0.017951	0.036676	0.039906	0.044993	0.044993	0.05025	0.067798	0.097576	0.10777	0.12143	0.12486
wide peak boundaries	chr6:31271487-31354839	chr6:32589734-32641761	chr11:70125714-70174879	chr13:18253889-18258898	chr7:81187521-81756468	chr14:105600535-105644988	chr12:68924333-69652481	chr8:12129118-12139033	chr8:37067379-37797849	chr8:100520496-100721806	chr1:120809437-120890583	chr5:21482163-21585569	chr6:20144837-22136952	chr20:30815090-31382387	chr3:11860179-11885785	chr1:160867429-161162463	chr8:39283234-39584953	chr16:31994653-32066672	chr19:42843959-43205830	chr11:1015500-1018647	chr15:23360640-23442315	chr7:63567574-63572951	chr19:29707451-29933217	chr9:42185913-42856902	chr10:5039496-5111253	chr7:55807145-55819506	chr17:36168926-36450189	chr19:20117522-20625599	chr1:16921729-16949273	chr3:12141997-12769478	chr18:736650-751731	chr17:68982296-69190756	chr12:20901091-21019687	chr21:44573425-44632416	chr19:53679628-53788279	chr1:244829618-244854987	chr17:39211936-39832439	chr15:43604095-43609596	chr4:68637850-69389944	chr10:50003375-50096014	chr1:39413936-40308546	chr2:97205742-97225697	chr2:183157460-183608284	chr2:55243003-55255839	chr9:138112287-138394717	chr9:1-162771	chr5:730045-840998	chr7:14335823-19707408	chr2:88978797-90030107
genes in wide peak	HLA-B	HLA-DQA1	ANO1	[FAM230C]	HGF	MIR8071-1	CPM	USP17L2	ERLIN2	PABPC1	PPIAL4A	GUSBP1	E2F3	DEFB118	[TAMM41]	NIT1	ADAM3A	[ZNF267]	PSG1	MUC6	GOLGA6L2	[MIR4283-1]	CCNE1	SPATA31A6	AKR1C3	2021-09-14	CCL3L1	hsa-mir-1270-1	CROCC	PPARG	YES1	ABCA10	SLCO1B3	TSPEAR	MIR371A	HNRNPU	ERBB2	STRC	UGT2B7	FAM21A	BMP8B	ANKRD36	NUP35	MTIF2	CACNA1B	FOXD4	ZDHHC11	AHR	LOC101927050
	HLA-C	HLA-DRB1			LOC100128317		LYZ	LOC392196	PROSC	ANKRD46	RNVU1-19		SOX4	DEFB115		PFDN2	ADAM18		PSG2		GOLGA8S		URI1	FAM74A7			CCL4L2	ZNF90		RAF1		ABCA9	SLCO1B7	KRTAP10-4	MIR372	COX20	GRB7		UGT2B10	AGAP6	COL9A2				TUBBP5	CBWD1		DGKB
					LOC105369146		YEATS4	USP17L7	ADGRA2	SNX31			CDKAL1	DEFB116		USF1	ADAM32		PSG4				C19orf12	LOC101927827			TBC1D3F	ZNF486		SYN2		ABCA6		KRTAP10-6	MIR515-1	SNORA100	NEUROD2		UGT2B15	FAM21EP	MYCL				FAM157B	FAM138A		MEOX2
							CCT2	FAM66D	ZNF703	MIR7705			MBOAT1	DEFB119		DEDD	ADAM5		PSG5					LOC103908605			CCL4L1	ZNF626		TIMP4		MIR4524A		KRTAP10-7	MIR519E		PNMT		UGT2B11		PPT1				LOC101928932	FAM138C		TWIST1
							FRS2		LOC728024				CASC15			USP21	LOC100130964		PSG6					XLOC_007697			TBC1D3B	ZNF826P		MKRN2		MIR4524B		KRTAP10-9	MIR520F		MED1		UGT2B28		RLF					WASH1		HDAC9
							CPSF6		LINC01605				NBAT1			F11R			PSG7								CCL3L3	ZNF737		TMEM40		ABCA9-AS1		KRTAP10-5	MIR515-2		TCAP		UGT2A3		PABPC4					DDX11L5		AGR2
							BEST3		LOC101929622				LINC00581			UFC1			PSG11								LOC440434	MIR1270		TSEN2				KRTAP10-8	MIR519C		STARD3		LOC105377267		ZMPSTE24					MIR1302-2		SNX13
							LRRC10		LOC102723701							ITLN1			PSG10P								TBC1D3H			MKRN2OS					MIR520A		IKZF3				PPIE					MIR1302-9		SOSTDC1
							MIR1279									NECTIN4											TBC1D3G								MIR526B		CDK12				CAP1					MIR1302-10		TSPAN13
							MIR3913-2									KLHDC9											TBC1D3K								MIR519B		PPP1R1B				MACF1					MIR1302-11		BZW2
							MIR3913-1									ITLN2											TBC1D3L								MIR525		MIEN1				HEYL					PGM5P3-AS1		ANKMY2
																ARHGAP30											LOC101060389								MIR523		FBXL20				HPCAL4							AGR3
																TSTD1																			MIR518F		PGAP3				TRIT1							PRPS1L1
																LOC101928372																			MIR520B		STAC2				OXCT2							TWISTNB
																																			MIR518B		MIR4728				NT5C1A							FERD3L
																																			MIR526A1						MFSD2A							AGMO
																																			MIR520C						TMCO2							ISPD
																																			MIR518C						OXCT2P1							MIR1302-6
																																			MIR524						BMP8A							MIR3146
																																			MIR517A						KIAA0754							ISPD-AS1
																																			MIR519D						SNORA55							LRRC72
																																			MIR521-2						PPIEL							MEOX2-AS1
																																			MIR520D						LOC101929516							LOC101927630
																																			MIR517B						LOC101929536							KCCAT333
																																			MIR520G													LOC105375166
																																			MIR516B2
																																			MIR526A2
																																			MIR518E
																																			MIR518A1
																																			MIR518D
																																			MIR516B1
																																			MIR518A2
																																			MIR517C
																																			MIR520H
																																			MIR521-1
																																			MIR522
																																			MIR519A1
																																			MIR527
																																			MIR516A1
																																			MIR516A2
																																			MIR519A2
																																			MIR1283-2
																																			MIR1283-1
																																			MIR371B
[truncated: 9 more columns]

## Sheet: Table S2B
cytoband	6p21.32	15q11.2	8p23.1	19p13.3	9p21.3	12p13.2	10q26.13	2q11.2	13q14.2	9p11.1	16q22.2	4p16.3	12p13.31	11q13.3	11p15.5	6q25.3	17q21.1	1q21.1	15q21.1	22q12.2	13q11	11q22.1	5q13.2	14q13.2	8p23.3	3p14.3	17p11.2	7q34	5q35.3	18p11.32	22q13.2	17p12	16p13.13	19q13.2	2q36.3	16p13.11	9q34.3	2p13.3	14q32.33	4q12	21q22.13	6p21.33	10p11.21	4q35.2	5p15.33	1p36.33	22q13.1	12q13.13	6p22.1
q value	8.3568e-39	4.276e-29	2.7933e-25	1.6492e-18	7.5163e-22	4.2372e-21	9.3913e-12	2.9269e-14	1.4057e-10	1.6865e-11	1.0219e-09	9.985e-08	6.3082e-16	1.4223e-11	9.4934e-08	4.7781e-06	7.7265e-07	2.412e-06	1.3564e-08	1.4045e-09	5.9303e-08	2.0065e-10	1.0219e-09	7.2217e-06	1.1383e-10	5.0545e-05	1.6318e-07	1.0244e-07	7.5052e-11	8.2179e-06	1.3619e-11	3.4777e-06	5.1837e-07	1.1043e-05	1.243e-06	2.6439e-08	0.00018231	0.0011582	8.0563e-05	6.1963e-05	0.0021041	8.5756e-16	0.0017307	8.3355e-05	0.0048261	0.00089923	7.0895e-08	0.0026117	2.2976e-16
residual q value	4.5213e-30	4.8166e-22	1.2578e-20	1.0131e-17	1.9279e-16	2.5167e-16	1.1383e-10	2.7368e-09	4.047e-09	1.3564e-08	9.4024e-08	9.985e-08	5.8987e-07	7.5788e-07	8.2117e-07	4.7781e-06	4.7781e-06	8.5353e-06	8.5353e-06	9.4098e-06	1.1323e-05	1.8298e-05	2.593e-05	2.7644e-05	3.2458e-05	5.2338e-05	5.5113e-05	6.5124e-05	7.9996e-05	0.000111	0.00012452	0.00017018	0.00022591	0.00023494	0.00047561	0.00053456	0.00079071	0.0011774	0.0016642	0.0020179	0.0021161	0.002308	0.0025355	0.0030083	0.0046989	0.0049577	0.0052265	0.0054807	0.0057459
wide peak boundaries	chr6:32589733-32660505	chr15:20534860-20669612	chr8:12146701-12416247	chr19:281093-362695	chr9:21941293-21968664	chr12:10435616-10593485	chr10:122508620-122698841	chr2:97091584-97551710	chr13:48258529-49224339	chr9:42184189-42852403	chr16:70782655-71249206	chr4:1-215081	chr12:9208595-9419116	chr11:68815065-68987386	chr11:295054-314995	chr6:160503830-160702630	chr17:39965412-40074215	chr1:121566181-144422725	chr15:44758560-45026902	chr22:31082169-31282840	chr13:1-18845490	chr11:101110232-101898830	chr5:72905399-73125614	chr14:35514688-35827302	chr8:1-491223	chr3:57199143-57500470	chr17:20392801-20580088	chr7:141973360-142119484	chr5:180858372-181043939	chr18:712407-908629	chr22:40800906-40860351	chr17:15741848-16223733	chr16:10180375-10532559	chr19:39836639-39971515	chr2:226980736-227474027	chr16:16214837-16365406	chr9:134814031-134880475	chr2:69364688-69458399	chr14:105290774-105410978	chr4:55901757-56474287	chr21:37054137-37218275	chr6:31271820-31403245	chr10:35800366-37786234	chr4:188097138-189864434	chr5:1-273176	chr1:1428262-1512520	chr22:38866662-38989824	chr12:52572934-52952068	chr6:29890392-29975655
genes in wide peak	HLA-DQA1	GOLGA8CP	FAM86B1	MIER2	CDKN2A-AS1	KLRC1	DMBT1	ANKRD36	RCBTB2	FAM74A7	HYDIN	ZNF595	hsa-mir-1244-3	IGHMBP2	IFITM2	LPA	CSF3	DRD5P2	TERB2	LIMK2	FAM230C	TRPC6	FCHO2	INSM2	FBXO25	APPL1	LGALS9B	MGAM	BTNL3	YES1	ST13	ADORA2B	ATF7IP2	FCGBP	COL4A3	ABCC6	MIR3689A	NFU1	PACS2	PPAT	TTC3	HLA-B	ANKRD30A	TRIML1	SDHA	VWA1	APOBEC3A	KRT1	HLA-A
			DEFB109P1					LOC100506076	MLNR	LOC101927827		ZNF718	A2MP1	MRGPRD	IFITM5		PSMD3	RNU1-4		SMTN	LINC00417	MIR3920		RALGAPA1	FAM87A	ASB14	KRT16P3		BTNL8		MIR4766	MEIS3P1			COL4A4	NPIPA1	MIR3689B			CEP135	PIGP	MIR6891	MTRNR2L7	LINC01060	CCDC127	ATAD3B	APOBEC3B-AS1	KRT2	HCG4B
			DEFB130					LOC100506123	RB1	LOC103908605			LOC642846	MRPL21			MED24	RNU1-3		INPP5J		LOC101054525		SNORA101B	ZNF596	LOC105377102	FAM106B		MIR8089			NCOR1			MFF	NOMO2	MIR3689D1			PAICS	TTC3-AS1		LINC00993	LINC01262	PLEKHG4B	ATAD3C		KRT3
			LOC649352						LPAR6	XLOC_007697			MIR1244-1				SNORD124	RNU1-2		PLA2G3					OR4F21							TTC19			TM4SF20	PKD1P1	MIR3689F			KIAA1211	LOC105372795				LRRC14B	LOC102724312		KRT4
			FAM90A2P						FNDC3A				MIR1244-3				MIR6884	RNU1-1		RNF185					RPL23AP53							ZSWIM7			LOC654841	NOMO3	MIR3689C			AASDH					HRAT5			KRT8
			FAM66A						CYSLTR2				MIR1244-2					LOC388692		SELM												CDRT15P2			MIR5703	LOC100288162	MIR3689D2			MIR7641-2								KRT76
									LINC00462				LINC00987					FAM72C		MIR3928												LOC101928567				MIR3180-1	MIR3689E											KRT72
									LINC00441				LOC101928030					FAM231D																		MIR3179-2	LOC101448202											KRT78
													LOC101930452					PPIAL4D																		MIR3180-2												KRT73
																		LOC645166																		MIR3179-1												KRT79
																		PPIAL4E																		MIR3179-3												KRT77
																		FCGR1CP																		MIR3670-1												KRT73-AS1
																		SRGAP2D																		MIR3670-2
																		LOC101927429																		NPIPA7
																		RNVU1-15																		MIR6770-1
																		RNVU1-17																		MIR6511A3
																																				MIR6770-2
																																				MIR6511A1
																																				MIR6511A2
																																				MIR3670-3
																																				MIR3179-4
[truncated: 26 more columns]

## Sheet: Table S2C
Cancer associated genes (CAG)
ABL1
ACVR1B
AFF1
AFF4
AGAP2
AGR2
AIM2
AKAP13
AKIP1
AKT1
AKT2
ALK
APC
ARAF
ARHGAP20
ARHGAP26
ARHGAP35
ARHGEF12
ARHGEF5
ARID1A
ARID1B
ARID2
ARID3B
ASPSCR1
ATRX
AURKA
AXL
B2M
BANP
BAP1
BAX
BCAS3
BCAS4
BCL10
BCL2
BCL3
BCL6
BCOR
BCR
BIN1
BMI1
BRAF
BRCA1
BRCC3
BRD7
BRI3BP
BRMS1
BTG1
CADM1
CADM4
CARD11
CARS
CASP8
CBFB
CBL
CCDC6
CCND1
CCNL1
CDC73
CDH1
CDK2AP1
CDKN1B
CDKN1C
CDKN2A
CDKN2C
CDKN2D
CEBPA
CHD5
CHEK2
CIC
CMC4
CREB3L2
CREBBP
CREBL2
CRK
CSF1R
CSNK2A3
CTCF
CTNNB1
CYLD
DAB2
DAB2IP
DAPK3
DCUN1D1
DDIT3
DDX6
DEK
DFNA5
DIS3L2
DLC1
DLEC1
DMTF1
DMTN
DNMT1
DNMT3A
DOCK4
DPH1
EFNA1
EGFR
ELAC2
ELF4
ELL
ENTPD5
EP300
EPB41L3
EPHB2
EPS15
ERBB2
ERG
ERRFI1
ETS1
ETS2
ETV1
ETV6
EVI2A
EVI2B
EWSR1
EXT1
EXT2
EZH2
FAM120A
FBXW7
FCGR2B
FER
FES
FGF3
FGF5
FGFR2
FGFR3
FGR
FH
FLCN
FLI1
FLT3
FOS
FOXL2
FOXO1
FOXO3
FOXO4
FRAT1
FRK
FSTL3
FUBP1
FUS
FYN
GAS7
GATA2
GATA3
GLI1
GMPS
GNA11
GNAQ
GNAS
GPR68
HCK
HIC1
HIF3A
HMGA2
HOPX
HOXA9
HPGD
HRAS
HTATIP2
IDH1
IDH2
ING1
ING4
IRF1
JAK1
JAK2
JAK3
JAZF1
JUN
KAT6A
KCTD11
KDM5C
KDM6A
KDSR
KIT
KLF4
KLK10
KMT2A
KRAS
LATS1
LATS2
LCK
LETMD1
LGR6
LHX4
LIMD1
LIN9
LITAF
LMO2
LYL1
LYN
LZTS1
MAF
MAFB
MAP2K1
MAP2K4
MAP3K1
MAP3K8
MAPKAPK5
MCF2
MCF2L
MCTS1
MDM2
MDM4
MECOM
MED12
MERTK
MET
MFHAS1
MKL1
MLH1
MLLT1
MLLT10
MLLT11
MLLT3
MLLT4
MN1
MPL
MSH2
MSH6
MTSS1
MTUS1
MUC1
MUTYH
MXI1
MYB
MYCN
MYD88
MYEOV
NBL1
NCKIPSD
NCOA1
NCOA3
NCOA4
NCOR1
NDRG2
NET1
NF1
NF2
NFE2L2
NFKB2
NKX2-1
NKX3-1
NOTCH1
NOTCH2
NPM1
NPRL2
NR4A3
NRAS
NSD1
NTRK1
NUP214
PAF1
PALB2
PARK7
PATZ1
PAX3
PAX5
PAX7
PBRM1
PBX1
PDCD4
PDGFB
PDGFD
PDGFRA
PDGFRB
PHB
PHF6
PHLDA3
PHLPP1
PHLPP2
PICALM
PIK3CA
PIK3R1
PIM2
PINX1
PLEKHG2
PLEKHO1
PLK2
PML
PMS1
POU2AF1
PPAPDC1B
PPP2R1A
PRCC
PRDM1
PRKCD
PRKCDBP
PRKCI
PRR5
PTCH1
PTEN
PTPN11
PTTG1
PYCARD
PYHIN1
RAB8A
RAF1
RAP1A
RARA
RARB
RASA1
RASL10A
RASSF1
RASSF2
RASSF4
RASSF5
RB1
RB1CC1
RBL1
RBL2
RBM15
RBMX
RECK
REL
RET
RHOA
RHOB
RNF213
RNF43
ROS1
RPS6KA2
RRAS2
RUNX1
RUNX1T1
SASH1
SEC31A
SET
SETBP1
SETD2
SF3B1
SH3GL1
SIRT4
SKP2
SMAD2
SMAD4
SMARCA4
SMARCB1
SMO
SOCS1
SOX9
SPECC1
SPI1
SPOP
SRC
SRSF2
SS18
ST20
STAG2
STARD13
STIL
STK11
STYK1
SUFU
SUSD2
SUZ12
TAF15
TAL1
TAL2
TBC1D3
TBRG1
TCF3
TCHP
TCL1A
TCP10L
TCTA
TET2
TFE3
TFG
TFPT
TLX1
TMEM127
TNFAIP3
TNFRSF17
TOP1
TP53
TP53INP1
TP63
TP73
TPM3
TPR
TRAF7
TRIM24
TRIM37
TSC1
TSC2
TSHR
U2AF1
UFL1
USP4
USP6
VAV1
VHL
VWA5A
WHSC1
WHSC1L1
WISP1
WNT1
WNT3
WT1
WWOX
WWTR1
XAF1
XRN1
YAP1
YES1
ZBTB16
ZBTB7C
ZDHHC17
ZFYVE19
ZNF521
ACVR1
ACVR2A
AJUBA
ALB
AMER1
APOB
AR
ARID5B
ASXL1
ASXL2
ATF7IP
ATM
ATR
ATXN3
AXIN1
AXIN2
BCL2L11
BRCA2
BTG2
CACNA1A
CBWD3
CD70
CD79B
CDK12
CDK4
CDKN1A
CHD3
CHD4
CHD8
CNBD1
COL5A1
CREB3L3
CSDE1
CTNND1
CUL1
CUL3
CYSLTR2
DACH1
DAZAP1
DDX3X
DHX9
DIAPH2
DICER1
DMD
EEF1A1
EEF2
EGR3
EIF1AX
ELF3
EPAS1
EPHA2
EPHA3
ERBB3
ERBB4
ERCC2
ESR1
FAM46D
FAT1
FGFR1
FLNA
FOXA1
FOXA2
FOXQ1
GABRA6
GNA13
GPS2
GRIN2D
GTF2I
H3F3A
H3F3C
HGF
HIST1H1C
HIST1H1E
HLA-A
HLA-B
HUWE1
IL6ST
IL7R
INPPL1
IRF2
IRF6
KANSL1
KEAP1
KEL
KIF1A
KLF5
KMT2B
KMT2C
KMT2D
KRT222
LEMD2
LZTR1
MACF1
MAP3K4
MAPK1
MAX
MEN1
MGA
MGMT
MSH3
MTOR
MUC6
MYC
MYH9
NIPBL
NUP133
NUP93
PCBP1
PDS5B
PGR
PIK3CB
PIK3CG
PIK3R2
PIM1
PLCB4
PLCG1
PLXNB2
PMS2
POLE
POLQ
POLRMT
PPM1D
PPP6C
PRKAR1A
PSIP1
PTMA
PTPDC1
PTPRC
PTPRD
RAC1
RAD21
RBM10
RFC1
RHEB
RIT1
RNF111
RPL22
RPL5
RPS6KA3
RQCD1
RXRA
SCAF4
SF1
SIN3A
SMARCA1
SMC1A
SMC3
SOS1
SOX17
SPTA1
SPTAN1
TAF1
TBL1XR1
TBX3
TCEB1
TCF12
TCF7L2
TGFBR2
TGIF1
THRAP3
TLR4
TMSB4X
TRAF3
TXNIP
UNCX
USP9X
XPO1
ZBTB20
ZBTB7B
ZC3H12A
ZCCHC12
ZFHX3
ZFP36L1
ZFP36L2
ZMYM2
ZMYM3
ZNF133
ZNF750

## Sheet: Table S2D
Significant positive cis effects in CNA-mRNA of chromosome 5p	Significant positive cis effects in CNA-Protein of chromosome 5p
ANXA2R	BRIX1
BRD9	C5orf22
CCDC127	C6
CCT5	C9
CEP72	CLPTM1L
CLPTM1L	CMBL
DROSHA	DROSHA
EXOC3	FASTKD3
GOLPH3	FBXO4
IRX4	GOLPH3
ZNF131	LPCAT1
MED10	MTMR12
MRPL36	MTRR
MTMR12	NADK2
MYO10	NIPBL
NDUFS6	NNT
NIM1K	NSUN2
NSUN2	NUP155
PDZD2	OXCT1
PLCXD3	PAIP1
SDHA	PDCD6
SLC12A7	RICTOR
SLC9A3	SDHA
SRD5A1	SLC12A7
TRIO	SUB1
TRIP13	TARS
LOC100506639	TRIO
	TRIP13
	WDR70
	ZFR

## Sheet: Table S2E
Significant positive cis effects in CNA-mRNA of chromosome 7q	Significant positive cis effects in CNA-Protein of chromosome 7q
MDFIC	AASS
ALKBH4	ABCB8
MOSPD3	ABHD11
APTR	AHCYL2
POLR2J2	AKAP9
LAMTOR4	AKR1D1
CPSF4	ALKBH4
UFSP1	ANKIB1
MBLAC1	ARMC10
ZNF783	ASL
GALNT11	BAZ1B
PRSS1	BRAF
ZNF777	CALU
EPHB6	CASP2
PMS2P9	CDK5
STAG3L2	CHCHD3
POLR2J3	CHPF2
POM121C	DLD
RASA4	DNAJC2
	EIF4H
	ELN
	EPHB4
	FAM185A
	FIS1
	GSTK1
	GTF2I
	GTPBP10
	HSPB1
	MDH2
	MEPCE
	NOS3
	PDAP1
	PDIA4
	PEX1
	POR
	PUS7
	REPIN1
	RHBDD2
	RHEB
	SAP25
	SLC25A13
	SLC37A3
	SLC4A2
	SND1
	SRPK2
	SSBP1
	STEAP2
	SYPL1
	TBL2
	TNPO3
	TRIM24
	TSC22D4
	UBE2H
	UBE3C
	UBN2
	VKORC1L1
	ZC3HAV1
	ZKSCAN1
