# Supplementary material for: Integrated proteogenomic characterization of urothelial carcinoma of the bladder
Source: J Hematol Oncol. 2022 Jun 3;15:76. doi: 10.1186/s13045-022-01291-7 (PMC9164575; doi:10.1186/s13045-022-01291-7)
Supplement: Supplementary file 15 — Additional file 15. Table S3: Differentially expressed mRNAs, proteins, and phosphoproteins between tumors and MNUs. Related to Figure 3, Additional file 3: Fig. S3. A. Lists of mRNAs, proteins, and phosphoproteins used for principal component analysis (PCA). B. Lists of differentially expressed mRNAs, proteins and phosphoproteins (Wilcoxon rank-sum test, FDR < 0.01, Tumors/MNUs ratio > 2 or < 1/2) in tumors and MNUs. C. A list of genes with significant patient survival difference on both protein and mRNA level. D. A list of candidate target genes of UC. [file 13045_2022_1291_MOESM15_ESM.xlsx]

## Sheet: Description
Table S3. Differentially expressed mRNAs, proteins and phosphoproteins between tumors and MNUs. Related to Figure 3
Sheet	Description
Table S3A	Lists of mRNAs, proteins, and phosphoproteins used for principal component analysis (PCA).
Table S3B	Lists of differentially expressed mRNAs, proteins and phosphoproteins (Wilcoxon rank-sum test, FDR < 0.01, Tumors/MNUs ratio > 2 or < 1/2) in tumors and MNUs.
Table S3C	A list of genes with significant patient survival difference on both protein and mRNA level.
Table S3D	A list of candidate target genes of UC.

## Sheet: Table S3A
Proteins used for PCA analysis	mRNAs used for PCA analysis	Phosphoproteins used for PCA analysis
SPTBN2	A1BG	AAAS
THOC5	A1BG-AS1	AAK1
HEXB	A2M	ABCC1
NAT10	A2M-AS1	ABCF1
HMOX2	A2ML1	ABI1
KIAA1217	A2MP1	ABI2
CLC	A4GALT	ABL2
MYH10	AAAS	ABLIM1
CIAPIN1	AACS	ABLIM3
ZC3H15	AADAT	ACACA
DNM2	AAGAB	ACAP2
GBP2	AAK1	ACBD5
MRE11A	AAMDC	ACIN1
ACTR2	AAMP	ACLY
PPP1CA	AANAT	ACSL5
COG3	AAR2	ACSS2
LSR	AARS1	ACTA2
LRCH3	AARS2	ACTG1
SNX1	AASDH	ACTG2
NRAS	AASDHPPT	ADAM17
LIMA1	AASS	ADAM9
TBC1D2B	AATBC	ADAR
HNRNPF	AATF	ADCY6
DIDO1	AATK	ADD1
GRWD1	ABALON	ADD3
PNKD	ABAT	ADNP
ABR	ABCA1	ADRBK1
LCP1	ABCA10	ADSL
APOH	ABCA11P	AFAP1
SMAD2	ABCA13	AFF4
NUDT21	ABCA2	AFTPH
EPHA2	ABCA3	AGAP1
FBP1	ABCA5	AGAP3
MYO18A	ABCA6	AGFG1
OCIAD1	ABCA7	AHCTF1
CAB39L	ABCA8	AHNAK
ANXA11	ABCA9	AHNAK2
LRRFIP1	ABCB1	AHSG
MTCH2	ABCB10	AIFM1
NMT1	ABCB11	AIM1
CUTA	ABCB4	AIM1L
PIK3R4	ABCB6	AJUBA
PITPNM1	ABCB7	AKAP1
PDXP	ABCB8	AKAP11
SMC3	ABCB9	AKAP12
UBE3A	ABCC1	AKAP13
TNPO3	ABCC10	AKAP17A
MVP	ABCC11	AKT1
NUP85	ABCC2	AKT1S1
PABPC1	ABCC3	ALAD
PPA1	ABCC4	ALB
GTF3C2	ABCC5	ALDOA
RILP	ABCC5-AS1	ALG3
WDR61	ABCC6	ALKBH5
IPO8	ABCC8	AMPD2
IDH3G	ABCC9	ANK1
PPP4C	ABCD1	ANK3
FHL2	ABCD2	ANKIB1
RAPH1	ABCD3	ANKLE2
VPS41	ABCD4	ANKRD17
RAB27A	ABCE1	ANKRD27
TSR1	ABCF1	ANKS1A
NME7	ABCF2	ANLN
BPNT1	ABCF3	ANP32B
PDLIM5	ABCG1	ANXA2
BTD	ABCG2	AP3D1
HMGB3	ABHD1	APBB1IP
FNBP1	ABHD10	API5
N4BP1	ABHD11	APOL1
SLC35B2	ABHD11-AS1	ARAF
LCLAT1	ABHD12	ARF3
NDUFB3	ABHD13	ARFGAP1
SNRPC	ABHD14A	ARFGAP2
AHCTF1	ABHD14A-ACY1	ARFGEF1
ABCD3	ABHD14B	ARFGEF2
NSFL1C	ABHD15	ARGLU1
VDAC3	ABHD16A	ARHGAP1
DHRS11	ABHD17A	ARHGAP12
RELA	ABHD17AP1	ARHGAP17
GPD1L	ABHD17AP4	ARHGAP23
SFPQ	ABHD17AP6	ARHGAP32
CNN3	ABHD17B	ARHGAP35
NDUFA9	ABHD17C	ARHGAP5
ERMP1	ABHD18	ARHGEF11
HSP90AB1	ABHD2	ARHGEF12
44080	ABHD3	ARHGEF16
IDH3A	ABHD4	ARHGEF17
POLR2D	ABHD5	ARHGEF2
MAT2A	ABHD6	ARHGEF40
XPO1	ABHD8	ARHGEF6
ACAT2	ABI1	ARHGEF7
CORO1C	ABI2	ARID1A
WFS1	ABI3	ARID1B
PPP5C	ABI3BP	ARID4B
BAG1	ABITRAM	ARID5B
TUBB	ABL1	ARL6IP4
COMMD10	ABL2	ARMC10
HSP90B1	ABLIM1	ASAP1
ESRP1	ABLIM2	ASMTL
DCAF7	ABLIM3	ASPSCR1
ABHD14B	ABO	ATAD2
A1BG	ABR	ATF2
ATP5B	ABRACL	ATF7
GSS	ABRAXAS1	ATF7IP
PCIF1	ABRAXAS2	ATG2B
HUWE1	ABT1	ATN1
NAA50	ABT1P1	ATP13A1
BAX	ABTB1	ATP2A2
BCAS1	ABTB2	ATP2B1
LSP1	ACAA1	ATP7A
NAP1L4	ACAA2	ATRIP
ME2	ACACA	ATRX
SPTAN1	ACACB	ATXN1L
ACBD5	ACAD10	ATXN2
STAU1	ACAD8	ATXN2L
EIF4B	ACAD9	AZI1
DUSP23	ACADM	BABAM1
NUB1	ACADS	BAD
FKBP7	ACADSB	BAG3
EIF4A1	ACADVL	BAG6
ELANE	ACAN	BAIAP2
FAM3C	ACAP1	BAIAP2L1
KRT2	ACAP2	BAP1
GLRX	ACAP3	BASP1
MTMR1	ACAT1	BAZ1A
ACOT7	ACAT2	BAZ1B
SRSF9	ACBD3	BAZ2A
ANKRD22	ACBD3-AS1	BBX
TNK1	ACBD4	BCAR3
KRT4	ACBD5	BCKDHA
SLC33A1	ACBD6	BCKDK
NDRG2	ACBD7	BCL10
SND1	ACCS	BCL11B
VSIG2	ACD	BCL2L13
SF3B5	ACE	BCL3
AMPD3	ACER2	BCL7C
RAB8A	ACER2P1	BCL9L
NUP210	ACER3	BCLAF1
CPVL	ACHE	BCR
RABEP2	ACIN1	BICD2
COPS4	ACKR1	BIN1
NT5DC1	ACKR2	BIN2
ISCU	ACKR3	BIVM-ERCC5
SIAE	ACKR4	BLOC1S3
EIF5	ACKR4P1	BMS1
TBC1D15	ACLY	BNIP2
TMC4	ACMSD	BNIP3L
DBN1	ACO1	BOD1L1
MIOS	ACO2	BOP1
HADHA	ACOT1	BPTF
HOOK3	ACOT11	BRAF
TSN	ACOT12	BRAP
REXO2	ACOT13	BRAT1
PRKAG1	ACOT2	BRD1
PBRM1	ACOT7	BRD3
AKR1A1	ACOT8	BRD4
EIF4G1	ACOT9	BRF1
MUC1	ACOX1	BUD13
MRPS25	ACOX2	C10orf12
TRAPPC5	ACOX3	C11orf30
NUDT9	ACOXL	C11orf58
PARP12	ACOXL-AS1	C11orf84
PSMD7	ACP1	C12orf43
LAMTOR3	ACP2	C15orf52
NPEPPS	ACP3	C17orf70
HNRNPA0	ACP4	C18orf25
NCKAP1	ACP5	C19orf33
PFN2	ACP6	C1orf116
C1QBP	ACP7	C1orf226
SUB1	ACRBP	C1orf35
GALNT1	ACSBG1	C20orf112
SERPING1	ACSF2	C2orf49
DDX6	ACSF3	C6orf132
CLUH	ACSL1	C7orf50
VAPB	ACSL3	C9orf142
AHCY	ACSL3-AS1	C9orf78
IMPA1	ACSL4	CAAP1
PCDH1	ACSL5	CACTIN
NSDHL	ACSM3	CAD
EMC2	ACSM6	CALD1
PDK3	ACSS1	CALU
EML2	ACSS2	CAMK2D
CYB5B	ACSS3	CAMK2G
BAIAP2	ACTA2	CAMKK2
GALNT2	ACTA2-AS1	CAMSAP1
TTC38	ACTB	CAMSAP2
AIMP1	ACTBP10	CAMSAP3
KIAA0368	ACTBP11	CANX
CLEC3B	ACTBP2	CAP1
HIBADH	ACTBP4	CARHSP1
SQRDL	ACTBP7	CASC3
RPLP2	ACTBP8	CASK
ZDHHC5	ACTG1	CASKIN2
SLC2A1	ACTG1P1	CAST
ATP6V1B2	ACTG1P14	CBFB
BCAP31	ACTG1P15	CBX1
MRPL50	ACTG1P17	CBX3
NUP133	ACTG1P18	CBX8
PTCD3	ACTG1P20	CBY1
GANAB	ACTG1P3	CC2D1A
ITGB6	ACTG1P4	CCAR1
PRPF19	ACTG1P9	CCDC50
RPS13	ACTG2	CCDC6
HCFC1	ACTL10	CCDC61
KDM3B	ACTL6A	CCDC64B
FAM98C	ACTN1	CCDC86
PARP1	ACTN4	CCDC88C
SSFA2	ACTN4P1	CCDC9
PPIE	ACTR10	CCM2
43895	ACTR1A	CCNK
ACO1	ACTR1AP1	CCNL1
CHMP2B	ACTR1B	CCNL2
LXN	ACTR2	CCNT2
EIF3H	ACTR3	CCNY
GLOD4	ACTR3-AS1	CCZ1
MRPS23	ACTR3B	CD248
RUVBL1	ACTR3BP4	CD2AP
HSPB8	ACTR3C	CD2BP2
MAOA	ACTR5	CD44
EIF2B3	ACTR6	CDC20
MOV10	ACTR8	CDC42BPB
NCSTN	ACTRT3	CDC42BPG
PARD3	ACVR1	CDC42EP1
TGFB1I1	ACVR1B	CDC42EP4
KIAA1244	ACVR1C	CDCA5
MKI67IP	ACVR2A	CDK10
CELF2	ACVR2B	CDK11B
HM13	ACVR2B-AS1	CDK12
PDAP1	ACVRL1	CDK13
TMX3	ACY1	CDK17
TBCB	ACYP1	CDK18
TUBGCP2	ACYP2	CDK3
SLC25A20	ADA	CDK7
ADH5	ADA2	CDKN2AIP
SNX3	ADAD2	CDS2
PGM3	ADAL	CENPA
RTCA	ADAM10	CENPB
ATP2B1	ADAM11	CENPC1
FBLN5	ADAM12	CEP170
RPRD1A	ADAM15	CETN2
LARP7	ADAM17	CFL1
BTAF1	ADAM19	CGN
ARHGEF12	ADAM20	CHAF1A
COL7A1	ADAM20P1	CHAF1B
PALLD	ADAM21	CHAMP1
MRPS7	ADAM22	CHD1
RAB18	ADAM23	CHD3
PDCD6	ADAM28	CHD4
ATP6V1D	ADAM33	CHD8
NIPSNAP3A	ADAM3B	CHERP
RAD50	ADAM8	CHFR
PROCR	ADAM9	CHMP2B
CACYBP	ADAMTS1	CHP1
SLC1A5	ADAMTS10	CIAPIN1
PGAM1	ADAMTS12	CIC
GPX1	ADAMTS13	CLASP1
IFI16	ADAMTS14	CLASP2
CUL4A	ADAMTS15	CLASRP
PRKCSH	ADAMTS16	CLCC1
TRMT1L	ADAMTS17	CLIC6
GNB1	ADAMTS19	CLINT1
USP39	ADAMTS2	CLIP1
PSME1	ADAMTS4	CLIP2
CAMK1D	ADAMTS5	CLK2
EPB41L2	ADAMTS6	CLK3
NBEAL1	ADAMTS7	CLN3
PLAT	ADAMTS7P1	CLN6
CLIC2	ADAMTS7P3	CLSPN
PARK7	ADAMTS8	CLTC
ACPP	ADAMTS9	CNOT2
SARS2	ADAMTS9-AS1	COBLL1
TYMP	ADAMTS9-AS2	COIL
RPL10	ADAMTSL1	COL17A1
SNX4	ADAMTSL2	COL1A1
S100A10	ADAMTSL3	COL1A2
TRA2B	ADAMTSL4	COL3A1
SUCLG2	ADAMTSL4-AS1	COL4A2
CISD2	ADAMTSL4-AS2	COPA
CCT7	ADAMTSL5	COPB2
CDC5L	ADAP1	COPE
ERGIC1	ADAP2	CPNE3
PIGK	ADAR	CPSF7
AVL9	ADARB1	CRIP2
KIF13A	ADAT1	CROCC
MBOAT7	ADAT2	CRTC3
EIF3A	ADAT3	CRYBG3
LGALS4	ADCK1	CSNK1D
DDAH2	ADCK2	CSTF2
LSM14A	ADCK5	CSTF2T
ARL6IP5	ADCY1	CSTF3
TPP2	ADCY10	CTAGE5
BLMH	ADCY10P1	CTDP1
TRIM29	ADCY2	CTIF
RECQL	ADCY3	CTNNA1
TBC1D1	ADCY4	CTNNB1
HEATR2	ADCY5	CTNNBL1
TXNDC9	ADCY6	CTNND1
PLCD3	ADCY7	CTPS1
SSR4	ADCY9	CTPS2
PKP3	ADCYAP1	CTTN
PSIP1	ADD1	CTTNBP2NL
CNOT3	ADD2	CUL4A
NPLOC4	ADD3	CUL4B
EIF3I	ADGRA2	CWC22
GDI2	ADGRA3	CWF19L2
OXA1L	ADGRB1	CXADR
OSTF1	ADGRB2	CXorf23
MRPL40	ADGRB3	DAB2
GFPT1	ADGRD1	DAB2IP
EXOSC2	ADGRD1-AS1	DBN1
STS	ADGRE2	DBNL
PACSIN3	ADGRE3	DCAF10
CDC42BPA	ADGRE4P	DCAF5
CAPZA2	ADGRE5	DCAF8
CCT8	ADGRF1	DCLK1
PFDN5	ADGRF3	DCP1A
RRM2B	ADGRF4	DCP1B
NUP93	ADGRF5	DDA1
EIF2B2	ADGRF5P1	DDB2
TMX2	ADGRG1	DDX17
APOA1	ADGRG2	DDX21
EHD1	ADGRG3	DDX23
CDV3	ADGRG5	DDX3X
TCF25	ADGRG6	DDX42
BIRC6	ADGRL1	DDX47
HNRNPA3	ADGRL2	DDX51
BLOC1S2	ADGRL3	DEK
TWF1	ADGRL4	DENND1A
ACAP2	ADGRV1	DENND4A
GSR	ADH1A	DENND4B
AQR	ADH1B	DENND4C
CASP8	ADH1C	DENR
CCDC132	ADH4	DES
ILKAP	ADH5	DFFA
KRT23	ADH6	DGAT1
NAGA	ADHFE1	DGCR14
ACOT9	ADI1	DGCR8
RAB3GAP2	ADIPOR1	DHX16
CYB5R2	ADIPOR2	DHX8
CHORDC1	ADIRF	DIDO1
UTRN	ADK	DIP2B
SUPT16H	ADM	DKC1
EIF3K	ADM2	DLC1
AZGP1	ADM5	DLG5
CHMP4A	ADNP	DMXL1
TRIOBP	ADNP-AS1	DNAJC2
HPGD	ADNP2	DNM1L
UBE2N	ADO	DNMT1
VWA8	ADORA1	DNTTIP2
PRPF4B	ADORA2A	DOCK1
NPEPL1	ADORA2A-AS1	DOCK11
HSPB6	ADORA2B	DOCK6
HMG20A	ADORA3	DOCK7
RAB32	ADPGK	DOCK8
AFTPH	ADPGK-AS1	DOCK9
CD9	ADPRH	DPF2
SDCBP2	ADPRHL1	DPM1
S100A14	ADPRM	DPYSL3
SLIRP	ADPRS	DSG2
PNPO	ADRA1A	DSP
PLBD1	ADRA1D	DSTN
ALDH2	ADRA2A	DTD1
CAPRIN1	ADRA2B	DTX3L
RAB3D	ADRA2C	DYNC1H1
ADSL	ADRB1	DYNC1LI1
PACS1	ADRB2	DYNC1LI2
BMS1	ADRB3	DYRK1A
MACF1	ADRM1	DYRK2
NUP98	ADSL	EAF1
SMAP2	ADSS1	EDC3
SH3GLB1	ADSS2	EEF1A1
CBX3	ADTRP	EEF1D
H6PD	AEBP1	EEF1G
SEC24B	AEBP2	EEF2
ACADSB	AEN	EFHD2
ATM	AFAP1	EFS
RABL6	AFAP1-AS1	EHBP1L1
DDX5	AFAP1L1	EHD2
UFL1	AFAP1L2	EI24
ADK	AFDN	EIF2A
NUBP2	AFF1	EIF2AK4
TBCE	AFF1-AS1	EIF2B4
ACSL1	AFF2	EIF2B5
BRIX1	AFF3	EIF3A
SLC30A7	AFF4	EIF3B
CCT4	AFG1L	EIF3C
PSMB8	AFG3L1P	EIF4A3
CDC42	AFG3L2	EIF4B
CASC4	AFMID	EIF4EBP1
METTL7A	AFTPH	EIF4ENIF1
GOT2	AGA	EIF4G1
UQCRC2	AGAP1	EIF4G2
HADHB	AGAP1-IT1	EIF4G3
GPAA1	AGAP10P	EIF5B
KRT19	AGAP11	ELF1
HNRNPU	AGAP12P	ELK3
CNNM3	AGAP13P	ELMSAN1
CARM1	AGAP14P	EMD
LARS	AGAP2	EML1
ITPA	AGAP2-AS1	EML3
OGFR	AGAP3	EML4
U2SURP	AGAP4	ENO1
CTAGE5	AGAP6	ENSA
PSMB2	AGAP7P	EP300
KIAA1429	AGBL2	EP400
SSB	AGBL3	EPB41
LAMC2	AGBL5	EPB41L1
DCTN3	AGER	EPB41L2
ARAP3	AGFG1	EPB49
AEBP1	AGFG2	EPN1
C6	AGGF1	EPN2
A2M	AGGF1P1	EPPK1
STXBP5	AGGF1P2	EPRS
EVPL	AGK	EPS15
XPNPEP3	AGL	EPS15L1
NAMPT	AGMAT	EPS8
LIMCH1	AGMO	EPS8L1
CCDC124	AGO1	EPS8L2
BRAT1	AGO2	ERBB2IP
FAM105B	AGO3	ERF
C9	AGO4	ERMP1
MSI2	AGPAT1	ERRFI1
HBG2	AGPAT2	ESF1
TCEB1	AGPAT3	ESYT1
UFM1	AGPAT4	ESYT2
NUBP1	AGPAT4-IT1	ETV3
RANBP9	AGPAT5	ETV6
FSCN1	AGPS	EVL
FDPS	AGR2	EVPL
DCUN1D1	AGR3	EXOSC9
CTSA	AGRN	FAF1
PARS2	AGT	FAM102A
LZTFL1	AGTPBP1	FAM110C
PRKAB1	AGTR1	FAM117A
PSMA2	AGTRAP	FAM117B
MDH2	AHCTF1	FAM120A
PDIA5	AHCTF1P1	FAM122A
APOA2	AHCY	FAM122B
COL18A1	AHCYL1	FAM126B
COBLL1	AHCYL2	FAM134C
SBDS	AHCYP1	FAM195B
SGTA	AHDC1	FAM208B
CAP1	AHI1	FAM21A
NACC1	AHNAK	FAM53B
PPFIBP1	AHNAK2	FAM53C
SPTBN1	AHR	FAM65A
CD163	AHSA1	FAM83B
NFKB2	AHSA2P	FAM83G
CLTB	AIDA	FAM83H
CSTF1	AIDAP1	FAM84B
CHP1	AIDAP2	FAM91A1
NARS2	AIF1	FARP1
UBFD1	AIF1L	FASN
RBM27	AIFM1	FBL
PTPN6	AIFM2	FBN1
STAG2	AIFM3	FCHO2
NAA38	AIG1	FHOD1
GLO1	AIM2	FILIP1L
BPHL	AIMP1	FIP1L1
C14orf166	AIMP1P1	FKBP15
TOLLIP	AIMP2	FLCN
TIAL1	AIP	FLII
SURF4	AIRN	FLNA
KPNA3	AJAP1	FLNB
ARHGEF6	AJM1	FLNC
WASL	AJUBA	FMNL1
DARS2	AK1	FNBP1
FKBP5	AK2	FNBP1L
GCLM	AK2P1	FNBP4
FBLIM1	AK3	FNDC3B
ARHGEF7	AK3P3	FNIP1
IFI35	AK3P5	FOSL2
TMEM63A	AK4	FOXA1
FERMT3	AK4P1	FOXK1
STK11IP	AK4P3	FOXK2
IGLL5	AK4P4	FRMD4A
DCTN4	AK5	FRMD6
ARHGEF2	AK6	FRMD8
STAT3	AK9	FRY
NCCRP1	AKAP1	FRYL
TXNL1	AKAP10	FUBP1
PGM1	AKAP11	FXR1
TPM2	AKAP12	FYTTD1
GPHN	AKAP13	G3BP2
RCOR1	AKAP17A	GAPDH
MNDA	AKAP5	GAPVD1
UPF1	AKAP6	GATA3
ARRB1	AKAP7	GATAD2A
RPS12	AKAP8	GATAD2B
TRIM5	AKAP8L	GBF1
GOLGA1	AKAP9	GDI2
ZYX	AKIP1	GGA3
SNRPD1	AKIRIN1	GIGYF1
AP1M2	AKIRIN1P2	GIGYF2
RDH14	AKIRIN2	GLCCI1
PVRL1	AKNA	GLTSCR1
PDS5B	AKR1A1	GLYR1
NUP153	AKR1B1	GMIP
USP14	AKR1B10	GNAS
ACACA	AKR1B1P1	GNG10
MRPL24	AKR1B1P3	GNL1
HINT3	AKR1C1	GOLGA4
AP3B1	AKR1C2	GOLIM4
ESRP2	AKR1C3	GOLM1
PON1	AKR1E2	GORASP2
HSPE1	AKR7A2	GPATCH8
MYH11	AKR7A2P1	GPI
TRIM47	AKR7A3	GPS1
WDR11	AKR7L	GPSM3
OGN	AKT1	GRAP2
NDUFS3	AKT1S1	GRB7
LSM14B	AKT2	GREM1
ARF6	AKT3	GRHL1
LONP2	AKTIP	GRHL2
TFAM	ALAD	GRIP1
NDUFV2	ALAS1	GSK3A
GNG12	ALB	GSK3B
ALDH6A1	ALCAM	GTF2F1
SLK	ALDH16A1	GTF2I
HIST1H1E	ALDH18A1	GTF3C1
LMNA	ALDH1A1	GTF3C2
COL6A3	ALDH1A2	GYS1
SELENBP1	ALDH1A3	H1FX
RPL13	ALDH1B1	H2AFY
HIST1H1A	ALDH1L1	H2AFY2
DDX56	ALDH1L1-AS1	HABP4
EIF2S2	ALDH1L1-AS2	HARS2
BNIP1	ALDH1L2	HBA2
STT3B	ALDH2	HBP1
NDUFA12	ALDH3A1	HCFC1
AGL	ALDH3A2	HDAC1
CARS2	ALDH3B1	HDAC2
CRYZ	ALDH3B2	HDAC4
MGST3	ALDH4A1	HDAC7
EIF4A2	ALDH5A1	HDGF
PSMC3	ALDH6A1	HDGFRP2
C6orf211	ALDH7A1	HDLBP
MPG	ALDH7A1P1	HECTD1
ILK	ALDH9A1	HECTD4
CPT1A	ALDOA	HELZ
MATR3	ALDOB	HERC1
PAAF1	ALDOC	HEXIM2
PUF60	ALG1	HID1
LCMT1	ALG10	HIRIP3
C1S	ALG10B	HIST1H1B
PHPT1	ALG11	HIST1H1C
EGLN1	ALG12	HIST1H1D
ATP6V1A	ALG13	HIST1H1E
MRC1	ALG14	HIST1H2BB
COLGALT1	ALG1L	HIST1H4A
NIT2	ALG1L12P	HIST2H2BF
CSNK2B	ALG1L2	HIST2H3C
HMOX1	ALG1L6P	HIVEP2
KTN1	ALG1L7P	HMG20A
PYCRL	ALG1L9P	HMGA1
GRSF1	ALG2	HMGN1
DUT	ALG3	HMGN3
ANAPC7	ALG3P1	HMHA1
ABHD10	ALG5	HN1
CNP	ALG6	HNRNPA1
RAB27B	ALG8	HNRNPA2B1
DCPS	ALG9	HNRNPA3
CPSF6	ALK	HNRNPC
ATP6V1G1	ALKAL1	HNRNPD
RNPS1	ALKAL2	HNRNPH1
IRF6	ALKBH1	HNRNPH2
CHCHD3	ALKBH2	HNRNPK
CDC16	ALKBH3	HNRNPL
MIPEP	ALKBH3-AS1	HNRNPM
NCK2	ALKBH4	HNRNPU
PDXK	ALKBH5	HNRNPUL1
IPO5	ALKBH6	HNRNPUL2
UBE4A	ALKBH7	HP1BP3
TBL2	ALKBH8	HS1BP3
PNO1	ALMS1	HSF1
TMBIM6	ALMS1-IT1	HSP90AA1
ARHGAP1	ALOX12	HSP90AB1
TTLL12	ALOX12P2	HSPA8
TAOK3	ALOX15	HSPB1
PLEKHA7	ALOX5	HSPB6
TARBP2	ALOX5AP	HSPH1
CALU	ALPK1	HTATSF1
BLVRA	ALPK2	HTT
STX4	ALPK3	HUWE1
SNTB1	ALPL	IARS
DHX40	ALS2	IFI16
PTPMT1	ALS2CL	IKBKB
ETFDH	ALX3	IKZF5
EIF2S3	ALX4	IL16
DPH2	ALYREF	ILF3
PSAP	AMACR	IMPDH2
FHL1	AMBP	INADL
IGBP1	AMBRA1	INCENP
DOCK6	AMD1	INF2
SNAPIN	AMDHD2	INPP4B
AGRN	AMELX	INPP5D
THOC1	AMER1	INPPL1
EIF3E	AMFR	INTS1
EBNA1BP2	AMH	INTS12
HDAC6	AMIGO1	IQGAP1
GIT2	AMIGO2	IQSEC1
NUDCD3	AMIGO3	IRF2BP1
FMOD	AMMECR1	IRF2BP2
LAMA3	AMMECR1L	IRF2BPL
FAM115C	AMN	IRF6
PFN1	AMN1	IRS1
RAN	AMOT	IRS2
MPST	AMOTL1	ITGB4
TMPO	AMOTL2	ITPKB
PTPRK	AMPD2	ITPR3
SF3A1	AMPD3	ITSN1
HARS	AMPH	ITSN2
NOL6	AMT	IWS1
ACTR10	AMY1A	JMJD1C
PLEKHA1	AMY2A	JPH2
NAPRT1	AMY2B	JUNB
RHEB	AMZ1	JUND
PRELP	AMZ2	KANK1
DPYSL3	AMZ2P1	KANK2
GLS	AMZ2P2	KANK3
TIMM13	ANAPC1	KANSL1
TOM1L2	ANAPC10	KAT6A
C21orf59	ANAPC10P1	KAT7
NAGLU	ANAPC11	KDM2A
PIK3C2B	ANAPC13	KDM2B
ACTB	ANAPC15	KDM3B
RNF214	ANAPC16	KDM5A
SARS	ANAPC1P2	KHDRBS1
DFFA	ANAPC1P4	KHSRP
HLA-F	ANAPC1P6	KIAA0195
PHB	ANAPC2	KIAA0226
CTCF	ANAPC4	KIAA0284
ASAH1	ANAPC5	KIAA0430
44076	ANAPC7	KIAA0528
ARFGAP2	ANG	KIAA0754
EFEMP1	ANGEL1	KIAA0930
RNF40	ANGEL2	KIAA0947
LSM5	ANGPT1	KIAA1109
UBA7	ANGPT2	KIAA1211
SLC27A4	ANGPT4	KIAA1211L
GMDS	ANGPTL1	KIAA1217
ALDH3A2	ANGPTL2	KIAA1244
ILF2	ANGPTL3	KIAA1429
CLPX	ANGPTL4	KIAA1462
SLC27A2	ANGPTL6	KIAA1468
RNH1	ANGPTL7	KIAA1522
EIF4G2	ANGPTL8	KIAA1671
PGD	ANK1	KIAA1704
SPAG9	ANK2	KIDINS220
POLR1D	ANK2-AS1	KIF13B
SNAP23	ANK3	KIF1C
ATP5A1	ANKAR	KIF21A
ATP1B3	ANKDD1A	KIF26B
PRKAR2A	ANKDD1B	KLC1
CTBP1	ANKEF1	KLC2
MME	ANKFN1	KLC3
RAB9A	ANKFY1	KLC4
FAM45A	ANKH	KLF3
AKAP9	ANKHD1	KNG1
NDUFA5	ANKHD1-EIF4EBP3	KRR1
CFH	ANKIB1	KRT13
UGP2	ANKK1	KRT14
FAM207A	ANKLE1	KRT17
GHITM	ANKLE2	KRT18
DGKA	ANKMY1	KRT19
RPL30	ANKMY2	KRT20
ERBB2	ANKRA2	KRT5
LPCAT3	ANKRD10	KRT6A
CRELD1	ANKRD11	KRT7
PELP1	ANKRD11P2	KRT8
C1orf116	ANKRD12	KSR1
EEF1B2	ANKRD13A	KTN1
ABRACL	ANKRD13B	L3MBTL3
CAD	ANKRD13C	LAD1
ENG	ANKRD13D	LARP1
PDK2	ANKRD16	LARP1B
DNAJC13	ANKRD17	LARP4
MRPS31	ANKRD18A	LARP4B
IKBKB	ANKRD18B	LARP7
MYO1E	ANKRD20A1	LASP1
SERPINC1	ANKRD20A11P	LATS1
RPL35	ANKRD20A2P	LBR
KRT5	ANKRD20A3P	LCP1
TCEB2	ANKRD20A4-ANKRD20A20P	LDHA
YWHAQ	ANKRD20A5P	LEO1
IL4I1	ANKRD20A6P	LIG1
WDR77	ANKRD20A8P	LIG3
RARRES2	ANKRD20A9P	LIMA1
NUP214	ANKRD22	LIMCH1
KIAA0020	ANKRD23	LIMD1
PSMD3	ANKRD24	LIN52
ITGA2	ANKRD26	LMNA
TSSC1	ANKRD27	LMNB1
DNAJC17	ANKRD28	LMNB2
SACM1L	ANKRD29	LMO7
SAP18	ANKRD30BL	LMOD1
EIF3B	ANKRD33B	LMTK2
EEF1E1	ANKRD34A	LOC100652741
SLC25A6	ANKRD35	LOC100996657
COPG1	ANKRD36	LOC101060316
ZC3HC1	ANKRD36B	LOC101060541
PACSIN2	ANKRD36BP2	LOC101060700
CARD11	ANKRD36C	LRBA
KLKB1	ANKRD37	LRCH4
SETD1A	ANKRD39	LRMP
ARFIP2	ANKRD40	LRRC16A
PMM2	ANKRD42	LRRC41
IQGAP2	ANKRD44	LRRFIP1
IL16	ANKRD44-AS1	LRWD1
ANXA7	ANKRD44-IT1	LSM14A
USP3	ANKRD46	LSP1
PTGES3	ANKRD49	LSR
HSD17B12	ANKRD49P1	LUZP1
DYNC1LI1	ANKRD50	LYAR
GDPD3	ANKRD52	LYSMD2
ECHS1	ANKRD53	LYST
FXR2	ANKRD54	LZTS2
FNDC3A	ANKRD6	MACF1
GPNMB	ANKRD61	MAP1B
BCAR1	ANKRD65	MAP1S
RPS3A	ANKRD9	MAP2
FUCA1	ANKS1A	MAP2K7
RPS15A	ANKS1B	MAP3K1
ATP6V1F	ANKS3	MAP3K2
C11orf58	ANKS6	MAP3K3
NAT1	ANKZF1	MAP3K4
ATL2	ANLN	MAP3K7
UPK2	ANO1	MAP4
SPCS3	ANO10	MAP4K4
CLCA4	ANO2	MAP4K5
TBC1D4	ANO3	MAP7
RBM39	ANO4	MAP7D1
PPCS	ANO5	MAPK8IP3
NDUFB6	ANO6	MAPRE3
KLC2	ANO7	MAPT
SIN3A	ANO7L1	MARCKS
LTF	ANO8	MARCKSL1
NBN	ANO9	MARK2
OTUB1	ANOS1	MARK3
RPS16	ANOS2P	MAST2
HEXIM1	ANP32A	MAST4
CNPY4	ANP32A-IT1	MATR3
GSTM3	ANP32AP1	MAX
ME1	ANP32B	MBD1
EXOC2	ANP32BP1	MBOAT7
RER1	ANP32D	MCC
TFG	ANP32E	MCM2
FKBP4	ANPEP	MCM3
CLASP1	ANTKMT	MCM4
U2AF2	ANTXR1	MCMBP
GSTZ1	ANTXR2	MDC1
NONO	ANXA1	MECOM
TMEM68	ANXA10	MECP2
TNS1	ANXA11	MED1
GALNT7	ANXA2	MED26
KDSR	ANXA2P1	MEF2A
DDI2	ANXA2P2	MEF2D
PTER	ANXA2R	MEPCE
TBC1D5	ANXA3	METTL3
SPG20	ANXA4	MEX3D
DLAT	ANXA5	MFF
MAPRE1	ANXA6	MGMT
B3GAT3	ANXA7	MICAL1
NEDD4L	ANXA8	MICAL3
BAG2	ANXA8L1	MICALL1
COPG2	ANXA9	MICALL2
HSPA14	AOAH	MID1
FKBP1A	AOAH-IT1	MINK1
PALM3	AOC1	MIOS
ATIC	AOC2	MISP
RBM12	AOC3	MKI67
TP63	AOC4P	MKL1
CTSD	AOPEP	MLF2
LPCAT1	AOX1	MLL
TUBGCP3	AP1AR	MLL2
ROCK2	AP1B1	MLL4
PRPS1	AP1G1	MLLT1
HYPK	AP1G2	MLLT10
EEF1D	AP1M1	MLLT4
SMS	AP1M2	MOB1B
DDB2	AP1S1	MON1B
DDX28	AP1S2	MORC2
PMPCB	AP1S3	MORC3
PIP4K2C	AP2A1	MOV10
CYFIP2	AP2A2	MPLKIP
SF3A2	AP2B1	MPRIP
FAM162A	AP2M1	MPST
GMPR2	AP2S1	MPZL1
SPTA1	AP3B1	MRGBP
GSPT1	AP3B2	MSH6
TCOF1	AP3D1	MSL3
ACADVL	AP3M1	MTA1
KRT18	AP3M2	MTA2
LRG1	AP3S1	MTDH
MAP2K4	AP3S2	MTFR1L
RWDD1	AP4B1	MTMR1
TRIP10	AP4B1-AS1	MTMR3
UPK1A	AP4E1	MTMR6
S100A11	AP4M1	MTOR
SF3B1	AP4S1	MTUS1
IQGAP1	AP5B1	MVD
OLA1	AP5M1	MVP
GNB2	AP5S1	MYBBP1A
PTGR2	AP5Z1	MYCBP2
MMS19	APAF1	MYEF2
ELF1	APBA1	MYH11
ENOSF1	APBA2	MYH14
TALDO1	APBA3	MYH9
GPX4	APBB1	MYLK
RFC4	APBB1IP	MYO18A
PRRC2C	APBB2	MYO1C
ATP13A1	APBB3	MYO9B
LRPAP1	APC	MYOF
PUM1	APC2	N4BP1
EPB41L1	APCDD1	NAB2
CUL3	APCDD1L	NACA
PSMB9	APEH	NADK
MRPL28	APEX1	NAGK
JAK1	APEX2	NAP1L4
PRPF8	APH1A	NASP
PKP4	APH1B	NAV1
PCOLCE	API5	NBEAL2
BABAM1	APIP	NBN
IKBKAP	APLF	NCAPH2
NEDD4	APLN	NCBP1
GTF2F1	APLNR	NCCRP1
GDI1	APLP2	NCF2
PTRF	APMAP	NCK1
MGAT1	APOA1	NCKIPSD
AHSA1	APOA1-AS	NCL
UPF2	APOA2	NCOA2
SLC38A10	APOB	NCOA5
EXOSC4	APOBEC2	NCOR1
HAT1	APOBEC3A	NCOR2
ITGA1	APOBEC3A_B	NDE1
LARP4B	APOBEC3B	NDRG1
UBE2M	APOBEC3C	NDRG2
PCCB	APOBEC3D	NDRG3
DENND4C	APOBEC3F	NEDD4L
RPL7	APOBEC3G	NEK1
ILF3	APOBR	NEK9
PTK2	APOC1	NES
LRRC1	APOD	NEURL4
RHOT1	APOE	NEXN
MMAA	APOL1	NF1
ECH1	APOL2	NFATC2
SAR1B	APOL3	NFIA
NUCB1	APOL4	NFIB
MPDU1	APOL6	NFIC
PRDX3	APOLD1	NFKB1
PFDN4	APOO	NFRKB
AGT	APOOL	NFX1
DICER1	APP	NHSL1
PGM2L1	APPBP2	NIPBL
CSTF2	APPL1	NKTR
ASNA1	APPL2	NME1
DHX36	APRT	NME1-NME2
OCLN	APTR	NMNAT1
MVK	APTX	NMT1
NOP2	AQP1	NOC2L
ADIRF	AQP11	NOLC1
PLOD1	AQP3	NOP2
ABAT	AQP4-AS1	NOP56
SH3KBP1	AQP7	NOP58
SMARCB1	AQP7P1	NPM1
METTL14	AQP7P2	NRBP1
IMPAD1	AQP7P3	NRD1
NFKB1	AQP7P4	NSFL1C
SRI	AQP7P5	NSUN2
TRIM14	AQP9	NSUN5
PRKACB	AQR	NUCB1
ITSN1	AR	NUCKS1
CAPN5	ARAF	NUFIP2
PAF1	ARAP1	NUMA1
IST1	ARAP1-AS2	NUP107
CLTC	ARAP2	NUP133
ATXN2L	ARAP3	NUP153
ACTN4	ARC	NUP155
CPPED1	ARCN1	NUP188
RPS15	AREG	NUP214
AK2	AREL1	NUP35
PIGN	ARF1	NUP50
ACTR1B	ARF3	NUP88
GPRC5C	ARF4	NUP98
LRRFIP2	ARF5	OCIAD1
SEC24D	ARF6	OFD1
LAMC3	ARFGAP1	OGFR
XPO7	ARFGAP2	OPTN
XPO4	ARFGAP3	OSBP
ETFB	ARFGEF1	OSBPL11
NUP88	ARFGEF2	OSBPL3
C16orf62	ARFGEF3	OSBPL7
TXNDC17	ARFIP1	OSBPL8
RPS11	ARFIP2	OSBPL9
GLTP	ARFRP1	OTUD4
CPSF3L	ARG1	OTUD5
BCR	ARG2	PACS1
ABCE1	ARGFXP2	PACS2
BUB3	ARGLU1	PACSIN3
UBXN6	ARHGAP1	PAK1
THNSL1	ARHGAP10	PAK4
ISG15	ARHGAP11A	PALLD
CAND1	ARHGAP11B	PALM2-AKAP2
RAI14	ARHGAP12	PALM3
PTRH2	ARHGAP15	PAN3
SMEK1	ARHGAP15-AS1	PANK2
RBBP4	ARHGAP17	PAPOLA
WASF2	ARHGAP18	PAPOLG
PLEKHA5	ARHGAP19	PARD3
HNRNPUL2	ARHGAP20	PARN
DDX39B	ARHGAP21	PARP10
VPS13A	ARHGAP22	PARP4
IMPACT	ARHGAP23	PARVA
HDHD1	ARHGAP23P1	PATL1
GBF1	ARHGAP24	PBDC1
VPS18	ARHGAP25	PBRM1
FRYL	ARHGAP26	PBX2
GOT1	ARHGAP26-AS1	PBXIP1
APIP	ARHGAP26-IT1	PCBP1
CPSF3	ARHGAP27	PCBP2
CHTOP	ARHGAP27P1	PCF11
ABI1	ARHGAP27P1-BPTFP1-KPNA2P3	PCIF1
COQ5	ARHGAP27P2	PCM1
VBP1	ARHGAP28	PCNP
SELO	ARHGAP29	PCYT1A
PSMB7	ARHGAP30	PDAP1
WIPF1	ARHGAP31	PDCD4
RPL18A	ARHGAP31-AS1	PDE4D
TPD52	ARHGAP32	PDHA1
CD14	ARHGAP33	PDLIM1
ERBB2IP	ARHGAP35	PDLIM2
HNRNPUL1	ARHGAP39	PDLIM4
PEF1	ARHGAP4	PDLIM5
RAB10	ARHGAP40	PDLIM7
WARS	ARHGAP42	PDS5A
COPS5	ARHGAP42-AS1	PDS5B
RAB43	ARHGAP44	PDXDC1
SNX5	ARHGAP45	PEA15
SORT1	ARHGAP5	PEAK1
DNAJA4	ARHGAP5-AS1	PEBP1
POGLUT1	ARHGAP6	PELP1
AGO1	ARHGAP9	PEX1
MRPS26	ARHGDIA	PEX14
TMEM30B	ARHGDIB	PFKFB2
RPL34	ARHGEF1	PFKFB3
HBB	ARHGEF10	PFKP
OAS2	ARHGEF10L	PGAM1
MLPH	ARHGEF11	PGM2
RPL27	ARHGEF12	PGM2L1
MRPL11	ARHGEF15	PGM3
WDR81	ARHGEF16	PGM5
NUDT2	ARHGEF17	PGRMC1
AKR1C3	ARHGEF18	PGRMC2
CD74	ARHGEF19	PHACTR2
MFN2	ARHGEF2	PHACTR4
ALG5	ARHGEF2-AS1	PHC3
TMEM214	ARHGEF2-AS2	PHF12
PDE12	ARHGEF25	PHF14
MPP7	ARHGEF26	PHF2
MAP2K6	ARHGEF28	PHF3
NFIC	ARHGEF3	PHF6
FAM83B	ARHGEF3-AS1	PHF8
SRSF3	ARHGEF33	PHIP
IDH3B	ARHGEF34P	PHKA2
GBE1	ARHGEF35	PHKB
FUK	ARHGEF35-AS1	PHLDB1
PSMA3	ARHGEF37	PHLDB2
NAA15	ARHGEF38	PHRF1
NPM1	ARHGEF39	PI4K2A
CTBP2	ARHGEF4	PI4KA
RPL23A	ARHGEF40	PI4KB
AP1M1	ARHGEF5	PIAS1
RPS21	ARHGEF6	PIEZO1
TMED9	ARHGEF7	PIK3C2A
GTF2I	ARHGEF9	PIK3C2B
LRRC59	ARID1A	PJA1
BAK1	ARID1B	PKM
COA6	ARID2	PKN2
DSTN	ARID3A	PKP1
OSGEP	ARID3B	PKP2
NUTF2	ARID3BP1	PKP3
DARS	ARID4A	PKP4
SYNGR2	ARID4B	PLA2G4A
HDAC1	ARID5A	PLCB3
APOA4	ARID5B	PLEC
G3BP1	ARIH1	PLEKHA2
PDCD4	ARIH2	PLEKHA5
EPM2AIP1	ARIH2OS	PLEKHA6
AIFM1	ARL1	PLEKHA7
PBDC1	ARL10	PLEKHG3
RAI1	ARL11	PLEKHO2
ARMC10	ARL13A	PLXDC2
COX6C	ARL13B	PML
PSMD9	ARL14	PNISR
COPB2	ARL14EP	PNKP
TSPO	ARL15	PNN
RANBP1	ARL16	POF1B
AAMP	ARL17A	POGZ
PCYOX1	ARL17B	POLD3
LMAN2	ARL2	POLE4
CPSF4	ARL2-SNX15	POLR1D
ZNF385A	ARL2BP	POLR2A
IER3IP1	ARL2BPP9	POM121
HSD17B8	ARL3	POU2F1
BCKDHB	ARL4A	PPAN-P2RY11
ERO1L	ARL4AP1	PPARG
POLDIP2	ARL4AP2	PPFIA1
MTX1	ARL4AP4	PPFIBP1
TGFBI	ARL4AP5	PPFIBP2
SRA1	ARL4C	PPHLN1
PFKM	ARL4D	PPIG
STUB1	ARL5A	PPIP5K1
RPL28	ARL5B	PPIP5K2
APMAP	ARL6	PPL
LSM3	ARL6IP1	PPP1CA
GNAQ	ARL6IP4	PPP1CB
STK39	ARL6IP5	PPP1R10
NUPL1	ARL6IP6	PPP1R11
GALE	ARL8A	PPP1R12A
SDSL	ARL8B	PPP1R12B
NQO1	ARMC1	PPP1R12C
SCAMP1	ARMC10	PPP1R13L
SCAF4	ARMC10P1	PPP1R14A
ANK3	ARMC12	PPP1R18
APOO	ARMC2	PPP1R2
NUP43	ARMC2-AS1	PPP1R37
STMN1	ARMC5	PPP1R3D
GLRX3	ARMC6	PPP1R7
REPS1	ARMC7	PPP1R9B
RCN1	ARMC8	PPP2R5D
LAMTOR2	ARMC9	PPP4R2
PSMD14	ARMCX1	PQLC1
TRAPPC4	ARMCX2	PRCC
MICU2	ARMCX3	PRDM2
CPNE1	ARMCX4	PRKAA1
COL6A2	ARMCX5	PRKAB1
LIMS1	ARMCX5-GPRASP2	PRKAR1A
GAPDH	ARMCX6	PRKAR2A
CP	ARMCX7P	PRKAR2B
PFKFB2	ARMH1	PRKCB
EIF3J	ARMH3	PRKCD
CRNKL1	ARMH4	PRKCDBP
CIRBP	ARMT1	PRKD2
CDK7	ARNT	PRKRA
TOR2A	ARNT2	PROSER1
RAB1A	ARNTL	PROSER2
ATL3	ARNTL2	PRPF3
ENTPD1	ARPC1A	PRPF38A
GRHPR	ARPC1B	PRPF38B
MISP	ARPC2	PRPF40A
RPS7	ARPC3	PRPF40B
LSM6	ARPC3P1	PRPF4B
LAMB1	ARPC3P3	PRPSAP1
PNPLA6	ARPC3P4	PRPSAP2
SKP1	ARPC4	PRR12
PRG2	ARPC4-TTLL3	PRRC2A
ISOC1	ARPC5	PRRC2B
RRP12	ARPC5L	PRRC2C
TRIM22	ARPIN	PRRG4
PMVK	ARPIN-AP3S2	PSD3
IFT27	ARPP19	PSD4
LAMTOR5	ARPP21	PSEN2
RPA2	ARR3	PSIP1
PSMD2	ARRB1	PSMA3
CLIC4	ARRB2	PSMA5
ARHGEF1	ARRDC1	PSMB10
XRN2	ARRDC1-AS1	PSMD1
AIMP2	ARRDC2	PSMD11
ENOPH1	ARRDC3	PSMD2
SMARCC2	ARRDC3-AS1	PTBP1
OXSR1	ARRDC4	PTDSS1
UTP20	ARRDC5	PTDSS2
FKBP15	ARSA	PTGES3
ACAD9	ARSB	PTK2
CBR3	ARSD	PTMA
ATP2B4	ARSDP1	PTOV1
WDR13	ARSG	PTPN12
STX7	ARSI	PTPN13
DNAJB11	ARSJ	PTPN14
GALM	ARSK	PTPN23
GLUL	ARSLP1	PTPRC
MAP2K3	ARTN	PTRF
PHF5A	ARV1	PTS
CTNNB1	ARVCF	PUM1
ACSS2	AS-PTPRE	PUM2
ARL1	ASAH1	PURB
INTS1	ASAH2	PVRL1
BGN	ASAH2B	PVRL4
ENO1	ASAP1	PWP1
EIF4E	ASAP1-IT1	PWWP2B
DSC3	ASAP1-IT2	PXN
HSPA5	ASAP2	PYGO2
CCBL2	ASAP3	RAB11FIP1
NUDCD2	ASB1	RAB11FIP5
LSG1	ASB13	RAB3GAP1
PRPF4	ASB14	RABGEF1
STAP2	ASB16	RAD23A
DNAJB2	ASB16-AS1	RAD23B
RAB6A	ASB2	RAF1
DNAJB1	ASB3	RAI1
ACIN1	ASB6	RAI14
RPL23	ASB7	RALBP1
UBE2L6	ASB8	RALGAPA1
SLC9A1	ASB9	RALGAPA2
ITIH4	ASB9P1	RALGAPB
OCIAD2	ASCC1	RALGPS2
CKAP4	ASCC2	RALY
PLEKHA6	ASCC3	RANBP10
ARL8B	ASCL2	RANBP2
BCL2L13	ASF1A	RANBP3
TBC1D2	ASF1B	RAPH1
RPL36	ASH1L	RASAL3
THOC2	ASH1L-AS1	RASIP1
FGA	ASH2L	RAVER1
COL4A6	ASIC1	RB1
RAD21	ASIC3	RB1CC1
MPI	ASL	RBBP6
SART1	ASLP1	RBBP8
RPS29	ASMTL	RBBP8NL
RIPK1	ASMTL-AS1	RBFOX2
ITSN2	ASNS	RBL2
PFDN6	ASNSD1	RBM10
PGLYRP2	ASPA	RBM12
SYTL2	ASPDH	RBM12B
UBA2	ASPG	RBM14
FAM175B	ASPH	RBM15
PIN1	ASPHD1	RBM15B
PPME1	ASPHD2	RBM17
C2	ASPM	RBM23
LMAN1	ASPN	RBM25
C17orf49	ASPRV1	RBM26
GPC1	ASPSCR1	RBM33
NIF3L1	ASRGL1	RBM34
CTSG	ASS1	RBM39
ARHGAP17	ASS1P1	RBM4
ERLEC1	ASS1P12	RBM6
SERPINB3	ASS1P13	RBM7
PGLS	ASS1P2	RBMX
POLR2G	ASTE1	RBMX2
PPT1	ASTL	RBMXL1
DAG1	ASTN2	RCC1
MLLT4	ASXL1	RCSD1
TAPBP	ASXL2	RDBP
PAFAH1B3	ASXL3	RECQL5
PEPD	ATAD1	REEP4
SPRYD4	ATAD2	REPS1
FAHD1	ATAD2B	REPS2
ANKFY1	ATAD3A	RERE
NADSYN1	ATAD3B	REXO4
CMAS	ATAD3C	RFTN1
AUH	ATAD5	RGL2
AGO2	ATAT1	RGS3
POGZ	ATE1	RHBDF1
PPP1CC	ATE1-AS1	RHBDF2
TF	ATF1	RIF1
LBR	ATF2	RIN1
AIP	ATF3	RIPK3
CDC42BPG	ATF4	RLIM
SLC9A3R1	ATF4P3	RMDN3
CPB2	ATF4P4	RNF126
TRIM21	ATF5	RNF169
HMGCL	ATF6	RNF20
CSRP1	ATF6B	RNF31
GUSB	ATF7	RNPEP
CRIP2	ATF7-NPFF	RNPS1
ABCF2	ATF7IP	RPL18A
DERA	ATF7IP2	RPL24
ITGA5	ATG10	RPL29
API5	ATG101	RPL4
RNPEP	ATG12	RPP25
BCL10	ATG12P1	RPRD1B
CNOT2	ATG13	RPRD2
DDAH1	ATG14	RPS10
NOP14	ATG16L1	RPS13
HNRNPK	ATG16L2	RPS20
RBM26	ATG2A	RPS26
GOLGB1	ATG2B	RPS27
A2ML1	ATG3	RPS27A
PLBD2	ATG4A	RPS3
LUZP1	ATG4B	RPS3A
ADAM10	ATG4C	RPS6KA1
VAMP8	ATG4D	RPS6KA3
CUL1	ATG5	RPS6KA4
KNG1	ATG7	RPS8
GYG1	ATG9A	RPTOR
OAT	ATG9B	RPUSD2
GCDH	ATIC	RRBP1
IGFALS	ATL1	RREB1
EXOC1	ATL2	RRP1B
PA2G4	ATL3	RRP8
AMBP	ATM	RSF1
RPS6	ATMIN	RSL1D1
AP2B1	ATN1	RSRC2
TACSTD2	ATOH8	RTKN
LAD1	ATOX1	RUNX1
OXSM	ATP10A	S100A11
MYCBP	ATP10B	S100A9
METAP2	ATP10D	S100P
PDHA1	ATP11A	SAAL1
SRP72	ATP11A-AS1	SAFB
GLRX5	ATP11B	SAFB2
LACTB	ATP11C	SAMD1
DDX60	ATP13A1	SAMD4A
POR	ATP13A2	SAMD4B
GNAI1	ATP13A3	SAMHD1
RPL35A	ATP13A4	SAP130
RPS14	ATP1A1	SART1
LUC7L3	ATP1A1-AS1	SART3
PPP2R4	ATP1A2	SASH1
XPNPEP1	ATP1A4	SASH3
APOBR	ATP1B1	SCAF1
NMD3	ATP1B1P1	SCAF11
DHRS7B	ATP1B2	SCAF8
DRG1	ATP1B3	SCAMP2
COX5B	ATP2A1	SCAP
USP4	ATP2A2	SCFD1
JUP	ATP2A3	SCRIB
PRPF31	ATP2B1	SDPR
VAV2	ATP2B1-AS1	SEC16A
PRKAA1	ATP2B4	SEC31A
SNF8	ATP2C1	SEC62
PRPF39	ATP2C2	SEC63
S100A2	ATP2C2-AS1	SENP7
PDCD5	ATP5F1A	SEPN1
MESDC2	ATP5F1B	SERBP1
CALR	ATP5F1C	SERPINC1
RPN1	ATP5F1D	SET
ALPL	ATP5F1E	SETD1A
MGEA5	ATP5IF1	SETD2
RNMTL1	ATP5MC1	SETX
AKR7A2	ATP5MC1P2	SF1
DHRS7	ATP5MC1P6	SF3A1
GID8	ATP5MC2	SF3B1
PIGT	ATP5MC2P3	SF3B2
CSTF3	ATP5MC3	SFPQ
CPA3	ATP5MD	SGK223
WDR1	ATP5MDP1	SGPP1
LPGAT1	ATP5ME	SGTA
PCCA	ATP5MF	SH2D3A
C1orf35	ATP5MF-PTCD1	SH2D4A
ARID1A	ATP5MFP2	SH3BP1
NELFA	ATP5MFP4	SH3BP2
FXR1	ATP5MG	SH3KBP1
MAP2K2	ATP5MGL	SH3PXD2A
NDUFB10	ATP5MGP8	SHANK3
XRCC5	ATP5MPL	SHARPIN
SEC31A	ATP5PB	SHC1
CAT	ATP5PBP5	SHROOM1
FAAH	ATP5PD	SHROOM2
ARAP1	ATP5PDP4	SIGIRR
ZCCHC6	ATP5PF	SIK2
DIMT1	ATP5PO	SIK3
GPI	ATP6	SIN3A
CNDP2	ATP6AP1	SIPA1
SLFN5	ATP6AP1L	SIPA1L1
HOOK1	ATP6AP2	SIPA1L2
TP53RK	ATP6V0A1	SIPA1L3
RAB11B	ATP6V0A2	SIRT1
ST14	ATP6V0B	SIRT2
NDRG1	ATP6V0C	SIRT6
UROD	ATP6V0CP1	SKP1
FTH1	ATP6V0CP2	SLAIN2
HCCS	ATP6V0D1	SLC12A7
RPS19BP1	ATP6V0E1	SLC14A1
NOP56	ATP6V0E1P2	SLC16A1
NUDT19	ATP6V0E2	SLC20A2
STRN	ATP6V0E2-AS1	SLC38A1
PPID	ATP6V1A	SLC39A7
RALB	ATP6V1B2	SLC4A1
PLIN4	ATP6V1C1	SLC4A1AP
NUDCD1	ATP6V1C2	SLC4A2
COG2	ATP6V1D	SLC4A7
VDAC2	ATP6V1E1	SLC9A1
PCMT1	ATP6V1E1P2	SLC9A3R1
GNL1	ATP6V1E2	SLITRK6
ITPR3	ATP6V1F	SLK
ALCAM	ATP6V1FNB	SLTM
RSU1	ATP6V1G1	SMARCA2
ERC1	ATP6V1G2	SMARCA4
LAMTOR1	ATP6V1G2-DDX39B	SMARCA5
SNCA	ATP6V1H	SMARCAD1
DDOST	ATP7A	SMARCC1
DCXR	ATP7B	SMARCC2
G6PD	ATP8	SMC4
XRCC6	ATP8A1	SMCR7L
C8A	ATP8A2	SMG9
CYGB	ATP8B1	SMTN
PRKAR1A	ATP8B2	SNAPIN
SEC13	ATP8B3	SNIP1
ACE	ATP8B4	SNRNP200
TKT	ATP9A	SNRNP70
IBA57	ATP9B	SNTB2
NES	ATPAF1	SNW1
LANCL1	ATPAF2	SNX17
OPA1	ATPSCKMT	SNX27
RPS6KA5	ATR	SOGA1
APOB	ATRAID	SOGA2
PPIA	ATRIP	SORBS1
HLA-A	ATRIP-TREX1	SORBS2
CKAP5	ATRN	SORBS3
VPS51	ATRNL1	SOS1
RMDN2	ATRX	SOWAHB
BTF3L4	ATXN1	SOWAHC
SMCHD1	ATXN1-AS1	SP100
CTSH	ATXN10	SP110
MSH6	ATXN1L	SPAG1
PDLIM2	ATXN2	SPAG9
MED23	ATXN2-AS	SPAST
GSTM2	ATXN2L	SPATS2L
PSAT1	ATXN3	SPECC1
APEX1	ATXN7	SPECC1L
RPL21	ATXN7L1	SPEN
YES1	ATXN7L2	SPRR1A
UCHL3	ATXN7L3	SPTAN1
C8G	ATXN7L3B	SPTB
CLIP1	AUH	SPTBN1
RETSAT	AUNIP	SPTY2D1
TIMP3	AUP1	SQSTM1
LTBP4	AURKA	SRC
COQ9	AURKAIP1	SRCAP
SVIL	AURKAP1	SRCIN1
BET1L	AURKB	SRF
HPX	AURKC	SRFBP1
LARP1	AUTS2	SRP72
RNASE2	AVEN	SRPK1
GPX3	AVIL	SRPK2
ABCB10	AVL9	SRRM1
COMMD5	AVPI1	SRRM2
ERP29	AVPR1A	SRRT
COMMD2	AVPR1B	SRSF1
C1QC	AVPR2	SRSF10
ARIH1	AXIN1	SRSF11
NCK1	AXIN2	SRSF2
LAP3	AXL	SRSF3
ADPRHL2	AZGP1	SRSF4
ACBD3	AZI2	SRSF5
SREK1	AZIN1	SRSF6
ARHGDIB	AZIN2	SRSF7
COTL1	B2M	SRSF8
PITPNB	B3GALNT1	SRSF9
LAS1L	B3GALNT1P1	SSB
GSN	B3GALNT2	SSBP4
ELMO3	B3GALT2	SSFA2
HSPB11	B3GALT4	SSH2
CC2D1B	B3GALT5	SSH3
FAM114A2	B3GALT5-AS1	SSR3
HIST1H1B	B3GALT6	SSRP1
COASY	B3GAT1	STAU2
CAB39	B3GAT1-DT	STBD1
CLU	B3GAT2	STIM1
GLA	B3GAT3	STIM2
CAPN1	B3GLCT	STK10
MTCH1	B3GNT10	STK11IP
PPP1R12A	B3GNT2	STK24
UBXN1	B3GNT3	STK3
NACA	B3GNT4	STK39
EPN1	B3GNT5	STMN1
EHD2	B3GNT7	STOML2
CARKD	B3GNT8	STRIP1
SRSF7	B3GNT9	STT3B
SRP54	B3GNTL1	STUB1
SLC12A2	B4GALNT1	STX7
ATP6V0D1	B4GALNT3	SUB1
STX5	B4GALNT4	SUDS3
PDZD11	B4GALT1	SUGT1
EPS15	B4GALT2	SUMO1
VWA1	B4GALT3	SUN2
THYN1	B4GALT4	SUPT5H
SLTM	B4GALT4-AS1	SURF6
PRDX2	B4GALT5	SVIL
PDS5A	B4GALT6	SYAP1
POP1	B4GALT7	SYMPK
TRAPPC3	B4GAT1	SYNE1
COG4	B9D1	SYNJ1
POSTN	B9D2	SYNJ2
DNPH1	BAALC	SYNM
PFDN2	BABAM1	SYNPO
EHD4	BABAM2	SYNPO2
FNBP1L	BABAM2-AS1	SYNRG
APOL2	BACE1	SYTL1
CHMP2A	BACE1-AS	SZRD1
SNX27	BACE2	TAB3
KIAA1279	BACH1	TACC2
MTOR	BACH1-IT2	TAF12
TNXB	BACH1-IT3	TAF6
CLCC1	BACH2	TAGLN2
SCIN	BAD	TALDO1
SPRR3	BAG1	TANC2
C14orf142	BAG2	TANK
RDH13	BAG3	TAOK1
CYB5R1	BAG4	TAOK3
PROS1	BAG5	TBC1D1
ETHE1	BAG6	TBC1D10B
SEPHS1	BAGE2	TBC1D15
UCKL1	BAGE5	TBC1D22A
NBEAL2	BAHCC1	TBC1D24
44089	BAHD1	TBC1D2B
UBR4	BAIAP2	TBC1D4
ALDH5A1	BAIAP2-DT	TBC1D5
GMIP	BAIAP2L1	TBC1D9B
STAT6	BAIAP2L2	TBX2
PTBP3	BAIAP3	TBX3
HSPA4L	BAK1	TC2N
MAPK1	BAK1P1	TCEA1
KDELC2	BAMBI	TCEAL1
TMEM33	BANF1	TCEAL3
UBL4A	BANF1P1	TCEAL4
PGRMC2	BANF1P2	TCF12
TRIP12	BANF1P3	TCF20
TSPAN15	BANF1P4	TCOF1
SUPT6H	BANK1	TEAD3
SORD	BANP	TENC1
SCYL1	BAP1	TEP1
SOWAHC	BARD1	TERF1
VPS45	BARX2	TERF2IP
RAB3GAP1	BASP1	TEX2
WDR26	BASP1-AS1	TFAP4
MYO9B	BATF	TFIP11
MCU	BATF2	TFPT
RAB11FIP5	BATF3	TGFB1I1
EMC4	BAX	TGOLN2
ADRBK1	BAZ1A	THOC2
LLGL2	BAZ1B	THOC5
RBM22	BAZ2A	THRAP3
QDPR	BAZ2B	THUMPD1
H2AFY	BBC3	TIAM1
UGT1A6	BBIP1	TJAP1
DIS3	BBIP1P1	TJP1
ERI3	BBOF1	TJP2
FRMD8	BBOX1	TJP3
TOP1	BBOX1-AS1	TLE3
TOMM70A	BBS1	TLE4
COPS2	BBS10	TLK2
TIMMDC1	BBS12	TLN1
TBL1XR1	BBS2	TLN2
PSPC1	BBS4	TMEM115
EIF2B4	BBS5	TMEM163
NDRG3	BBS7	TMEM201
EIF5B	BBS9	TMEM245
SUGT1	BBX	TMEM40
ICA1	BCAM	TMEM51
SWAP70	BCAN	TMF1
VPS37B	BCAP29	TMPO
ACAT1	BCAP31	TMSB4X
AHR	BCAR1	TMX1
NIT1	BCAR3	TNC
RAB14	BCAR3-AS1	TNIK
ADD1	BCAS1	TNKS1BP1
DES	BCAS2	TNRC18
C17orf59	BCAS2P2	TNS1
DHX8	BCAS3	TNS3
RAB2A	BCAS4	TNS4
PABPC4	BCAT1	TOM1
SNX6	BCAT2	TOMM34
CDK5	BCCIP	TOMM70A
PSMD1	BCDIN3D	TOP2A
SRSF4	BCDIN3D-AS1	TOP2B
MAOB	BCKDHA	TOPORS
PCBP2	BCKDHB	TOR1AIP1
ERAP2	BCKDK	TOX4
SMARCA2	BCL10	TP53
VPS11	BCL11A	TP53BP1
RAB12	BCL11B	TP53BP2
WLS	BCL2	TP53I11
SH3BGRL	BCL2A1	TP63
LRP1	BCL2L1	TPD52L2
RPA3	BCL2L1-AS1	TPI1
RCN2	BCL2L10	TPM2
USP9X	BCL2L11	TPR
STOML2	BCL2L12	TRA2A
HSD17B11	BCL2L13	TRA2B
CRK	BCL2L14	TRAFD1
ALDOA	BCL2L15	TRAPPC12
PRDX5	BCL2L2	TREX1
VIPAS39	BCL3	TRIM11
FIS1	BCL6	TRIM2
CAPNS2	BCL6B	TRIM24
PFKP	BCL7A	TRIM25
CRYL1	BCL7B	TRIM28
SSRP1	BCL7C	TRIM29
DDX42	BCL9	TRIM3
C21orf33	BCL9L	TRIM33
CARS	BCLAF1	TRIM56
COX2	BCLAF1P2	TRIO
KHDRBS1	BCLAF3	TRIP10
STRN4	BCO2	TRIP11
PRMT1	BCOR	TRIP12
GLIPR2	BCORL1	TRPM4
YARS2	BCR	TRPT1
ITIH1	BCRP1	TRRAP
MYO1C	BCRP7	TSC2
ELF3	BCS1L	TSC22D4
WDFY1	BCYRN1	TTC28
CKB	BCYRN1P1	TTC33
RNASET2	BDH1	TTC7B
ANP32B	BDH2	TUBA1A
EMC10	BDKRB1	TUBA1C
RPS23	BDKRB2	TUBB
PEA15	BDNF	TUBB4B
OVCA2	BDNF-AS	TWISTNB
PNP	BDP1	TXLNA
C1R	BEAN1	U2AF2
IMPDH2	BECN1	U2SURP
SPTLC2	BEGAIN	UBAP1
ABCF1	BEND3	UBAP2L
HDLBP	BEND3P3	UBE2J1
SCARB2	BEND5	UBE2O
VPS13C	BEND6	UBE4B
GTF2A1	BEND7	UBR4
DUSP3	BEST1	UBR5
TIMM8A	BEST4	UBXN1
CSK	BET1	UFD1L
CDK9	BET1L	UGDH
DYSF	BEX2	UIMC1
ARPC2	BEX3	ULK1
HEXA	BEX4	USP10
SERPINB1	BFAR	USP15
DDX54	BFSP2	USP24
COG5	BGLAP	USP36
DIP2B	BGN	USP39
MTM1	BHLHA15	USP40
ACTR3	BHLHB9	USP6NL
MYO1B	BHLHE22	USP7
MYH9	BHLHE40	USP8
TUBB6	BHLHE40-AS1	UTP18
EEA1	BHLHE41	VAPB
EPB41L3	BHMT	VASP
SP100	BHMT2	VAV2
AP1G2	BICC1	VCAN
NAE1	BICD1	VCL
CYBB	BICD2	VCPIP1
NELFB	BICDL1	VGLL4
SHOC2	BICDL2	VIM
GARS	BICRA	VPS13D
SCFD1	BICRAL	VPS26B
SYNE2	BID	VPS4B
ASUN	BIK	WAC
LGALS1	BIN1	WAPAL
DNAJA1	BIN2	WBP11
WDR7	BIN3	WDR13
RCN3	BIN3-IT1	WDR20
BRCC3	BIRC2	WDR26
MRPS16	BIRC3	WDR33
GNA13	BIRC5	WDR4
LAMA5	BIRC6	WDR43
CLDN1	BIRC6-AS2	WDR44
GALK1	BISPR	WDR55
FARP1	BIVM	WDR59
QTRT1	BIVM-ERCC5	WDR77
PDIA3	BLACAT1	WEE1
GSTP1	BLCAP	WHSC2
FBXO3	BLID	WIPF2
NDUFB4	BLK	WIZ
FDXR	BLM	WNK1
ECI2	BLMH	WRNIP1
MYO6	BLNK	WWTR1
EMC3	BLOC1S1	XPC
FAM98A	BLOC1S2	XRCC1
SLC35A2	BLOC1S3	XRN2
HYOU1	BLOC1S4	YAP1
GNB2L1	BLOC1S5-TXNDC5	YBX1
CA1	BLOC1S6	YBX3
PSMD4	BLVRA	YEATS2
NRD1	BLVRB	YES1
DDX39A	BLZF1	YLPM1
SF3B3	BLZF2P	YRDC
RPA1	BMERB1	YTHDC1
GALNT3	BMF	YTHDC2
PTPRC	BMI1	ZAK
RARS	BMP1	ZBTB7A
KEAP1	BMP2	ZC3H11A
CAPN7	BMP2K	ZC3H13
PML	BMP3	ZC3H14
LRPPRC	BMP4	ZC3H18
FGB	BMP5	ZC3H4
HMGB2	BMP6	ZC3HAV1
THOP1	BMP7	ZC3HC1
MYL9	BMP7-AS1	ZCCHC8
MCCC1	BMP8A	ZDHHC5
HECTD3	BMP8B	ZFC3H1
HDGFRP3	BMPER	ZFHX3
SAE1	BMPR1A	ZFP36L1
GGT5	BMPR1AP1	ZFP91
SSR1	BMPR1AP2	ZFPM1
RNF181	BMPR1B	ZFR
PCNA	BMPR2	ZFYVE19
LMAN2L	BMS1	ZFYVE26
TXLNA	BMS1P1	ZHX3
TLN2	BMS1P11	ZKSCAN1
PIN4	BMS1P14	ZMYM2
CCAR1	BMS1P17	ZMYM3
HN1L	BMS1P2	ZMYM4
ABCC4	BMS1P2-AGAP9	ZMYND8
PBXIP1	BMS1P20	ZNF106
MRPL12	BMS1P22	ZNF148
EZR	BMS1P3	ZNF185
CECR5	BMS1P4	ZNF217
PRKRA	BMS1P4-AGAP5	ZNF295
STX16	BMS1P7	ZNF316
MGST1	BMS1P9	ZNF318
MRPS21	BMT2	ZNF326
ITGB2	BNC1	ZNF362
MSRA	BNC2	ZNF446
TSG101	BNC2-AS1	ZNF512B
XRN1	BNIP1	ZNF609
FABP4	BNIP2	ZNF638
CHMP4C	BNIP3	ZNF652
STX8	BNIP3L	ZNF687
CSTF2T	BNIP3P1	ZNF740
DHRS3	BNIP3P5	ZNF768
STX6	BNIPL	ZNRF2
TSNAX	BOC	ZRANB2
C12orf5	BOD1	ZRSR2
USP19	BOD1L1	ZSWIM8
PAK2	BOD1P1	ZYX
IRF9	BOK	ABLIM2
RAB25	BOLA1	AGPAT9
ALDH18A1	BOLA2	AKNA
ABCC1	BOLA2-SMG1P6	AP1M2
TRAPPC9	BOLA2B	BNIPL
DPP3	BOLA3	C11orf96
SCP2	BOLA3-AS1	CADPS2
KRAS	BOLA3P1	CCDC88A
RTF1	BOP1	CLTA
NFATC2IP	BORA	CNNM4
HSD17B4	BORCS5	EPHA2
IMP3	BORCS6	F11R
VAC14	BORCS7	FAM63A
MAPKAPK2	BORCS7-ASMT	FLI1
GOLGA4	BORCS8	GNG12
TXNDC12	BORCS8-MEF2B	GOLGA3
HMBS	BPGM	HBB
TMEM120A	BPHL	HCAR3
SFN	BPNT1	HSPA12B
MRPL39	BPNT2	JPH1
CMBL	BPTF	KBTBD11
NDUFA13	BRAF	KCTD12
RPL11	BRAP	LAMTOR1
DENR	BRAT1	LPAR3
TPP1	BRCA1	MEN1
SRPX	BRCA2	MOCS3
SIRT5	BRCC3	MRVI1
PANK4	BRD1	MYO5A
ETF1	BRD2	MYO9A
CORO1A	BRD3	NCOA6
CPD	BRD3OS	NFIX
SEC24A	BRD4	NIPAL4
ARHGAP5	BRD7	PCK2
CPOX	BRD7P2	PLCH2
FASTKD2	BRD7P3	PPA2
PRPF3	BRD7P4	PPP1R13B
ATP5D	BRD8	PRAM1
ACSF3	BRD9	PRKD1
DNAJC10	BRF1	PTPN3
ACO2	BRF2	RAB12
RANBP2	BRI3	RAPGEF1
C8orf82	BRI3BP	SELPLG
GBP1	BRI3P1	SYTL2
MMP9	BRICD5	SYTL3
CTDP1	BRIP1	TDRD7
SRRM1	BRIX1	TMC7
BLVRB	BRK1	TMEM176B
C14orf159	BRMS1	TNXB
MAP1S	BRMS1L	TRUB1
SPCS2	BROX	UBAC1
PPL	BRPF1	UPK3A
AP3S1	BRPF3	VSIG2
TFRC	BRSK1	ZHX2
NDUFV1	BRSK2	ZNF516
HSP90AA1	BRWD1	44076
SH3PXD2B	BRWD1-AS1	44081
PCK2	BRWD1-AS2	44083
VPRBP	BRWD3
RIN1	BSCL2
FAH	BSDC1
PEX19	BSG
TBK1	BSN
PSMB4	BSPRY
SNX2	BST1
NELFE	BST2
RAB13	BTAF1
PPM1F	BTBD1
CAPNS1	BTBD10
PRDX4	BTBD10P2
KPNA4	BTBD11
SERPINA1	BTBD16
SET	BTBD18
SUN1	BTBD19
GAA	BTBD2
SNRNP40	BTBD3
FAM129B	BTBD6
PLRG1	BTBD6P1
TAP1	BTBD7
YTHDF3	BTBD8
OLFML1	BTBD9
IKBIP	BTBD9-AS1
AARS	BTC
UBR5	BTD
C7	BTF3
STK24	BTF3L4
RPTOR	BTF3L4P1
PLTP	BTF3L4P2
DNMT1	BTF3P12
RNF213	BTF3P16
DEPTOR	BTF3P3
CUX1	BTF3P5
SYTL1	BTG1
HCK	BTG1P1
MAK16	BTG2
GGCT	BTG3
HSDL2	BTG3-AS1
TMED10	BTK
COL15A1	BTLA
ITGB1	BTN2A1
CDC42BPB	BTN2A2
IPO9	BTN2A3P
ARRB2	BTN3A1
TBC1D9B	BTN3A2
GMFG	BTN3A3
MUT	BTNL9
EHHADH	BTRC
HIP1R	BUB1
ISYNA1	BUB1B
C8B	BUB3
NDUFS4	BUD13
PDDC1	BUD23
PPIC	BUD31
OLFML3	BVES
BDH1	BYSL
RAB1B	BZW1
SORL1	BZW1-AS1
GNAI2	BZW1P1
PSMD12	BZW1P2
QSOX1	BZW2
ANO6	C10orf105
SEC11C	C10orf143
44082	C10orf55
DCTD	C10orf88
RABAC1	C10orf95
PKM	C10orf99
EXOC5	C11orf1
PSMB3	C11orf21
UPK1B	C11orf24
ZZEF1	C11orf42
ERGIC3	C11orf45
LPCAT4	C11orf49
VCPIP1	C11orf54
LIPE	C11orf58
FAM83F	C11orf65
ZC3HAV1	C11orf68
MOCS3	C11orf71
ARMCX3	C11orf80
NLRX1	C11orf91
PEBP1	C11orf95
KCTD12	C11orf96
SDHA	C11orf98
CRKL	C12orf29
SHC1	C12orf4
MRPL49	C12orf43
ATXN10	C12orf45
RNF31	C12orf54
ADAR	C12orf57
LGMN	C12orf60
SERPINH1	C12orf65
CCT2	C12orf66
SEC23A	C12orf73
CDKN2AIP	C12orf75
TMEM43	C12orf76
PTBP1	C13orf46
MTIF2	C14orf119
NMRAL1	C14orf132
PNN	C14orf28
PPP2R5A	C14orf93
STAT1	C15orf39
PPP1CB	C15orf40
KLF5	C15orf48
MLKL	C15orf54
NOLC1	C15orf56
TROVE2	C15orf61
MRPL47	C15orf62
FAM120A	C16orf46
MRPS9	C16orf54
ATP9A	C16orf70
AGPAT3	C16orf71
SDF2L1	C16orf72
GGA3	C16orf74
SPR	C16orf86
EEF1A1	C16orf87
REEP5	C16orf89
PAK4	C16orf91
MAT2B	C17orf100
DCTPP1	C17orf107
RBM17	C17orf113
COMMD9	C17orf50
PPP1R10	C17orf58
RALGAPA2	C17orf67
RDX	C17orf75
TAGLN2	C17orf78
CREB1	C17orf80
MIA3	C17orf97
PARP4	C18orf12
TBRG4	C18orf15
UQCRC1	C18orf21
RPL27A	C18orf25
NOP58	C18orf32
HADH	C18orf54
TTC19	C19orf12
NFYC	C19orf25
SERPINB5	C19orf38
CLTA	C19orf44
ARFGEF2	C19orf47
LTBP1	C19orf48
TACO1	C19orf53
ST13	C19orf54
HDGF	C19orf57
SLC25A3	C19orf67
IGJ	C19orf71
SIRT2	C19orf73
FKBP2	C1D
UBLCP1	C1DP1
ARHGEF10L	C1GALT1
CYP51A1	C1GALT1C1
RAP1A	C1GALT1C1L
VTN	C1GALT1P1
ATG3	C1orf100
PPP1R12C	C1orf109
NDUFB9	C1orf112
LSM1	C1orf115
LAMA4	C1orf116
RPS25	C1orf122
WDR82	C1orf131
CAV1	C1orf159
C1orf123	C1orf162
PTGFRN	C1orf174
MRPS36	C1orf195
DHRS13	C1orf198
ERGIC2	C1orf21
ABCC3	C1orf210
COPS6	C1orf216
PSMC1	C1orf220
C2orf43	C1orf226
IAH1	C1orf229
TM9SF4	C1orf35
DPF2	C1orf43
UFC1	C1orf50
TIA1	C1orf52
C11orf54	C1orf54
LIG3	C1orf56
PHGDH	C1orf74
PITHD1	C1QA
CA2	C1QB
PYCARD	C1QBP
CTPS2	C1QBPP2
ACAD8	C1QC
NCEH1	C1QL1
NBAS	C1QL3
ARHGEF18	C1QTNF1
IGF2R	C1QTNF3
NMNAT1	C1QTNF3-AMACR
BPGM	C1QTNF6
PSMA1	C1QTNF7
DIABLO	C1QTNF8
44081	C1R
NUDT16	C1RL
NAP1L1	C1RL-AS1
FCHO2	C1S
HAAO	C2
TMEM209	C20orf144
DHRS1	C20orf194
NOP9	C20orf203
IMMT	C20orf204
UBA1	C20orf27
PSME2	C20orf96
RPS5	C21orf58
CHKB	C21orf62
MICALL2	C21orf62-AS1
TWF2	C21orf91
CSTA	C22orf15
ANKRD28	C22orf23
CCT5	C22orf34
SAR1A	C22orf39
CLIC1	C22orf46
APOOL	C2CD2
C16orf13	C2CD2L
PDIA6	C2CD3
KIAA1468	C2CD4A
GTF3C1	C2CD4B
SRPR	C2CD4D
EDC4	C2CD4D-AS1
TOR1AIP2	C2CD5
NCL	C2orf15
MAP3K6	C2orf16
NME3	C2orf27A
HIST1H1C	C2orf42
HDHD3	C2orf49
SNCG	C2orf49-DT
MIF	C2orf68
ANXA3	C2orf69
NELFCD	C2orf72
RNF20	C2orf76
REL	C2orf81
SEC62	C2orf88
ACAA1	C2orf92
EHD3	C3
SHMT2	C3AR1
YIF1B	C3orf14
CLPP	C3orf18
ALDH16A1	C3orf20
MRPL15	C3orf33
TXNRD1	C3orf35
SYPL1	C3orf36
SUN2	C3orf38
ADAM17	C3orf49
UBE2L3	C3orf52
KRT6A	C3orf62
PFDN1	C3orf70
MAP1B	C3orf80
MAPK3	C4A
TPR	C4B
ARFGAP1	C4B_2
PLAA	C4orf19
PRCP	C4orf3
DHRS2	C4orf33
MRPS5	C4orf36
FPGT	C4orf45
RAB4B	C4orf46
YWHAB	C4orf47
CDCP1	C4orf48
ACTG1	C4orf50
CNOT1	C4orf51
AARS2	C5
LMOD1	C5AR1
FGG	C5AR2
FBXO22	C5orf15
RAD23B	C5orf22
MAD1L1	C5orf24
SERPINF2	C5orf34
C4BPA	C5orf51
FTSJ3	C5orf58
TRNT1	C5orf63
LUM	C5orf66
EXOC6B	C5orf66-AS1
MCM2	C5orf66-AS2
MPRIP	C6orf120
LRRC40	C6orf132
OGT	C6orf136
GSK3B	C6orf141
COX5A	C6orf163
MRPL1	C6orf201
SMG8	C6orf226
SEC61G	C6orf47
ITGA6	C6orf62
UBA3	C6orf89
LNPEP	C7
RAB23	C7orf25
PARN	C7orf26
CDC73	C7orf31
RAC2	C7orf50
UFSP2	C8G
MED24	C8orf31
CASP1	C8orf33
PPP6R1	C8orf34
MCCC2	C8orf37
RBM42	C8orf44
KIAA1715	C8orf44-SGK3
WIBG	C8orf58
GTPBP4	C8orf76
FASN	C8orf82
HIP1	C9orf106
MAP7D1	C9orf116
EIF4H	C9orf129
MAGED2	C9orf131
SRP9	C9orf139
KPNA1	C9orf147
TRAP1	C9orf152
G3BP2	C9orf16
ACSS1	C9orf163
SRP14	C9orf24
ACSF2	C9orf40
TMEM173	C9orf47
SGSM3	C9orf64
KIAA1598	C9orf72
EXOC3	C9orf78
RHOG	C9orf85
ABCB6	CA1
STIP1	CA11
PAFAH1B1	CA12
MPO	CA13
CPNE3	CA14
EIF2AK2	CA2
SPG21	CA4
LMNB1	CA5BP1
MMP14	CA5BP1-CA5B
44085	CA8
TAX1BP3	CAAP1
BAG6	CAB39
DDX1	CAB39L
FEN1	CABIN1
PDCL3	CABLES1
[truncated: 25,829 more rows]

## Sheet: Table S3B
Proteome										Transcripeome										Phosphoproteome
Up-regulated proteins in MNUs					Up-regulated proteins in tumor tissues					Up-regulated mRNAs in MNUs					Up-regulated mRNAs in tumor tissues					Up-regulated phosphoproteins in MNUs					Up-regulated phosphoproteins in tumor tissues
Gene symbol	Log2 FoldChange	P value	Adjusted p value		Gene symbol	Log2 FoldChange	P value	Adjusted p value		Gene symbol	Log2 FoldChange	P value	Adjusted p value		Gene symbol	Log2 FoldChange	P value	Adjusted p value		Gene symbol	Log2 FoldChange	P value	Adjusted p value		Gene symbol	Log2 FoldChange	P value	Adjusted p value
MYO18A	-1.08284	0.0045234	0.00626857		THOC5	1.03144	1.68994e-07	3.93482e-07		A4GALT	-1.1512	2.96907e-06	0.000178123		ABCB9	1.20511	8.26344e-05	0.00181783		ABLIM1	-1.15929	1.6477e-10	5.99739e-09		ABCC1	2.73135	0.000612389	0.00160237
BCAS1	-2.18172	2.03971e-09	6.26112e-09		NAT10	1.37291	2.71594e-13	1.43123e-12		AASS	-1.27668	6.19731e-06	0.000301106		ABHD1	1.19433	0.000439332	0.00548468		ADD1	-2.03544	2.31666e-12	2.4244e-10		ABCF1	4.21532	4.69813e-11	2.45575e-09
KRT2	-1.74923	3.19275e-13	1.6612e-12		HMOX2	1.57392	7.5255e-16	6.31558e-15		AATK	-2.05153	0.00064512	0.00704308		ACAN	1.73854	0.000137305	0.00258964		ANK1	-2.49474	4.1015e-07	3.74601e-06		ABI1	1.24251	5.33776e-05	0.000197971
MAOA	-1.00487	2.61993e-11	1.03494e-10		CLC	2.94313	3.0494e-05	5.40425e-05		ABCA8	-2.80627	1.03943e-08	4.90527e-06		ACAT2	1.36541	0.000578883	0.00654289		BIN1	-1.06849	0.00210708	0.00462341		ACACA	2.2513	9.98237e-07	7.55048e-06
SLC25A20	-1.24325	0.000324799	0.000510727		CIAPIN1	1.23958	2.38383e-11	9.44845e-11		ABLIM1	-1.10878	5.13689e-06	0.000261971		ACSBG1	2.59644	0.000532456	0.00614311		C9orf142	-1.19665	3.08087e-06	1.87264e-05		ACAP2	1.55745	0.000654525	0.00170462
TRIOBP	-1.59695	7.45819e-08	1.82421e-07		ZC3H15	1.17305	1.07503e-13	6.13069e-13		ABO	-1.2089	4.98576e-05	0.00128695		ACTL6A	1.72839	1.75279e-06	0.00012682		CARHSP1	-1.32574	0.000101174	0.000335641		ACBD5	7.12246	1.16636e-05	5.58926e-05
HPGD	-1.16897	1.22989e-14	8.48455e-14		PPP1CA	1.04853	1.06873e-19	1.89592e-18		ACOT11	-1.1132	1.93372e-05	0.000645529		ACVR2B.AS1	1.64753	0.0001004	0.00207727		CCDC61	-1.01453	2.67394e-06	1.65957e-05		ACLY	2.28207	3.40212e-10	1.13696e-08
HBG2	-1.28042	2.75709e-06	5.50412e-06		LRCH3	2.27408	1.79218e-10	6.3474e-10		ADAM33	-1.76026	0.000227624	0.00359088		ADAMTS12	2.80163	0.000118913	0.00233694		CXADR	-2.04508	1.92717e-06	1.27548e-05		ACTG1	1.61446	0.000220302	0.000646219
APOA2	-1.11218	2.52242e-09	7.61631e-09		NRAS	2.23478	2.18183e-05	3.9382e-05		ADAMTS1	-2.12011	2.39367e-08	7.82458e-06		ADAMTS7	1.45828	0.000352337	0.00473435		DCAF5	-1.38193	1.44775e-06	1.02295e-05		AFAP1	1.73518	0.00199943	0.00441618
OGN	-2.85329	2.94841e-16	2.68208e-15		HNRNPF	1.17119	3.88129e-16	3.43746e-15		ADAMTS9	-1.6615	8.87904e-05	0.0019125		ADCY10	1.40263	6.49422e-05	0.00154494		DDA1	-1.86549	1.06068e-08	1.80849e-07		AFF4	1.94431	1.69117e-05	7.47534e-05
CRYZ	-1.35478	4.82876e-13	2.46206e-12		DIDO1	1.53174	7.4827e-13	3.71056e-12		ADAMTS9.AS2	-2.25711	0.000408079	0.0052356		ADM2	1.77471	0.000493715	0.00587643		EML1	-1.39966	0.00167635	0.0038186		AFTPH	2.62007	0.000206695	0.000609513
RPL35	-1.58509	6.08752e-10	2.00684e-09		GRWD1	2.71921	5.47998e-26	7.79284e-24		ADAMTSL4	-1.39757	0.000145972	0.00269549		AGGF1P2	1.0114	0.000523117	0.00608328		EPB49	-2.35637	9.53016e-06	4.78503e-05		AHCTF1	1.02396	0.000289587	0.000824854
KLKB1	-1.01466	0.00143941	0.00210521		LCP1	1.14846	2.4379e-06	4.89766e-06		ADAMTSL4.AS1	-1.86646	0.000392489	0.00508955		AHCY	1.13142	4.23474e-06	0.000229013		FARP1	-1.04367	0.000384801	0.00106521		AHNAK2	4.43696	8.74577e-06	4.41994e-05
UPK2	-2.17811	1.38295e-07	3.24851e-07		EPHA2	1.56771	0.00111072	0.0016405		ADCY5	-1.92213	8.39979e-05	0.00183199		AIMP2	1.50636	1.31768e-06	0.000103765		H2AFY	-2.04878	0.00216823	0.00473892		AHSG	2.12067	1.4526e-05	6.6155e-05
PTER	-1.38835	1.0106e-07	2.42278e-07		NMT1	1.18394	2.7968e-15	2.16279e-14		ADGRF1	-1.21119	0.000126529	0.00243656		AKR1B1	1.34675	2.52328e-05	0.000790604		H2AFY2	-2.06714	2.30404e-06	1.48479e-05		AKAP13	1.5472	5.27863e-05	0.000196618
DDB2	-2.55618	1.48061e-09	4.60094e-09		CUTA	1.85619	3.13378e-20	6.30958e-19		AFF3	-1.95172	3.75205e-07	4.70455e-05		AKR1E2	1.97586	0.000409156	0.00523976		HMG20A	-1.30764	7.56001e-05	0.000266048		AKT1	18.8339	2.40796e-08	3.44403e-07
SPTA1	-1.60236	1.37597e-10	4.96657e-10		PIK3R4	1.66987	4.84365e-15	3.57902e-14		ALDH1A3	-1.89725	5.32282e-05	0.00134709		ALG1	1.03498	0.000842482	0.00846987		HMHA1	-1.45331	0.000725517	0.00186339		AKT1S1	1.88129	0.000189306	0.000563283
LRG1	-1.19694	0.000565458	0.000866067		PITPNM1	1.24466	2.68019e-05	4.78689e-05		ALDH1L1	-1.46517	0.000129587	0.00248058		ALG3	1.10103	2.4383e-05	0.000769845		HSPB1	-1.71098	1.51223e-10	5.738e-09		ALAD	4.77106	0.000257453	0.000740897
UPK1A	-2.33922	1.38503e-12	6.60578e-12		PDXP	1.94638	2.43788e-12	1.12115e-11		AMY2B	-1.11691	7.32944e-05	0.00166922		ALG6	1.82699	1.09688e-05	0.000447526		HSPB6	-2.58459	5.43922e-09	1.09078e-07		ALB	1.33737	0.000261127	0.000748893
PKP4	-1.69293	5.62141e-16	4.84736e-15		TNPO3	1.08814	1.44913e-13	8.04975e-13		ANK2	-1.5543	0.000662668	0.00718097		ALG8	1.07851	0.000370756	0.00491305		KANK2	-1.28247	0.000159706	0.000490861		ALKBH5	4.17102	2.94543e-05	0.000117718
PTRF	-1.05831	2.29329e-06	4.60491e-06		PABPC1	1.29089	1.53637e-25	1.74303e-23		ANKFN1	-3.09897	1.59857e-06	0.000118417		ALYREF	1.28661	9.96893e-06	0.000414724		KIAA1211L	-2.00792	2.80808e-09	6.12343e-08		ANKIB1	1.26222	0.00152515	0.00349801
PCCB	-1.01939	2.02102e-11	8.0946e-11		GTF3C2	1.38807	5.66339e-06	1.08956e-05		ANXA11	-1.1861	7.20977e-08	1.5675e-05		AMH	1.61682	0.000655096	0.0071211		KIF13B	-2.08572	1.05636e-06	7.87698e-06		ANKLE2	1.86403	0.000953433	0.00234432
TRIM14	-1.29664	6.60818e-06	1.25976e-05		IPO8	2.68361	1.46745e-13	8.15262e-13		AP1S3	-1.31165	4.02052e-05	0.00110215		ANAPC11	1.26757	3.72723e-05	0.00104425		KRT13	-1.68298	1.29381e-08	2.03479e-07		ANKRD17	2.33696	5.94318e-07	4.91667e-06
CAPN5	-1.39169	1.89636e-11	7.65243e-11		RAPH1	1.19817	0.000632608	0.000962536		APCDD1	-1.54358	1.0843e-05	0.000443278		ANAPC15	1.88806	5.67955e-05	0.00140751		LMNB1	-1.22171	7.5002e-05	0.000265116		ANKRD27	5.19168	5.62561e-05	0.0002078
TMEM30B	-1.67599	7.57386e-15	5.3687e-14		TSR1	2.01821	4.2822e-17	4.59127e-16		APOLD1	-1.4632	2.21396e-05	0.000715947		ANKRD13B	1.30526	5.14827e-05	0.00131844		LMNB2	-2.52189	8.73269e-16	1.0868e-12		ANKS1A	1.69424	0.000736244	0.00188226
HBB	-1.27581	5.74871e-16	4.94411e-15		HMGB3	2.02184	5.69459e-21	1.48853e-19		AQP1	-1.16897	3.38782e-05	0.000976573		ANKRD61	1.45974	5.26365e-05	0.00133554		MEF2A	-1.87792	2.79429e-06	1.72136e-05		ANLN	6.4494	1.30022e-07	1.43e-06
MLPH	-1.25524	4.55007e-10	1.52105e-09		SLC35B2	1.42165	7.08919e-05	0.000119918		AQP3	-1.60931	2.73461e-07	3.83689e-05		ANLN	2.20235	1.23182e-06	9.8641e-05		METTL3	-1.6197	0.000578307	0.00152033		ANP32B	6.31443	5.45138e-07	4.62558e-06
COX6C	-1.89085	3.14095e-05	5.54953e-05		ABCD3	1.81727	2.30917e-08	6.10642e-08		AQP4.AS1	-3.43215	0.000226531	0.0035777		AP2S1	1.16611	4.79231e-06	0.000248687		MTUS1	-2.29956	3.65086e-08	4.92161e-07		AP3D1	1.71435	1.75972e-06	1.18658e-05
HSD17B8	-1.35995	6.37101e-10	2.09289e-09		VDAC3	1.20279	1.99933e-10	7.01581e-10		AQP7	-1.80418	0.000224246	0.00354967		APCDD1L	1.78342	1.74955e-05	0.000610263		MVP	-2.13007	0.0013307	0.00312052		API5	6.28948	3.31099e-15	1.84477e-12
TRIM22	-1.0113	0.000219551	0.00035258		DHRS11	1.92855	6.60129e-07	1.4171e-06		AR	-1.03981	0.000571187	0.00649128		APLN	2.61382	5.87123e-05	0.00144302		MYOF	-1.95517	8.76797e-07	6.78863e-06		ARAF	3.63228	0.000233595	0.000679254
COL4A6	-2.91299	1.9424e-23	9.69301e-22		HSP90AB1	1.50101	1.29516e-26	2.40327e-24		ARHGAP26	-1.3046	7.02795e-06	0.000328791		APOBEC3B	3.25933	2.61526e-06	0.000163108		NADK	-1.31243	0.00219679	0.00477018		ARF3	3.49125	0.000427651	0.00116645
SYTL2	-1.24601	5.23792e-08	1.31677e-07		XPO1	1.02027	3.14145e-20	6.30958e-19		ARHGAP26.AS1	-2.53935	0.000197113	0.00326115		ARHGAP11A	1.37787	8.98994e-06	0.000380203		NUP155	-1.72577	0.000125019	0.000399024		ARFGAP2	4.01927	2.90968e-05	0.000117241
VAMP8	-1.00286	0.00226152	0.0032401		CORO1C	1.75854	5.8862e-15	4.26448e-14		ARHGAP6	-1.41261	6.72772e-05	0.00158311		ARHGAP11B	1.94134	3.65301e-07	4.68075e-05		NUP188	-1.46463	3.2919e-05	0.000130044		ARFGEF2	1.41937	9.21877e-05	0.000311524
APOBR	-1.63345	6.97944e-09	1.98213e-08		PPP5C	1.02618	9.04376e-09	2.51307e-08		ASPA	-3.75647	1.57437e-06	0.000117763		ARHGAP39	1.27471	0.000110667	0.00223162		NUP35	-1.808	2.45204e-06	1.56351e-05		ARGLU1	5.19448	6.59535e-11	2.98249e-09
CPA3	-1.26527	0.00117858	0.00173655		TUBB	1.90856	3.30576e-31	1.83573e-27		ASTL	-2.86622	1.10513e-05	0.000448969		ARHGEF39	1.0358	0.000553975	0.00634143		NUP50	-1.63993	1.27896e-05	5.99485e-05		ARHGAP12	2.69395	5.92408e-06	3.23472e-05
PCCA	-1.49349	6.27102e-18	7.83185e-17		HSP90B1	1.26245	3.59604e-20	7.03014e-19		ATF3	-2.63382	5.18308e-09	3.20331e-06		ARL6	1.45336	0.000140796	0.00264377		PANK2	-1.06844	0.000296579	0.000839053		ARHGAP17	2.19204	1.30075e-06	9.24936e-06
CAT	-1.05031	5.85485e-19	9.03735e-18		ESRP1	1.53762	7.87973e-19	1.17796e-17		ATOH8	-1.11748	0.000543612	0.00625109		ARL6IP1	1.03066	0.000678798	0.007296		PBRM1	-1.43422	0.00276532	0.00586753		ARHGEF2	1.4548	2.16884e-05	9.18542e-05
SNCA	-1.2748	8.58618e-06	1.62096e-05		DCAF7	1.13254	1.53304e-12	7.1971e-12		ATP6V1E1P2	-4.09352	6.44632e-05	0.00154494		ARMCX6	1.04864	0.000378864	0.00498724		PDCD4	-2.08475	4.21328e-12	3.91062e-10		ARID4B	16.0423	5.75999e-07	4.81536e-06
TNXB	-1.63293	1.42524e-07	3.35623e-07		PCIF1	1.43839	3.05303e-06	6.06066e-06		AVPI1	-1.60864	0.00023451	0.0036593		ARVCF	1.28003	0.000184979	0.00313687		PDLIM2	-1.16891	0.00143542	0.00333799		ARL6IP4	2.75942	0.000459224	0.00124137
UGT1A6	-1.09109	3.84563e-12	1.71228e-11		NAA50	2.04672	1.02005e-24	7.93386e-23		B3GALT5	-1.6693	2.85184e-06	0.000172788		ASF1B	2.05197	8.0564e-07	7.47935e-05		PKP4	-1.92215	9.91918e-09	1.72773e-07		ASAP1	3.98369	4.83935e-05	0.000183088
ADD1	-1.27768	2.17063e-17	2.4461e-16		BAX	1.15012	3.7084e-15	2.82245e-14		B3GNT5	-1.11382	3.82321e-05	0.00105879		ASPM	2.34356	4.78343e-09	3.09344e-06		PLA2G4A	-1.76527	1.14517e-09	3.10129e-08		ATAD2	6.08045	1.62647e-09	4.0677e-08
CAPNS2	-1.66459	6.73842e-15	4.81082e-14		ACBD5	2.02312	6.40067e-13	3.21799e-12		BABAM2.AS1	-2.64811	1.33679e-05	0.000505964		ASPN	1.86474	1.37218e-05	0.000513114		PTRF	-1.33764	0.00152107	0.00349344		ATN1	1.92782	1.37342e-05	6.34526e-05
CA1	-1.41931	1.89417e-10	6.67215e-10		STAU1	1.68634	2.3518e-25	2.41354e-23		BAIAP2	-2.07856	3.27044e-06	0.000190771		ASS1P2	1.69413	3.69363e-05	0.00103513		RASIP1	-4.47602	0.000768188	0.00195608		ATP13A1	3.00338	0.000459574	0.00124137
HDGFRP3	-1.40728	5.11672e-11	1.9343e-10		DUSP23	1.43059	3.11952e-13	1.62933e-12		BCAS1	-1.05044	0.000401205	0.00517256		ATAD2	1.44132	2.69261e-06	0.00016635		RBM7	-1.59993	1.11678e-08	1.89156e-07		ATRIP	7.73114	5.57757e-07	4.712e-06
ABCC4	-1.79856	2.45092e-12	1.12388e-11		NUB1	1.25729	2.10333e-07	4.81663e-07		BCL3	-1.14035	0.000313896	0.0043785		ATAD5	1.4065	3.97152e-06	0.000220513		SCAMP2	-1.27059	5.82903e-06	3.19599e-05		ATRX	2.44187	1.7412e-06	1.18658e-05
C14orf159	-1.95313	3.62087e-18	4.70176e-17		FKBP7	2.45514	2.86662e-07	6.45983e-07		BCO2	-1.86918	1.19914e-05	0.000468353		ATF7.NPFF	1.72192	0.000369954	0.00490475		SDPR	-1.76702	2.37316e-05	9.9066e-05		ATXN1L	2.54103	0.00041384	0.00113247
OLFML1	-4.16611	9.67129e-15	6.7629e-14		EIF4A1	1.14601	5.33658e-24	3.48419e-22		BDKRB2	-2.29103	1.72209e-09	1.49575e-06		ATP5F1C	1.14429	5.26444e-05	0.00133554		SH2D3A	-1.58514	0.000175992	0.000532113		ATXN2	3.89717	3.144e-05	0.000124705
C8B	-1.83219	1.81467e-08	4.84472e-08		ACOT7	3.13643	6.36287e-25	5.42655e-23		BHLHE40	-1.32782	1.56391e-07	2.63101e-05		ATP5MF	1.08266	0.00045214	0.00560203		SH2D4A	-1.26708	0.000129094	0.000411134		ATXN2L	3.13027	1.0568e-06	7.87698e-06
NDUFS4	-1.30798	7.43362e-09	2.10239e-08		SLC33A1	1.58057	2.38398e-08	6.2765e-08		BHMT2	-2.47228	0.000458199	0.00564443		ATP5MFP4	1.75724	0.000114961	0.00228211		SHROOM1	-1.15649	5.74823e-06	3.1625e-05		AZI1	1.94477	2.39177e-05	9.9405e-05
OLFML3	-2.25006	3.0024e-11	1.17252e-10		NUP210	1.91802	4.30341e-15	3.23141e-14		BMERB1	-1.73381	1.21224e-06	9.73176e-05		AUNIP	2.13086	2.31861e-06	0.000151379		SNTB2	-2.19179	6.22149e-14	1.73331e-11		BABAM1	5.29213	1.73742e-11	1.26043e-09
SORL1	-1.26422	6.54157e-09	1.86578e-08		NT5DC1	1.49663	3.27903e-11	1.27745e-10		BMP2	-1.16813	0.000373373	0.0049216		AURKA	3.73596	1.24608e-10	2.17406e-07		SPTAN1	-1.88114	2.67394e-06	1.65957e-05		BAG6	1.65917	4.35774e-07	3.89835e-06
UPK1B	-1.08995	3.00136e-05	5.32075e-05		TBC1D15	1.31427	4.51932e-10	1.51194e-09		BMP7	-1.3007	0.000270614	0.00401603		AURKB	3.03144	7.99061e-09	4.06289e-06		SPTB	-3.37237	0.00384783	0.00783626		BAIAP2L1	5.10556	9.4691e-10	2.59845e-08
LPCAT4	-1.26489	0.000438489	0.000680241		DBN1	1.7814	1.69668e-16	1.62555e-15		BRD7P3	-1.48477	0.000882294	0.00875936		B4GALNT4	3.48195	3.41004e-06	0.000197284		STIM2	-1.50304	0.00456492	0.00904039		BAP1	1.83021	9.58815e-05	0.00032005
IGJ	-2.85841	1.34175e-17	1.57784e-16		HOOK3	1.1049	1.53528e-10	5.51734e-10		BTBD19	-1.42969	0.000267156	0.00398201		BCDIN3D.AS1	1.27435	0.000979398	0.00939887		TAF12	-1.09692	3.96527e-06	2.29683e-05		BASP1	1.71962	0.00402186	0.00815098
HAAO	-1.90099	3.03308e-14	1.9249e-13		PBRM1	2.22469	1.50994e-14	1.01632e-13		BTG2	-1.55722	2.99629e-07	4.06102e-05		BEND3	2.08139	6.48838e-07	6.61552e-05		TENC1	-2.97709	6.06857e-11	2.81918e-09		BAZ1A	1.13085	3.11149e-05	0.000123808
DHRS1	-1.28368	2.16021e-08	5.73999e-08		EIF4G1	1.59719	4.21864e-27	1.01446e-24		C11orf96	-2.24658	4.29773e-07	5.02775e-05		BEND5	2.00863	0.000455661	0.00563061		TLN2	-1.26472	0.00307889	0.00646722		BAZ1B	3.94525	6.00978e-09	1.15695e-07
DHRS2	-1.58656	7.86684e-13	3.89011e-12		NUDT9	1.45114	0.00265457	0.00377784		C4orf19	-1.14351	8.90212e-05	0.0019125		BIRC5	2.61641	5.37381e-08	1.32737e-05		TNIK	-1.15178	7.2609e-09	1.33944e-07		BAZ2A	2.61272	3.55818e-05	0.000139726
FGG	-1.17013	1.73846e-06	3.55042e-06		PSMD7	1.11786	3.62417e-16	3.23815e-15		C9orf16	-1.2122	9.38404e-05	0.0019865		BLM	2.07296	4.86247e-07	5.38821e-05		TRIM2	-2.85795	1.92516e-06	1.27548e-05		BCKDHA	2.70162	0.00445293	0.0088846
SERPINF2	-2.28745	6.24208e-07	1.34501e-06		NPEPPS	1.12279	3.74438e-23	1.70017e-21		CACHD1	-1.10226	7.32944e-05	0.00166922		BMS1P17	3.49686	4.30446e-08	1.16175e-05		TRRAP	-1.32224	0.00128614	0.00302877		BCL10	17.5807	1.46371e-05	6.6155e-05
ACOT11	-1.231	4.73498e-11	1.79675e-10		HNRNPA0	1.05797	8.72971e-13	4.28465e-12		CAPN8	-2.10841	3.67693e-05	0.00103441		BMS1P22	3.12093	9.82055e-08	1.89771e-05		VAV2	-1.0497	0.000439166	0.00119396		BCL2L13	2.10096	0.000119985	0.000386541
ALDH4A1	-1.15965	5.98377e-15	4.30715e-14		DDX6	1.28386	5.01391e-21	1.32312e-19		CCDC69	-1.03184	1.12018e-05	0.000451701		BOLA1	1.56916	3.66093e-05	0.00103297		VIM	-1.0093	0.000176327	0.000532164		BCL7C	2.57398	2.32915e-08	3.35841e-07
LRMP	-1.4372	5.27031e-05	9.04594e-05		VAPB	1.10759	1.03811e-12	5.04182e-12		CCN1	-1.30266	0.000695809	0.007433		BORA	1.96278	7.10146e-06	0.000330953		WDR13	-2.29618	3.89853e-08	5.13449e-07		BLOC1S3	3.94351	2.50928e-07	2.51301e-06
KRT1	-2.91508	6.92477e-19	1.04859e-17		NSDHL	1.92443	2.3868e-15	1.86427e-14		CCND2	-1.05257	3.12255e-05	0.000925622		BRCA1	1.18927	5.0757e-05	0.00130171		ABLIM2	-1.72485	1.22327e-05	5.77858e-05		BOD1L1	2.56252	5.02878e-06	2.79407e-05
ABLIM1	-1.26532	0.00398552	0.00555649		EMC2	1.0144	1.10234e-12	5.30026e-12		CD55	-1.79915	0.000530703	0.00613034		BRF2	2.45873	1.82414e-06	0.000128873		C11orf96	-2.21147	2.1021e-05	8.93435e-05		BOP1	16.7229	1.46371e-05	6.6155e-05
AIM1	-1.70581	7.14498e-14	4.20366e-13		BAIAP2	1.50278	4.36078e-08	1.10768e-07		CDKN1A	-1.17722	2.1076e-08	7.10787e-06		BRI3BP	1.18543	1.66102e-05	0.000590722		FLI1	-3.62741	9.89829e-09	1.72773e-07		BPTF	3.41853	2.50479e-07	2.51301e-06
COL14A1	-1.93018	1.36564e-11	5.66594e-11		GALNT2	1.73787	6.89287e-18	8.5677e-17		CDKN1C	-1.54671	3.9129e-05	0.00107837		BRICD5	1.49375	7.3922e-05	0.0016774		GNG12	-1.93518	0.00175221	0.00396979		BRAF	2.62295	0.00090636	0.00224177
MECP2	-1.34101	4.68346e-13	2.38779e-12		KIAA0368	1.19743	1.57542e-11	6.4717e-11		CEBPD	-1.07278	8.08203e-06	0.000354653		BRIP1	1.92903	4.49587e-06	0.000238601		HSPA12B	-2.16952	0.000522291	0.001395		BRAP	1.63644	0.000139153	0.000438988
FARP2	-1.23611	1.70918e-09	5.2775e-09		RPLP2	1.45865	8.66975e-24	5.28394e-22		CEP85L	-1.5907	7.99619e-08	1.66137e-05		BRIX1	1.30263	0.000381532	0.00501051		KBTBD11	-1.90798	0.00490426	0.00965421		BRD1	3.39292	0.00111723	0.00269165
SPON1	-1.77252	5.10226e-18	6.44296e-17		SLC2A1	1.86927	0.00239661	0.00342567		CHST9	-3.69396	7.65075e-07	7.30008e-05		BRMS1	1.11216	8.0841e-05	0.00178453		KCTD12	-1.17403	7.54773e-05	0.000266048		BRF1	3.21342	0.000797472	0.00201721
NDUFB11	-1.8944	1.22823e-07	2.92145e-07		MRPL50	1.24856	5.3297e-09	1.54603e-08		CKS1BP1	-2.48142	4.62662e-06	0.000244022		BSCL2	1.09563	0.00105129	0.00982583		LPAR3	-2.98791	7.75855e-05	0.000271003		BUD13	3.63444	8.28106e-11	3.54978e-09
DPT	-1.47198	8.1776e-08	1.9915e-07		PRPF19	1.1373	2.55806e-21	7.20698e-20		CLDN4	-1.01013	3.57487e-05	0.00101373		BTF3P16	1.25048	0.000782289	0.00801825		NCOA6	-1.69651	0.00103322	0.00251462		C10orf12	3.80277	2.64856e-05	0.000109673
EPB42	-2.20734	3.71719e-12	1.65845e-11		PARP1	1.71371	5.56695e-24	3.592e-22		CLIC6	-1.56334	0.000129587	0.00248058		BUB1	2.15929	3.03619e-07	4.06102e-05		NFIX	-2.57771	4.21263e-07	3.80493e-06		C11orf58	5.36098	2.82968e-05	0.000115128
CLINT1	-1.64655	1.09938e-10	3.99777e-10		PPIE	1.63641	1.27458e-12	6.06146e-12		CLMN	-1.19253	9.86477e-09	4.73076e-06		BUB1B	1.80467	2.82388e-07	3.91807e-05		SELPLG	-2.25029	0.000166131	0.000508738		C12orf43	5.29811	1.49284e-05	6.73319e-05
ENTPD3	-1.14528	4.4119e-07	9.68628e-07		X43895	1.40557	1.10012e-06	2.29951e-06		COL9A2	-1.47675	0.000903666	0.00890294		BUB3	1.08709	0.000746685	0.00776294		TDRD7	-4.81216	1.33638e-07	1.46437e-06		C18orf25	2.56894	1.19818e-08	1.92923e-07
ORM2	-1.42995	6.48143e-09	1.85057e-08		MRPS23	1.38786	1.42976e-12	6.76688e-12		COLCA1	-1.7857	1.58722e-06	0.000118306		C11orf98	1.58089	6.20955e-05	0.00150664		TMEM176B	-2.98139	1.21616e-06	8.79241e-06		C19orf33	18.6857	1.758e-06	1.18658e-05
DUOX1	-2.16516	4.52394e-15	3.37388e-14		NCSTN	1.29576	3.69123e-21	1.01815e-19		CPED1	-1.44745	0.000211315	0.00339863		C12orf76	1.34354	0.000427906	0.00540035		UBAC1	-3.38711	8.08355e-05	0.000280285		C1orf35	2.43314	5.01994e-07	4.32148e-06
HP	-1.05267	4.2192e-06	8.25251e-06		TGFB1I1	2.30044	2.99149e-08	7.76336e-08		CRACR2B	-1.06174	0.000615465	0.00680717		C16orf87	1.23777	0.000449999	0.00558296		UPK3A	-3.03508	0.00478638	0.00944844		C20orf112	4.1174	4.2476e-05	0.000162237
VWA5A	-1.27599	2.30034e-16	2.1547e-15		MKI67IP	2.17308	1.68942e-21	4.90719e-20		CREB5	-2.06688	0.000336435	0.00458039		C17orf58	1.63079	6.98918e-05	0.00162369		ZNF516	-2.67509	8.92548e-05	0.000305055		C7orf50	4.19736	9.43811e-05	0.000316306
HSPA12A	-1.59224	1.72894e-06	3.53261e-06		HM13	2.07547	1.63127e-21	4.75788e-20		CRISPLD2	-1.68443	7.20977e-08	1.5675e-05		C17orf67	1.5176	2.09547e-05	0.000690766							CACTIN	18.6928	2.5284e-06	1.60233e-05
ENTPD5	-1.02796	1.79954e-06	3.66341e-06		TMX3	1.08693	1.04562e-07	2.51438e-07		CSF3R	-1.06557	0.000949532	0.00919219		C18orf54	1.37961	0.000123989	0.00239942							CAD	2.6766	1.0709e-10	4.36351e-09
GPX2	-1.35092	1.60548e-13	8.87581e-13		TUBGCP2	1.52047	1.0878e-11	4.58312e-11		CSPG4P10	-1.00055	0.000260526	0.00391631		C19orf57	1.90454	5.56922e-05	0.00139265							CALD1	1.55297	0.000576893	0.00152033
PLA2G4A	-1.42321	3.96867e-06	7.78283e-06		PGM3	1.76787	2.11121e-20	4.57112e-19		CSPG4P12	-1.13031	0.000110948	0.0022351		C1orf112	1.96844	2.17051e-06	0.000144121							CALU	2.4486	1.78699e-05	7.81431e-05
VILL	-1.33228	1.77086e-10	6.28452e-10		RPRD1A	1.84927	3.13483e-19	5.07573e-18		CSPG4P5	-1.25533	0.000260526	0.00391631		C1orf131	1.3096	0.000159455	0.00284865							CAMK2D	2.52528	5.25411e-05	0.000195938
FIBP	-1.00236	8.91951e-05	0.000149232		BTAF1	1.81917	2.38494e-18	3.24312e-17		CSRNP1	-1.95949	1.81299e-06	0.000128492		C1orf216	1.09662	0.000167984	0.00293634							CAMSAP2	5.40258	0.00015337	0.000474001
SERPIND1	-1.24132	6.74733e-13	3.37257e-12		PALLD	1.52488	0.000795573	0.00119703		CX3CL1	-1.8783	0.00022221	0.00352747		C1QBPP2	1.21502	0.000272403	0.00403							CAMSAP3	1.70314	0.00264887	0.00564192
NDUFS6	-1.39798	2.92535e-13	1.5359e-12		MRPS7	1.45379	6.20623e-17	6.47381e-16		CYP3A5	-1.29669	0.000117176	0.00230554		C20orf27	1.37904	3.46485e-06	0.000198853							CANX	1.05205	0.00453245	0.00898963
PTGR1	-1.71245	1.49726e-11	6.16222e-11		PROCR	2.23467	4.34127e-08	1.1031e-07		CYP4F12	-1.08068	0.000582052	0.00657093		C21orf58	1.61134	4.56394e-08	1.17496e-05							CAP1	4.24611	3.79287e-13	5.28073e-11
FAM105A	-1.39115	6.05184e-05	0.000103051		CACYBP	1.5971	2.21479e-15	1.72872e-14		CYSTM1	-1.27972	0.000252715	0.00385134		C2orf27A	1.65313	2.47202e-05	0.000778428							CASC3	8.80414	1.87557e-09	4.49051e-08
PRKAR2B	-1.2472	7.63888e-12	3.27952e-11		TRMT1L	2.16268	6.66431e-11	2.47895e-10		CYYR1	-1.38838	0.000615001	0.00680717		C2orf76	1.48243	0.000285634	0.00413969							CASKIN2	2.42652	4.27922e-06	2.42582e-05
BDH2	-1.51018	4.73804e-14	2.88246e-13		USP39	2.15978	1.87972e-20	4.15398e-19		DHRS3	-1.11527	8.64658e-07	7.73994e-05		C3orf80	2.51681	3.48097e-05	0.000996311							CBFB	2.00278	1.26175e-05	5.93442e-05
CCDC64B	-1.49318	4.05352e-07	8.94516e-07		PLAT	4.07122	0.000103928	0.000172829		DIPK2B	-1.03548	0.000111	0.0022351		C4orf48	2.47833	6.3297e-05	0.00152512							CBX1	6.17209	7.4336e-06	3.88217e-05
SOD3	-2.22646	3.26542e-13	1.69807e-12		TYMP	2.50524	8.01642e-11	2.95541e-10		DMBT1	-3.5063	0.000141567	0.00265467		C7orf25	1.23707	6.60462e-05	0.00156045							CBX3	6.08104	5.63159e-11	2.68953e-09
CD59	-1.18802	4.39862e-07	9.67198e-07		SNX4	1.20407	9.99263e-10	3.18234e-09		DNMBP	-1.08802	2.60281e-08	8.12953e-06		C8orf76	1.19179	0.000369542	0.00490163							CC2D1A	1.91292	0.000979591	0.00240126
COL1A2	-1.13503	0.000192607	0.000311065		CISD2	1.53197	3.51704e-15	2.68897e-14		DPH1	-1.0117	4.52419e-05	0.00119565		CA2	1.79378	0.000302957	0.00426889							CCDC50	2.02485	0.000734466	0.00188226
ALDH1L1	-1.88935	4.40942e-21	1.18727e-19		AVL9	1.87102	1.96259e-12	9.10399e-12		DUOX1	-1.27142	6.55093e-05	0.00155391		CABP4	2.20216	0.000427906	0.00540035							CCDC86	1.42059	0.000395557	0.00108957
ORM1	-1.07608	0.0017579	0.00254685		DDAH2	1.15211	3.04465e-05	5.38825e-05		DUOX2	-2.90156	1.05778e-08	4.91628e-06		CACYBP	1.57112	8.99539e-07	8.00166e-05							CCNK	3.6083	1.18987e-08	1.92923e-07
SPTB	-1.8347	1.62502e-11	6.66174e-11		RECQL	1.29541	9.01556e-18	1.1043e-16		DUOXA1	-1.31743	4.90377e-05	0.00127437		CALHM5	1.78467	0.000663494	0.00718366							CCZ1	1.2637	0.0012579	0.00297485
SLC44A1	-1.0009	0.000477216	0.000737226		HEATR2	1.81206	2.74682e-14	1.77756e-13		DUSP1	-2.44771	5.04331e-15	9.39195e-11		CASC15	3.4841	0.000153418	0.00278178							CD2AP	3.08373	8.74556e-06	4.41994e-05
KRT10	-3.00503	5.64916e-17	5.95721e-16		TXNDC9	2.32907	1.7442e-07	4.04275e-07		DUSP2	-2.16005	6.57546e-07	6.68278e-05		CBX2	2.90514	4.4605e-06	0.00023731							CD2BP2	18.5118	1.03842e-05	5.09935e-05
CXADR	-1.20456	0.000570364	0.000872618		SSR4	1.26123	7.17071e-16	6.04329e-15		DUSP4	-1.28075	1.08538e-05	0.000445411		CBX3P5	1.87762	4.39877e-05	0.00117395							CDC20	18.2412	3.62131e-06	2.13547e-05
EMILIN1	-1.08518	2.09449e-09	6.40394e-09		PSIP1	1.17911	8.45787e-06	1.59861e-05		DUSP5	-2.57644	6.29706e-09	3.56198e-06		CCDC138	1.34572	0.000362587	0.00483704							CDC42EP1	3.23266	0.00170671	0.00387719
SH2D4A	-2.44062	0.00563775	0.00773169		CNOT3	1.38199	1.65067e-16	1.5832e-15		EEPD1	-1.11297	7.94506e-05	0.00176443		CCDC167	1.03444	0.000955966	0.00922431							CDC42EP4	17.8805	7.33839e-06	3.87144e-05
SLC4A1	-1.80903	4.23375e-11	1.62238e-10		GDI2	1.45167	1.89189e-26	3.38127e-24		EGR1	-2.07845	2.79009e-09	2.04316e-06		CCDC34	1.52675	0.000480796	0.00578258							CDCA5	3.68705	0.000102926	0.000340103
SYK	-1.30985	8.49961e-10	2.73916e-09		MRPL40	1.15404	7.70727e-10	2.49764e-09		EGR3	-2.67934	5.37063e-05	0.00135237		CCNA2	2.05006	2.73362e-06	0.000168449							CDK10	3.90435	1.63286e-06	1.13085e-05
NDUFS7	-1.01616	9.91427e-07	2.08659e-06		GFPT1	1.41642	7.85312e-13	3.88368e-12		EMP1	-2.56593	1.37127e-08	5.6902e-06		CCNB1	2.2652	4.02249e-07	4.83392e-05							CDK11B	3.33251	2.07509e-08	3.10514e-07
CPQ	-1.44958	1.64913e-10	5.88104e-10		EXOSC2	1.34162	2.42081e-14	1.58084e-13		EPHA2	-1.61345	4.29773e-07	5.02775e-05		CCNB2	2.04813	1.90011e-07	2.9704e-05							CDK13	1.14399	1.30374e-05	6.07151e-05
DCN	-1.3094	6.02205e-08	1.49919e-07		PACSIN3	1.2278	4.69715e-05	8.12284e-05		EPPK1	-1.01289	1.16739e-05	0.000461172		CCNE1	3.9201	2.60354e-08	8.12953e-06							CDK3	4.79228	0.000175257	0.000530851
ALOX5	-1.46267	2.05233e-10	7.17759e-10		PFDN5	1.62826	1.84372e-23	9.44874e-22		ERRFI1	-1.0498	0.000717976	0.00757099		CCNF	1.49613	5.72144e-08	1.34895e-05							CDS2	4.02309	2.33867e-05	9.80571e-05
COL1A1	-1.14905	3.83804e-06	7.54665e-06		RRM2B	1.74471	6.2516e-07	1.34664e-06		ETS2	-1.97486	1.35779e-13	1.16878e-09		CCNQ	1.3432	4.18369e-06	0.00022719							CENPC1	1.74054	3.63921e-05	0.000142198
NDUFS5	-2.15202	6.76225e-17	6.99458e-16		TMX2	1.07324	2.45793e-10	8.55371e-10		EVA1C	-1.54841	4.27134e-05	0.00114586		CCT7	1.08339	1.92986e-06	0.000133602							CEP170	3.02606	5.123e-07	4.36767e-06
SDPR	-1.89105	2.36407e-16	2.19976e-15		BIRC6	2.1356	2.71517e-20	5.62878e-19		EZR	-1.04637	3.12255e-05	0.000925622		CD99L2	1.17899	3.38782e-05	0.000976573							CHAF1A	4.09951	4.32778e-06	2.44586e-05
HBD	-1.09705	2.37839e-12	1.09448e-11		ACAP2	1.42509	4.81491e-15	3.56158e-14		FA2H	-1.92034	0.000161898	0.00286851		CDC20	3.18963	5.96639e-09	3.53475e-06							CHAF1B	2.32666	1.33074e-05	6.17711e-05
ANK1	-1.60073	1.48471e-07	3.46479e-07		CASP8	1.50984	1.87134e-07	4.32667e-07		FAM102A	-1.08828	1.64216e-06	0.000120735		CDC25A	1.90911	1.03064e-06	8.73867e-05							CHD1	5.01078	6.14292e-05	0.000222692
CLYBL	-1.41811	2.29753e-09	6.98565e-09		CCDC132	1.16095	5.54622e-08	1.389e-07		FAM102B	-1.27413	5.64051e-06	0.000280268		CDC45	2.0244	4.13714e-07	4.94455e-05							CHD4	2.69164	1.65792e-09	4.08165e-08
KRT13	-1.41041	1.34162e-12	6.37909e-12		NAGA	1.55501	1.93337e-13	1.05042e-12		FAM107A	-3.47592	3.29046e-05	0.000958682		CDC6	1.65019	8.45728e-06	0.000364169							CHERP	5.76874	1.92904e-06	1.27548e-05
ASS1	-1.06148	6.81114e-14	4.03076e-13		CHORDC1	2.82237	2.68979e-19	4.40081e-18		FAM135B	-2.78258	0.000989056	0.0094323		CDC7	1.42443	0.000160775	0.00285699							CHFR	4.1716	0.000180617	0.00054315
PRKCDBP	-1.14072	0.00287796	0.00408318		SUPT16H	1.41459	4.63352e-21	1.22861e-19		FAM155A	-1.52343	0.000431556	0.00542918		CDCA2	3.15958	4.51122e-08	1.17496e-05							CHMP2B	1.87192	8.47583e-06	4.33595e-05
CROCC	-1.63035	8.65611e-08	2.10098e-07		CHMP4A	1.26426	2.73724e-10	9.43853e-10		FAM43A	-1.74957	0.000175397	0.00302226		CDCA3	2.23385	2.35685e-07	3.45653e-05							CIAPIN1	3.07021	3.94358e-06	2.28739e-05
FRK	-1.39479	2.69914e-06	5.39028e-06		RAB32	1.21086	8.54545e-09	2.39486e-08		FAM95A	-3.2498	0.000104584	0.00214312		CDCA4	1.31386	7.45718e-06	0.000339919							CLASP1	2.55618	9.12867e-08	1.08265e-06
KRT9	-3.00485	9.77768e-18	1.17913e-16		AFTPH	1.66566	3.65651e-05	6.41947e-05		FCGBP	-1.68867	7.96598e-05	0.00176443		CDCA5	1.8253	2.91883e-07	4.02266e-05							CLASP2	2.37203	9.22362e-08	1.08562e-06
SLC44A2	-1.30551	1.3737e-14	9.36871e-14		S100A14	1.28623	0.00010254	0.000170623		FENDRR	-2.18072	7.01525e-07	6.93726e-05		CDCA7	2.06254	7.99316e-06	0.000354054							CLINT1	3.03041	1.82547e-07	1.91235e-06
EPHX2	-1.45636	3.39593e-12	1.5256e-11		CAPRIN1	1.31794	4.01639e-16	3.5445e-15		FHL1	-1.29251	0.00099695	0.00946541		CDCA8	3.16851	4.50325e-09	2.98157e-06							CLIP2	1.16917	0.00175886	0.00397946
ITIH5	-1.00454	1.23443e-06	2.55586e-06		BMS1	1.73408	6.78376e-21	1.71698e-19		FOS	-2.40897	4.42496e-11	1.025e-07		CDK1	2.54296	7.4561e-07	7.24488e-05							CLK2	5.9111	2.86087e-05	0.000115785
PLD2	-1.04383	0.00032669	0.00051341		MACF1	1.87842	4.76659e-19	7.53122e-18		FOSB	-3.65385	1.48161e-11	3.74413e-08		CDK2AP2P2	2.54408	0.00100316	0.00950172							CLN3	3.19979	2.48398e-05	0.000102892
ALDH1L2	-1.45325	2.72118e-10	9.37546e-10		CBX3	1.37556	9.97219e-21	2.37312e-19		FOXF1	-1.87191	2.37374e-05	0.000754604		CDK5R1	1.66674	4.15155e-05	0.0011245							CLN6	6.60303	7.5984e-07	6.08e-06
CD47	-2.6675	4.06127e-07	8.96368e-07		DDX5	1.48318	1.24657e-28	7.26526e-26		GABARAPL1	-1.18613	1.76723e-05	0.000614926		CDKN2C	2.03335	5.36765e-06	0.000272694							CLSPN	7.96294	1.13991e-05	5.46155e-05
ACSM3	-1.51472	1.46767e-08	3.96914e-08		TBCE	2.03251	3.06862e-22	1.04455e-20		GADD45B	-1.89065	1.52833e-08	6.0294e-06		CDT1	1.99795	4.16496e-08	1.1404e-05							CLTC	6.45374	1.18931e-08	1.92923e-07
SH2D3A	-1.50498	0.00338425	0.00476251		BRIX1	1.43797	4.63144e-15	3.44671e-14		GCNT3	-3.91573	5.55213e-07	5.87245e-05		CELSR3	2.40897	1.17451e-07	2.18515e-05							COIL	5.04152	8.40494e-05	0.000290182
DYM	-2.78795	1.7656e-07	4.10729e-07		CDC42	1.35683	1.84141e-14	1.22358e-13		GDF15	-1.32637	0.000170937	0.00297434		CENATAC.DT	2.13069	3.36772e-05	0.000975862							COPB2	1.01013	0.00179464	0.00403855
TLR3	-1.71015	4.46445e-11	1.70235e-10		CARM1	1.20414	5.28998e-12	2.31924e-11		GIPR	-1.78857	5.11849e-06	0.000261971		CENPE	2.24295	2.19872e-07	3.32726e-05							CPNE3	1.72661	0.00360638	0.00740771
TMEM119	-2.61106	5.0969e-16	4.43332e-15		ITPA	1.48736	1.19075e-10	4.31074e-10		GLUL	-1.30794	7.93561e-07	7.43954e-05		CENPF	2.33406	4.55552e-08	1.17496e-05							CSNK1D	3.93265	0.000149014	0.000463969
CRYM	-2.76233	6.61601e-23	2.76049e-21		U2SURP	1.19832	4.44629e-14	2.72704e-13		GNA14	-1.82036	6.2803e-05	0.00151965		CENPI	2.58145	2.01073e-07	3.10746e-05							CSTF2	5.04931	0.00066896	0.00173411
SHROOM1	-2.44277	4.23056e-16	3.71196e-15		KIAA1429	1.45251	4.22094e-12	1.86934e-11		GNAL	-1.24976	9.66211e-05	0.00202576		CENPJ	1.49797	7.03315e-07	6.93726e-05							CSTF3	6.45877	1.73939e-08	2.66906e-07
ARG1	-1.70241	5.93621e-08	1.48126e-07		SSB	1.19634	2.62398e-14	1.69749e-13		GPRC5A	-1.71306	4.07478e-06	0.000223392		CENPL	2.77676	3.5397e-08	1.01089e-05							CTIF	1.21433	0.00323434	0.0067429
KRT77	-3.85964	1.2901e-06	2.66853e-06		LAMC2	2.48488	0.000868689	0.00129754		GPX2	-1.23535	1.34903e-05	0.000506305		CENPM	2.60449	2.27395e-07	3.37489e-05							CTPS1	1.28367	0.00185571	0.00415918
KRT78	-1.05638	5.10765e-08	1.28643e-07		NAMPT	1.28434	1.56696e-10	5.61394e-10		GRID2	-1.49413	0.000528085	0.00612315		CENPO	1.26907	8.06694e-07	7.47935e-05							CTPS2	2.9456	0.000258676	0.000743138
ADH1B	-1.75908	1.66981e-11	6.79517e-11		BRAT1	2.06444	6.09788e-13	3.08111e-12		HAAO	-1.37845	1.02518e-06	8.73867e-05		CENPU	2.5912	1.69903e-07	2.7828e-05							CTTNBP2NL	2.81401	0.00337983	0.00702871
COL16A1	-4.39371	6.15475e-09	1.75995e-08		RANBP9	1.79205	9.80099e-14	5.63805e-13		HBA1	-1.93568	0.000840948	0.00846631		CENPX	1.41557	8.58323e-07	7.73994e-05							CWC22	19.0526	5.75999e-07	4.81536e-06
CHP2	-1.18658	2.13424e-09	6.51212e-09		FSCN1	1.87257	4.1742e-10	1.40418e-09		HIC1	-1.33354	3.38966e-05	0.000976573		CEP128	1.39157	5.5301e-05	0.00138514							CWF19L2	3.47467	0.000228186	0.000667005
AASS	-1.66019	8.0762e-11	2.97554e-10		FDPS	2.05495	1.56321e-19	2.68688e-18		HOXB13	-2.85169	1.85039e-05	0.000631679		CEP131	1.36398	2.47439e-06	0.000158376							DCAF8	4.7896	1.2924e-06	9.21744e-06
SLC44A3	-1.8234	7.31405e-06	1.38792e-05		DCUN1D1	1.78591	4.55035e-15	3.39171e-14		HOXD1	-1.58657	0.000665347	0.00719319		CEP152	1.60176	8.62581e-06	0.000368337							DCP1B	1.88889	0.00194577	0.00432624
NDUFA7	-1.81964	1.50218e-05	2.74736e-05		CTSA	1.47586	1.16347e-18	1.68855e-17		HSPA5P1	-2.63984	0.000688704	0.00736842		CEP250.AS1	1.41613	0.000746171	0.00776294							DDX17	3.77281	3.67938e-07	3.51598e-06
DHRS4	-1.14916	6.8004e-09	1.93498e-08		LZTFL1	1.88033	2.32039e-08	6.12993e-08		HSPB6	-2.23187	9.14302e-05	0.00195052		CEP55	2.93444	9.43096e-08	1.86112e-05							DDX21	3.06679	3.05302e-10	1.04073e-08
DSG1	-2.78667	1.99457e-14	1.31858e-13		PSMA2	1.12928	9.80102e-10	3.12541e-09		HYMAI	-1.8541	0.00023451	0.0036593		CEP72	1.3711	1.71185e-05	0.000602353							DDX23	5.14163	4.75702e-12	4.1888e-10
SLC14A1	-2.13047	1.17243e-13	6.59433e-13		PDIA5	1.61272	1.14178e-12	5.47397e-12		ID1	-1.13643	1.34903e-05	0.000506305		CFAP251	1.70189	0.000214885	0.0034446							DDX3X	1.8834	0.00225548	0.00488493
OLFM4	-5.43176	3.9958e-11	1.53949e-10		SBDS	1.2363	0.000229648	0.000367782		IDS2	-1.00011	6.36569e-05	0.00152946		CHAF1B	1.68789	5.55393e-06	0.000276289							DDX42	2.72294	9.35102e-05	0.00031392
VMAC	-1.07276	1.63449e-05	2.9776e-05		NACC1	1.54581	1.23839e-13	6.95353e-13		IER2	-1.3873	2.16253e-10	2.86231e-07		CHCHD2P6	1.53191	0.000788859	0.0080502							DDX47	16.1544	1.46371e-05	6.6155e-05
RPS27L	-1.16371	7.24117e-06	1.37558e-05		PPFIBP1	1.55274	1.46774e-12	6.9384e-12		IER3	-1.62744	0.000864588	0.00863905		CHCHD5	1.1868	0.000648976	0.00706285							DEK	2.25791	3.97971e-07	3.69698e-06
FAM169A	-2.05074	1.51037e-14	1.01632e-13		NFKB2	1.57827	4.63408e-06	8.99404e-06		IFNE	-1.77625	0.000159487	0.00284865		CHCHD6	1.33442	1.15301e-05	0.000458484							DENND1A	3.14271	9.26384e-05	0.000311524
ATP5S	-1.7645	5.58886e-06	1.07646e-05		NARS2	1.3281	0.000142765	0.000233838		IGFBP2	-1.42136	0.00055653	0.00635998		CHEK1	2.54679	5.51817e-08	1.34058e-05							DENND4B	7.5449	1.54192e-07	1.66121e-06
KBTBD11	-3.62007	1.22273e-24	9.14341e-23		UBFD1	2.46724	5.86636e-14	3.50808e-13		IGFBP5	-1.11815	3.12255e-05	0.000925622		CHEK2	1.06998	3.16569e-05	0.000936462							DENR	4.83385	9.72776e-09	1.72773e-07
ALDH1A2	-1.42657	4.53133e-17	4.82215e-16		RBM27	2.0941	3.05939e-20	6.2164e-19		IGSF5	-2.40295	0.000373133	0.0049216		CHRM3	3.03413	5.87123e-05	0.00144302							DGAT1	2.41513	0.00370974	0.00759203
PIP	-1.08156	8.94828e-06	1.68431e-05		GLO1	1.02747	4.0921e-09	1.20017e-08		IGSF9B	-1.74163	0.000164723	0.00289508		CHRNA5	2.86578	4.02649e-07	4.83392e-05							DGCR8	2.70391	5.08451e-05	0.000190017
PHYHD1	-2.11502	4.95572e-20	9.45298e-19		SURF4	1.19167	2.38965e-18	3.24876e-17		IL6ST	-1.10418	5.9834e-06	0.000292463		CHTF18	1.32774	3.75133e-05	0.00104774							DHX16	5.46636	8.45609e-06	4.33595e-05
KPRP	-3.85281	6.66867e-16	5.69105e-15		KPNA3	1.63283	8.33927e-20	1.53158e-18		INPP1	-1.29693	1.818e-05	0.0006245		CIART	2.05249	0.000629065	0.00693567							DHX8	4.43277	7.43615e-05	0.000264112
PPBP	-2.39954	6.46663e-06	1.23605e-05		FKBP5	1.48752	5.60976e-07	1.21869e-06		IRAK3	-1.14289	0.000712952	0.00754948		CILP2	2.51575	0.000272882	0.00403066							DIP2B	2.52111	0.00281063	0.00595612
FGGY	-1.90571	3.63212e-05	6.3729e-05		GCLM	1.11289	1.57566e-10	5.64606e-10		IRF1	-1.13608	2.54291e-05	0.000795981		CIP2A	1.74565	8.40166e-07	7.72388e-05							DKC1	3.16309	4.14215e-08	5.40788e-07
DUOX2	-3.77873	1.64929e-07	3.84815e-07		IFI35	1.15091	1.44418e-09	4.48665e-09		ITGA8	-2.48573	9.36137e-05	0.00198529		CIT	1.55305	1.29282e-07	2.34628e-05							DNMT1	4.80439	2.96358e-06	1.81286e-05
HRNR	-1.97967	3.45725e-09	1.02946e-08		FERMT3	1.15995	5.10944e-07	1.11531e-06		ITPKC	-1.20301	1.55746e-06	0.000117647		CKAP2L	3.05861	1.30423e-07	2.34912e-05							DOCK7	1.44905	0.00446411	0.0088963
DSC1	-4.39382	1.75543e-17	2.0251e-16		TPM2	2.16995	6.9772e-10	2.2798e-09		ITPRIP	-1.179	0.000164723	0.00289508		CLDN2	1.64598	0.000426453	0.0053869							DPF2	18.0028	1.758e-06	1.18658e-05
ECHDC2	-2.21941	2.27969e-19	3.75219e-18		GPHN	1.40262	6.28402e-06	1.20307e-05		ITPRIP.AS1	-2.15301	0.000609295	0.00679259		CLDN9	3.00846	8.16487e-05	0.00179934							DTD1	2.25016	0.00145271	0.00336418
SERPINB12	-3.25632	1.08089e-09	3.41877e-09		RCOR1	1.22968	1.28077e-14	8.78574e-14		JAM2	-1.14985	0.000748146	0.00776294		CLEC5A	2.25676	0.000647306	0.00705571							DTX3L	1.34936	0.000666041	0.00172922
FLG2	-3.53532	1.21874e-14	8.42605e-14		UPF1	1.7002	1.30575e-28	7.26526e-26		JDP2	-2.09979	3.91916e-05	0.00108006		CLIC3	1.83631	4.0378e-05	0.00110655							EAF1	4.38323	2.09802e-08	3.10726e-07
PPP1R1B	-1.41231	1.79091e-07	4.15196e-07		ZYX	1.0635	5.69094e-07	1.23461e-06		JUN	-1.88438	1.48161e-11	3.74413e-08		CLP1	1.29587	0.000383369	0.00502515							EDC3	5.75129	1.05924e-05	5.16711e-05
C2orf54	-1.91015	6.27338e-08	1.551e-07		PDS5B	1.39351	1.8338e-12	8.5359e-12		JUNB	-1.75863	6.74653e-15	9.39195e-11		CLSPN	2.2695	2.27398e-07	3.37489e-05							EEF1D	1.41812	1.63264e-05	7.26763e-05
ITGA8	-4.73057	6.54044e-13	3.28243e-12		USP14	1.43705	4.38046e-22	1.42891e-20		JUND	-1.51559	6.92353e-11	1.48131e-07		CLTCL1	1.66315	0.000180199	0.00308501							EEF2	1.05861	0.00301001	0.00635446
FAM213B	-1.36238	1.42449e-05	2.60945e-05		ACACA	2.6541	5.74079e-24	3.65909e-22		KCND3	-2.54602	2.52047e-06	0.000160106		CNGB3	2.9372	5.32107e-05	0.00134709							EHBP1L1	1.73876	0.000524395	0.00139839
MBLAC2	-1.21747	0.00725671	0.00982561		TRIM47	1.91572	2.60849e-06	5.21812e-06		KCNQ1	-1.7592	2.10748e-05	0.000690789		CNIH4	1.00702	9.89228e-05	0.00206311							EHD2	5.30265	0.000998853	0.00243808
ASPA	-8.19153	2.86891e-19	4.66775e-18		WDR11	1.62003	6.86398e-21	1.72934e-19		KCTD11	-1.50216	5.68292e-05	0.00140751		COILP2	1.09686	0.000455661	0.00563061							EIF2B5	2.91073	9.03702e-05	0.000307839
PCBD2	-1.46942	1.96019e-06	3.97156e-06		LSM14B	1.87607	3.02866e-11	1.18341e-10		KDM6B	-1.42082	1.56391e-07	2.63101e-05		COL12A1	1.84688	0.000145972	0.00269549							EIF3B	2.67133	0.00456886	0.00904039
ABCA8	-1.29845	1.55063e-14	1.0382e-13		LONP2	2.24892	1.45082e-14	9.84296e-14		KLF2	-1.84001	6.67531e-07	6.73518e-05		COL6A6	2.03404	7.11805e-05	0.00163748							EIF3C	1.90609	0.000119656	0.000386541
COL6A5	-2.93499	8.4592e-05	0.000141878		DDX56	2.45387	6.04289e-17	6.32035e-16		KLF4	-2.19519	2.00365e-06	0.000136412		COPG2	1.10351	0.000877155	0.00872078							EIF4A3	4.13692	1.96475e-11	1.26043e-09
TMOD1	-1.58824	7.76604e-07	1.65868e-06		CARS2	1.18682	8.22632e-08	2.00191e-07		KLF9	-1.61349	2.78189e-06	0.000170026		COPRS	1.57031	6.79321e-05	0.00159588							EIF4B	3.09026	4.39394e-08	5.68998e-07
SRGAP3	-1.69727	6.52402e-09	1.86104e-08		EIF4A2	1.03586	5.13712e-19	8.02998e-18		KRT13	-1.4786	1.75567e-05	0.000612982		COQ3	1.81728	0.00010323	0.00212634							EIF4EBP1	8.69897	1.65228e-10	5.99739e-09
UPK3A	-1.6308	1.06392e-07	2.53504e-07		ILK	1.0865	4.57999e-10	1.52832e-09		LACAT1	-1.51884	0.000425353	0.00537788		COQ5	1.11834	0.000429252	0.00541243							EIF4ENIF1	2.04693	6.78724e-06	3.62712e-05
TRPA1	-12.1084	1.34111e-13	7.4765e-13		CPT1A	1.5109	1.10681e-07	2.64549e-07		LDLRAD4	-1.16891	1.02518e-06	8.73867e-05		COX17	1.15854	0.000115057	0.00228211							EIF4G1	2.09586	3.58992e-07	3.46964e-06
TTC22	-1.92471	2.6536e-07	5.99384e-07		PAAF1	1.13378	0.000164146	0.00026783		LIFR	-1.35004	5.60504e-07	5.89114e-05		COX2	1.06775	1.00879e-05	0.000417627							EIF4G2	1.48678	0.0019576	0.00433525
PYROXD2	-1.71745	3.66681e-06	7.22535e-06		LCMT1	2.56932	3.34426e-16	2.99735e-15		LMNA	-1.86455	1.07082e-10	1.98506e-07		CPSF3	1.16343	0.000168896	0.00294673							EIF5B	2.06638	4.68178e-07	4.1184e-06
DMTN	-2.3196	3.50612e-07	7.81158e-07		COLGALT1	1.49907	4.36703e-21	1.18224e-19		LMO7	-1.11155	0.000296428	0.00420653		CREB3L4	1.52709	5.22368e-05	0.00133268							ELF1	1.34358	1.27177e-05	5.96472e-05
UPK3BL	-1.0247	0.000190533	0.000307895		HMOX1	2.64655	1.0451e-13	5.97262e-13		LPAR1	-1.03553	0.000304406	0.00427829		CRHR2	1.49323	0.00101225	0.0095715							ENO1	2.76326	0.00497846	0.00978142
ENPP6	-9.30713	4.76693e-18	6.08148e-17		GRSF1	1.33586	8.42208e-11	3.09869e-10		LRRC49	-1.30103	6.36569e-05	0.00152946		CSE1L	1.30088	3.37348e-06	0.000195784							ENSA	4.74579	9.02726e-07	6.92576e-06
ABCB1	-1.95401	1.48299e-06	3.04003e-06		ANAPC7	2.13126	4.53602e-11	1.72932e-10		LTBP4	-1.82447	1.69216e-13	1.16878e-09		CSPG4P13	1.66686	0.000201687	0.00331124							EPN2	1.13465	0.00188985	0.00421873
DAPL1	-2.96242	5.66924e-09	1.63525e-08		ABHD10	1.03935	1.21961e-08	3.33142e-08		LYNX1	-1.63206	9.94153e-05	0.00206734		CTHRC1	2.97919	5.88716e-07	6.11593e-05							EPPK1	1.82002	1.94241e-06	1.27704e-05
					CPSF6	1.0069	6.81445e-16	5.79268e-15		MAFF	-1.35803	2.96907e-06	0.000178123		CTPS1	1.00916	2.67182e-05	0.000830176							EPRS	1.21886	0.00199769	0.00441618
					RNPS1	1.3155	8.86283e-20	1.6058e-18		MALL	-1.91728	7.32944e-05	0.00166922		CTU1	1.14054	6.95134e-06	0.000327167							EPS15L1	1.07997	0.000291471	0.000828809
					CDC16	1.76022	8.39151e-08	2.03726e-07		MCL1	-1.37684	2.1076e-08	7.10787e-06		CTXN1	1.48689	0.000507007	0.00596602							ERMP1	3.04628	3.01504e-08	4.1937e-07
					PDXK	1.237	1.35461e-16	1.32515e-15		MEIS2	-1.01691	7.32944e-05	0.00166922		CYCSP10	1.62583	1.32843e-05	0.000504928							ERRFI1	4.34412	1.18649e-06	8.65078e-06
					IPO5	1.56052	2.00836e-24	1.41107e-22		METTL7A	-1.06511	1.51969e-05	0.000557293		CYP27B1	1.12834	0.000699579	0.00745896							ESF1	3.07588	2.33747e-06	1.49903e-05
					TBL2	1.22945	5.65136e-16	4.86567e-15		MFAP4	-2.31636	5.46463e-06	0.000275755		CYTH3	1.0039	0.000189671	0.00318665							ETV6	1.85234	0.00305783	0.00643915
					PNO1	3.23777	1.4777e-14	9.99766e-14		MGLL	-1.10112	0.000190121	0.00318665		DCK	1.0633	0.000248063	0.00380755							EVPL	1.90228	0.00333279	0.00693951
					TARBP2	2.02917	3.13158e-06	6.21517e-06		MIDN	-1.57903	5.52617e-10	6.43523e-07		DCLRE1B	1.62878	1.74955e-05	0.000610263							EXOSC9	2.28898	0.000945042	0.00232711
					CALU	1.91931	1.93539e-20	4.25266e-19		MLPH	-1.83596	6.2933e-10	7.00152e-07		DCST1.AS1	1.25267	0.000432992	0.00544232							FAM110C	3.84515	0.000118672	0.000385281
					SNTB1	1.08338	0.00252602	0.00360415		MME	-1.5437	0.000615001	0.00680717		DCTPP1	1.36114	5.5301e-05	0.00138514							FAM208B	1.56965	3.45857e-06	2.08098e-05
					DHX40	3.16388	5.42797e-09	1.57093e-08		MPPED2	-1.88887	8.08107e-06	0.000354653		DCXR	1.1513	0.000120656	0.00236119							FAM21A	1.92513	0.00355796	0.0073345
					DPH2	1.62769	1.0223e-10	3.72411e-10		MPZL2	-1.14506	0.000180289	0.00308501		DDIAS	2.25869	2.32121e-07	3.41592e-05							FAM53C	2.81706	0.00103988	0.00252347
					IGBP1	1.14164	1.29838e-20	2.99162e-19		MROH7	-2.43085	0.000962263	0.00926249		DDOST	1.01886	3.05396e-06	0.000181746							FAM83G	3.4663	9.25076e-05	0.000311524
					DOCK6	2.05033	1.36973e-08	3.71178e-08		MROH7.TTC4	-1.6608	1.3866e-05	0.000517125		DDX11	1.29252	3.51206e-07	4.56431e-05							FAM84B	1.65446	0.000559852	0.00148236
					AGRN	1.37198	1.23174e-15	1.00613e-14		MTRNR2L10	-4.38196	0.00061145	0.00679259		DDX39B	1.16607	0.000815877	0.00827058							FAM91A1	5.59599	2.76945e-05	0.000114075
					THOC1	2.07193	6.39166e-21	1.63313e-19		MTRNR2L2	-3.72183	0.000107373	0.00218359		DDX49	1.14821	1.58854e-05	0.0005724							FASN	1.02509	0.000830923	0.00208291
					EBNA1BP2	2.28326	2.84291e-14	1.82722e-13		MTRNR2L8	-2.40096	4.07478e-06	0.000223392		DEPDC1	2.53203	1.13271e-06	9.19463e-05							FBL	1.6164	0.00217203	0.00474105
					NUDCD3	1.21962	2.93082e-09	8.77418e-09		MTUS1	-1.03941	8.705e-06	0.000369485		DEPDC1B	2.41016	3.02342e-07	4.06102e-05							FBN1	2.80647	2.0616e-06	1.34544e-05
					FMOD	2.05933	1.3952e-05	2.57526e-05		MUC1	-1.27751	5.54505e-06	0.000276289		DESI2	1.03467	1.30465e-05	0.000494889							FIP1L1	1.23417	2.44156e-07	2.47253e-06
					FAM115C	1.13702	0.00143441	0.00209845		MUC5B	-1.36339	4.37254e-06	0.000234313		DIAPH3	3.68949	7.99061e-09	4.06289e-06							FLCN	1.32259	0.00207737	0.00456422
					NOL6	1.17176	2.03483e-11	8.12879e-11		MYADM	-1.50322	8.35449e-05	0.00182676		DLEU1.AS1	2.55325	0.000312176	0.00436325							FLII	2.34131	0.00166538	0.0037988
					RHEB	1.19505	6.56182e-08	1.62057e-07		MYO15B	-1.12326	9.86477e-09	4.73076e-06		DLEU7	3.03613	5.35908e-06	0.000272684							FLNB	6.11499	1.90889e-07	1.98355e-06
					DPYSL3	2.13693	0.000247958	0.000395734		NANOGP2	-2.01662	0.000150896	0.00275784		DNA2	1.60673	3.00668e-07	4.06102e-05							FMNL1	1.3693	0.000995304	0.00243297
					GLS	2.19434	6.42974e-15	4.60734e-14		NBEA	-1.34083	0.00041285	0.00527251		DNAJC9	1.43629	5.47804e-05	0.00137882							FNBP1	1.77777	0.00268203	0.00570529
					TIMM13	1.70545	9.55633e-17	9.58766e-16		NCOA7	-1.14409	0.00035407	0.00474846		DNASE1L2	1.68476	1.29075e-05	0.000493106							FNBP4	2.49238	1.25813e-07	1.41391e-06
					C21orf59	3.29644	5.29535e-05	9.09462e-05		NDNF	-2.24598	8.26836e-05	0.00181783		DNMT3B	1.25116	7.95453e-06	0.000353407							FOSL2	1.3887	2.81024e-05	0.000114593
					NAGLU	1.17693	7.08051e-12	3.05332e-11		NECTIN1.AS1	-1.46309	3.27044e-06	0.000190771		DNTTIP1	1.25932	0.000285634	0.00413969							FOXA1	1.43924	0.00387846	0.00788904
					PIK3C2B	1.6738	0.000140635	0.00023069		NFASC	-1.48057	2.74852e-06	0.000168562		DONSON	1.06189	0.000160775	0.00285699							FOXK2	1.24534	0.0018303	0.00410774
					RNF214	2.67984	2.94327e-11	1.15069e-10		NFATC2	-1.70696	1.43371e-06	0.000109625		DPM1	1.43504	1.27485e-05	0.000486129							FRMD4A	2.11967	0.00105422	0.00255458
					DFFA	1.41866	3.25607e-14	2.05454e-13		NFKBIA	-1.08009	5.3734e-05	0.00135237		DPP3	1.02077	0.000598169	0.00670933							FRY	2.56807	0.00114595	0.00274503
					CTCF	1.24109	2.28469e-06	4.58646e-06		NFKBIZ	-1.26937	8.47636e-06	0.000364169		DROSHA	1.16239	1.92305e-06	0.000133574							FRYL	3.40363	0.00247219	0.00528581
					RNF40	1.45789	1.30527e-21	3.94851e-20		NOXA1	-1.05227	0.000643912	0.00704308		DSN1	1.33808	1.20783e-05	0.000468968							FUBP1	2.15733	0.000195893	0.000581764
					SLC27A4	1.74058	4.8537e-16	4.2426e-15		NR2F1	-1.32975	3.19576e-05	0.000940334		DTL	2.53885	3.28864e-08	9.53689e-06							FXR1	4.39948	0.000166538	0.000509052
					ILF2	1.08673	1.07298e-22	4.12099e-21		NR4A1	-2.83773	1.87068e-12	6.5048e-09		DTNBP1	1.47772	4.30228e-06	0.000231451							G3BP2	1.75107	0.000133359	0.000422304
					CLPX	1.61052	3.6348e-14	2.25948e-13		NR4A2	-2.87093	2.13563e-07	3.2542e-05		DTYMK	1.08031	3.05868e-05	0.000917604							GAPVD1	1.55514	0.00218973	0.00476103
					PGD	1.21104	1.94755e-13	1.06026e-12		NRG1	-2.18563	7.71008e-06	0.000346614		DUS2	1.43592	0.000197451	0.00326287							GATAD2A	1.60303	0.00193755	0.00431369
					SPAG9	1.12153	3.85168e-14	2.38571e-13		NRXN1	-2.66657	3.91454e-05	0.00107837		DUS4L	1.27108	0.000151132	0.00275784							GBF1	1.15184	0.000292136	0.000829289
					POLR1D	2.56833	4.40479e-08	1.11681e-07		NTRK3	-3.76106	3.77015e-05	0.00105227		DUSP12	1.67885	6.93526e-06	0.000327167							GDI2	3.05912	0.00467558	0.00924063
					AKAP9	2.39684	1.13559e-10	4.13772e-10		ODC1	-1.3238	4.39836e-05	0.00117395		DUXAP8	3.12723	5.0502e-07	5.53273e-05							GIGYF2	2.14199	2.4915e-09	5.62605e-08
					FAM207A	2.06065	2.47492e-11	9.79172e-11		OLFM4	-5.31862	2.79707e-05	0.000860977		DUXAP9	2.43333	2.34366e-06	0.000151379							GLCCI1	3.02043	2.77869e-05	0.000114205
					ERBB2	1.35448	0.000836989	0.00125458		OTULINL	-1.37918	7.10449e-05	0.00163559		DYNLRB1	1.22353	0.000160775	0.00285699							GLYR1	1.73217	0.00140658	0.00328006
					PELP1	1.66089	1.00423e-18	1.47109e-17		OVOL1	-1.06951	0.000164723	0.00289508		E2F1	2.2598	1.55539e-08	6.0294e-06							GNAS	5.41543	8.65833e-06	4.41449e-05
					EEF1B2	1.21892	3.00051e-16	2.72308e-15		P2RY1	-1.17827	0.000585903	0.00660118		E2F2	2.89242	3.28864e-08	9.53689e-06							GNL1	2.39331	8.55808e-08	1.02231e-06
					ABRACL	1.35831	1.13133e-05	2.09949e-05		PA2G4P6	-1.04102	3.82321e-05	0.00105879		E2F3	1.97912	0.000190121	0.00318665							GOLIM4	2.38658	9.40391e-09	1.68998e-07
					CAD	2.12537	1.82668e-28	8.45765e-26		PAPPA	-1.49952	0.00013001	0.00248654		E2F7	1.52751	0.000350994	0.00473435							GOLM1	1.27194	0.00115996	0.00277064
					YWHAQ	1.20574	1.39858e-14	9.55031e-14		PDE4D	-1.06814	0.000211407	0.00339863		E2F8	1.36239	0.000254623	0.0038656							GORASP2	1.68315	0.00015246	0.000472937
					IL4I1	2.03248	5.4225e-07	1.18019e-06		PDGFRA	-1.70492	5.60504e-07	5.89114e-05		EBP	1.24652	5.57297e-05	0.00139265							GRB7	5.70166	0.000230278	0.000671946
					NUP214	1.22753	1.14513e-09	3.62587e-09		PDK4	-3.34438	1.19109e-08	5.30057e-06		ECT2	1.70327	1.01748e-06	8.73867e-05							GREM1	5.40975	6.15312e-06	3.30637e-05
					KIAA0020	2.51726	6.97326e-21	1.74912e-19		PELI2	-1.49975	8.29741e-08	1.71091e-05		EDEM2	2.01428	0.000333984	0.00455593							GRHL2	4.20232	0.000401849	0.00110473
					DNAJC17	1.56362	3.68976e-09	1.09262e-08		PER1	-1.7183	5.90825e-08	1.37053e-05		EEF1AKMT1	1.11052	0.000827959	0.00835404							GTF3C1	1.00624	0.00061858	0.00161604
					EEF1E1	1.06219	1.21806e-10	4.41365e-10		PER2	-1.9595	3.18649e-05	0.000938386		EEF1AKMT4	1.74383	0.000362442	0.00483704							GTF3C2	1.72656	0.00307443	0.00646597
					SETD1A	1.73473	1.45314e-07	3.39886e-07		PGAP4	-1.71121	0.000106589	0.0021762		EEF1E1	2.14373	1.17282e-05	0.000461172							GYS1	5.07451	3.61039e-06	2.13547e-05
					USP3	3.14751	2.28121e-07	5.2058e-07		PGR	-2.07262	7.81526e-05	0.00175213		EFNA3	2.103	8.10532e-06	0.00035541							H1FX	7.45313	2.53838e-11	1.57292e-09
					PTGES3	1.57273	1.02113e-21	3.1082e-20		PHLDA1	-1.15446	0.000491554	0.00586074		EFNA4	1.56645	1.63256e-06	0.000120317							HABP4	3.04531	4.89712e-05	0.000184108
					DYNC1LI1	1.35557	3.84598e-16	3.41634e-15		PHYHIP	-2.55642	0.000569056	0.00647676		EIF4EBP1	1.25183	7.30227e-06	0.00033689							HARS2	2.78828	0.000451781	0.00122428
					FXR2	1.67455	1.0709e-08	2.9421e-08		PID1	-1.52422	0.000468147	0.00570135		ELF2P1	2.14137	2.98517e-05	0.000903428							HDAC1	2.41162	8.89415e-09	1.61566e-07
					FNDC3A	2.15553	2.98486e-05	5.28867e-05		PIGR	-3.31394	3.11935e-08	9.33585e-06		EMBP1	1.8361	0.000733524	0.00767965							HDAC2	5.56836	6.78069e-11	2.9832e-09
					RPS3A	1.23739	9.80036e-14	5.63805e-13		PIM3	-1.58588	2.10204e-13	1.16878e-09		EMC3.AS1	1.46669	8.98994e-06	0.000380203							HDGF	1.16707	1.79689e-05	7.81714e-05
					ATL2	4.83016	7.3977e-17	7.57203e-16		PITPNM3	-1.23638	0.000527164	0.00611773		EMC9	1.09603	0.000788859	0.0080502							HDGFRP2	3.82091	8.3716e-07	6.55518e-06
					KLC2	2.01406	4.89223e-18	6.22017e-17		PKHD1	-1.44501	6.12943e-05	0.00149113		EME1	1.61849	4.01297e-05	0.00110158							HDLBP	2.8719	1.45239e-05	6.6155e-05
					HEXIM1	1.13174	2.98888e-08	7.76336e-08		PLAC4	-1.07924	6.45401e-06	0.000310537		ENO1	1.12364	2.21396e-05	0.000715947							HECTD1	4.71024	4.01511e-05	0.000154872
					CNPY4	1.14296	0.000566823	0.000867679		PLCB4	-1.16711	0.000711287	0.00754333		ENPEP	1.85481	4.83831e-06	0.000249884							HELZ	3.91858	6.40219e-05	0.000231619
					GSTM3	1.95476	0.00312422	0.00442126		PLCH2	-1.15569	7.95813e-05	0.00176443		EPOP	1.36237	8.41352e-05	0.00183199							HERC1	4.18839	5.03939e-07	4.32148e-06
					ME1	1.96361	1.00714e-08	2.78818e-08		PLEKHH2	-1.3862	4.51944e-05	0.00119565		ERCC6L	1.67773	4.91716e-07	5.43309e-05							HID1	1.65917	0.0008339	0.0020866
					FKBP4	1.46945	1.52977e-16	1.48346e-15		PLIN4	-1.2226	3.55551e-08	1.01089e-05		ERVMER34.1	2.3388	0.000150444	0.00275431							HIRIP3	4.41034	2.39874e-09	5.54279e-08
					CLASP1	1.9702	1.23808e-14	8.54291e-14		PLIN5	-1.7915	0.000110667	0.00223162		ESCO2	3.1698	1.69812e-07	2.7828e-05							HIST1H1B	2.66827	4.56165e-09	9.5304e-08
					U2AF2	1.0475	5.04186e-19	7.896e-18		PLK3	-1.24199	0.000145188	0.00269549		ESPL1	1.99902	2.16955e-06	0.000144121							HIST1H1E	1.05905	0.000775546	0.00197069
					TMEM68	1.56625	6.64174e-05	0.00011265		PLPP3	-1.46374	2.16253e-10	2.86231e-07		ETV4	1.87537	1.53033e-05	0.000558751							HIST1H2BB	2.73296	1.12727e-05	5.4292e-05
					KDSR	1.45024	3.57392e-08	9.17905e-08		PNPLA7	-1.56674	9.56464e-06	0.000401124		EXO5	1.18337	0.000425353	0.00537788							HIST2H2BF	2.40332	0.000521827	0.001395
					B3GAT3	1.69871	7.70221e-07	1.64437e-06		POU5F1	-1.78082	0.00041285	0.00527251		EXOSC5	1.32385	3.61767e-05	0.00102375							HIVEP2	3.75502	4.10127e-05	0.000157229
					BAG2	1.55616	1.29976e-06	2.68621e-06		PPP1R15A	-1.32855	2.49456e-07	3.53529e-05		EZH2	1.71746	1.38325e-06	0.000106971							HMGN1	1.95714	5.80705e-05	0.000213033
					HSPA14	2.13528	2.46498e-23	1.17613e-21		PPP1R1B	-1.69678	0.000836276	0.00842879		FAAP24	1.49457	0.000253512	0.00385836							HMGN3	3.43462	0.000529382	0.00140944
					TUBGCP3	1.09402	2.85633e-11	1.12254e-10		PPP3CC	-1.03049	8.48162e-06	0.000364169		FADD	1.35923	0.00024621	0.00378747							HN1	1.80999	5.9516e-06	3.24052e-05
					PRPS1	1.3668	3.01339e-09	8.99917e-09		PREX2	-1.30522	6.54103e-05	0.00155286		FAM111B	2.41885	1.0585e-06	8.91169e-05							HNRNPA2B1	2.57269	1.07515e-05	5.2493e-05
					HYPK	2.20167	8.14385e-13	4.01999e-12		PRICKLE2	-1.41311	2.60281e-08	8.12953e-06		FAM171A2	1.63834	0.000386901	0.00505953							HNRNPC	1.57642	0.000293263	0.000831078
					SMS	1.10722	4.74406e-08	1.19818e-07		PRICKLE4	-1.9295	1.5232e-09	1.49575e-06		FAM186B	1.16236	0.000172838	0.00300233							HNRNPD	4.74989	6.90441e-13	8.87446e-11
					PIP4K2C	2.77655	1.56441e-16	1.50728e-15		PRIMA1	-3.32362	1.53611e-05	0.000560931		FAM220A	1.09965	0.00014439	0.00269489							HNRNPK	1.68083	1.1843e-05	5.62097e-05
					SF3A2	1.5173	6.78322e-17	7.00221e-16		PTPRN2	-2.55753	1.72209e-09	1.49575e-06		FAM225A	2.87116	6.21694e-05	0.00150775							HNRNPM	2.55102	2.40514e-07	2.45702e-06
					S100A11	1.25386	2.31907e-09	7.04254e-09		PTPRZ1	-1.16636	0.000782074	0.00801825		FAM225B	2.38431	0.00100679	0.0095328							HNRNPU	4.26632	6.63966e-10	2.01856e-08
					MMS19	1.35983	2.17835e-14	1.4342e-13		RALGDS	-1.12196	9.60191e-06	0.000401124		FAM241B	1.96258	2.50584e-05	0.000789246							HNRNPUL1	4.25799	5.13364e-11	2.52275e-09
					ELF1	1.27556	0.00158509	0.00230794		RASEF	-1.14693	0.000259935	0.00391631		FAM72A	2.09386	5.68856e-08	1.34895e-05							HNRNPUL2	1.12935	9.55866e-06	4.78572e-05
					RFC4	1.88075	2.00163e-19	3.35106e-18		RASSF6	-1.29656	3.29225e-05	0.000958682		FAM72B	2.50739	1.35352e-07	2.40819e-05							HP1BP3	4.50069	4.58166e-11	2.45575e-09
					LRPAP1	1.61741	5.43662e-08	1.36332e-07		RBMS1P1	-1.92183	0.000466617	0.00568966		FAM72C	2.05344	2.27451e-07	3.37489e-05							HSF1	1.01845	5.83758e-07	4.85795e-06
					PUM1	1.99059	2.54453e-16	2.35566e-15		RBMS3	-1.56127	5.68292e-05	0.00140751		FAM72D	1.27473	7.00431e-06	0.000328492							HSP90AA1	2.67194	2.59864e-09	5.79627e-08
					PRPF8	1.31528	2.36956e-23	1.15298e-21		RBPMS	-1.01591	1.69118e-06	0.000123437		FAM83D	2.79104	4.96461e-08	1.24349e-05							HSP90AB1	4.44186	2.72543e-11	1.6302e-09
					PCOLCE	1.76707	0.00674752	0.00918776		RCAN1	-1.09934	0.000121512	0.00236961		FANCA	1.79506	1.38254e-07	2.43055e-05							HSPA8	3.4882	0.00429083	0.00858166
					BABAM1	1.98023	1.05243e-15	8.66562e-15		RHBDL3	-1.16937	0.000434454	0.0054467		FANCB	3.16412	2.06359e-08	7.10787e-06							HSPH1	3.64589	7.28734e-09	1.33944e-07
					IKBKAP	1.30106	1.02145e-09	3.24365e-09		RHOB	-1.21846	5.13256e-07	5.55477e-05		FANCD2	1.39381	3.47652e-06	0.000198853							HTATSF1	4.17075	9.68999e-11	4.05042e-09
					NEDD4	1.06152	4.77088e-05	8.23356e-05		RIC3	-2.24293	0.000160095	0.00285262		FANCE	1.35649	6.49422e-05	0.00154494							HTT	3.0839	0.000859849	0.00214257
					GTF2F1	1.19147	1.76726e-10	6.28452e-10		RN7SL57P	-1.92588	0.000123137	0.00239292		FANCG	1.10973	0.000440918	0.00549233							HUWE1	1.3922	1.0414e-06	7.83279e-06
					GDI1	1.06949	7.32088e-20	1.36231e-18		RNA28SN1	-7.62611	0.000174908	0.00301661		FANCI	2.0391	7.66213e-08	1.63144e-05							IARS	2.38748	0.000335639	0.000938442
					MGAT1	1.98217	2.40899e-18	3.26794e-17		RNA28SN3	-8.40452	7.84071e-05	0.00175379		FANCL	1.09201	0.00103977	0.00977137							ILF3	7.3623	1.09261e-11	8.67848e-10
					AHSA1	1.19958	1.84763e-18	2.58441e-17		RNA28SN5	-7.76399	0.000296428	0.00420653		FAP	2.98164	0.000121456	0.00236961							IMPDH2	3.71783	0.00146666	0.00338708
					UPF2	1.9881	1.8426e-08	4.92027e-08		RND3	-1.1165	0.000279858	0.00409889		FAR2	1.6531	7.81526e-05	0.00175213							INADL	2.25653	0.000921962	0.00227363
					SLC38A10	2.89021	3.1216e-09	9.32302e-09		RNF141	-1.08401	8.90212e-05	0.0019125		FASN	1.32764	1.22953e-08	5.34819e-06							INCENP	4.03738	0.000367138	0.001018
					HAT1	2.5591	2.85885e-21	7.97063e-20		RNR2	-3.13902	0.000611303	0.00679259		FASTKD3	1.15892	0.000707715	0.00752429							INF2	2.16473	0.0014445	0.0033498
					LARP4B	1.81577	2.54883e-20	5.33672e-19		RNU6.1305P	-2.01653	0.000455661	0.00563061		FAXC	3.27684	1.78982e-05	0.000616487							INPP4B	3.42393	0.00218379	0.00475732
					ECH1	1.09157	4.54591e-06	8.84793e-06		ROBO1	-1.56588	7.81332e-07	7.41763e-05		FBL	1.23719	0.000840948	0.00846631							INPPL1	3.31339	0.000150671	0.000468256
					PFDN4	2.22721	3.12612e-24	2.09144e-22		RPL29P14	-1.14864	0.000274409	0.0040431		FBXO30.DT	1.4771	0.000937796	0.0091339							IRF2BP1	1.3954	0.00023567	0.000682912
					DICER1	2.10328	2.02704e-13	1.1016e-12		RPS12P26	-1.52771	5.12515e-06	0.000261971		FBXO41	1.42582	3.96888e-06	0.000220513							ITSN2	4.19243	2.79882e-08	3.93412e-07
					PGM2L1	1.95132	0.00070824	0.00107144		RPS16P5	-1.09866	2.34152e-06	0.000151379		FBXO45	1.07946	0.0001368	0.00258372							IWS1	1.8002	1.65251e-07	1.7572e-06
					CSTF2	1.02744	2.85636e-14	1.83583e-13		S100P	-1.11659	0.000492143	0.00586274		FBXO5	1.77636	0.000207117	0.00338242							JUNB	2.24618	1.31284e-05	6.10117e-05
					ASNA1	1.23154	6.60998e-14	3.92076e-13		SAMD5	-1.70229	1.99942e-06	0.000136412		FBXO6	1.30953	0.000145878	0.00269549							KAT6A	2.91886	0.00112128	0.0026959
					DHX36	2.35208	7.89624e-17	7.99515e-16		SCARA5	-3.62198	1.20713e-06	9.73176e-05		FCGR1A	1.71884	7.53076e-05	0.00169535							KAT7	2.1672	9.65676e-06	4.82135e-05
					NOP2	2.03756	9.47064e-27	1.87574e-24		SCN4B	-1.82519	0.000475388	0.00575748		FCHO1	1.5209	0.000398896	0.00514864							KDM3B	1.34017	0.000845768	0.00211063
					PLOD1	4.09156	1.00781e-29	1.2423e-26		SCNN1A	-1.08414	0.000107849	0.0021906		FEN1	2.02142	1.7908e-06	0.000128382							KDM5A	7.81579	1.25617e-08	2.0064e-07
					SH3KBP1	1.04091	3.00698e-05	5.33678e-05		SCUBE1	-2.22465	0.00014439	0.00269489		FGF1	1.49421	0.000450585	0.00558774							KIAA0226	17.3845	3.9363e-07	3.68027e-06
					IMPAD1	2.35063	4.56974e-21	1.21852e-19		SEMA3B	-1.62186	7.54445e-07	7.24488e-05		FGF11	1.65466	0.000102368	0.00211171							KIAA0430	2.12321	0.000921962	0.00227363
					ATXN2L	1.61212	1.52012e-22	5.58273e-21		SEMA4A	-1.64494	0.000211407	0.00339863		FGFBP3	1.25948	0.0010462	0.00978487							KIAA0947	2.15835	7.12298e-05	0.00025383
					ACTN4	1.37493	1.2858e-20	2.98097e-19		SERPINB11	-4.38985	0.000147899	0.00272746		FIBP	1.03364	7.75738e-05	0.0017429							KIAA1211	2.17416	1.05539e-06	7.87698e-06
					LRRFIP2	1.26648	8.814e-08	2.13457e-07		SGK1	-1.39112	0.000209052	0.00338818		FIGNL1	1.37397	1.1544e-05	0.000458484							KIDINS220	1.45136	0.00161276	0.00368883
					SEC24D	2.05745	8.01227e-21	1.96431e-19		SGPP2	-1.32378	0.000180289	0.00308501		FKSG29	1.10844	0.000497414	0.00591287							KIF1C	1.74013	0.000791778	0.00200584
					ISG15	2.08662	6.85481e-16	5.80888e-15		SGSM2	-1.05126	1.72209e-09	1.49575e-06		FNDC5	1.41668	0.000236394	0.00367302							KIF26B	4.71695	3.44288e-07	3.36356e-06
					PTRH2	1.6655	7.50211e-16	6.30227e-15		SH2D3A	-1.06505	1.17465e-06	9.46476e-05		FOXD2	2.15393	0.000780135	0.00800642							KLC1	1.49825	0.000115178	0.000375395
					SMEK1	1.49961	1.92508e-12	8.97215e-12		SHB	-1.03205	1.55746e-06	0.000117647		FOXD2.AS1	1.35202	0.000113466	0.00226671							KLC3	4.39228	4.29697e-07	3.86538e-06
					RBBP4	1.58901	2.48335e-25	2.45609e-23		SHH	-1.60883	3.07229e-05	0.000919612		FOXD4L1	2.36206	6.14132e-05	0.00149226							KRT14	1.98012	0.000759152	0.00193787
					VPS13A	1.06719	0.00621044	0.00847934		SHISA6	-2.22031	0.000272882	0.00403066		FOXD4L3	2.22835	4.44383e-06	0.000237152							KRT17	4.51941	2.22885e-08	3.27067e-07
					VBP1	1.68009	1.1866e-23	6.73443e-22		SHROOM1	-2.26165	7.05245e-09	3.77283e-06		FOXD4L6	2.16203	1.10392e-05	0.000447526							KRT19	4.26426	3.52731e-07	3.43149e-06
					WIPF1	1.83926	1.34247e-05	2.47145e-05		SIK1	-1.45215	1.72209e-09	1.49575e-06		FOXM1	1.72941	2.46391e-07	3.53529e-05							KTN1	1.79585	6.3158e-07	5.15465e-06
					WARS	1.88099	2.27224e-07	5.1851e-07		SIK1B	-1.49994	2.1956e-09	1.74919e-06		FRMD5	1.78509	0.000159225	0.00284763							LARP1	1.84083	1.38247e-07	1.49829e-06
					RAB43	1.92078	5.74162e-15	4.16131e-14		SLC16A5	-1.11982	0.000190121	0.00318665		FTH1P24	1.05478	0.0009842	0.00939887							LARP4	3.35442	1.93141e-05	8.3384e-05
					DNAJA4	1.06056	0.00018627	0.000301445		SLC22A3	-1.82653	0.000152375	0.00277506		GAPDHP33	2.07348	0.000173268	0.00300525							LARP4B	1.77902	1.05064e-07	1.20247e-06
					MRPS26	1.21604	1.92227e-06	3.89763e-06		SLC25A25	-1.22525	7.73927e-05	0.00173981		GAREM2	1.43396	2.41605e-05	0.000768764							LASP1	4.0557	2.81558e-09	6.12343e-08
					WDR81	1.05707	0.00157523	0.00229478		SLC7A2	-1.08327	0.00064512	0.00704308		GBP6	1.81785	0.000472484	0.00574161							LBR	9.11413	4.19415e-11	2.33523e-09
					TMEM214	1.19061	8.42706e-12	3.58534e-11		SLC7A8	-1.15691	0.000423396	0.00536777		GEMIN2	1.99997	3.26289e-05	0.000953936							LCP1	3.36329	6.95905e-08	8.55671e-07
					MAP2K6	1.38499	0.000901601	0.0013438		SLCO4A1	-1.94101	6.3325e-05	0.00152512		GGCT	1.13343	0.000194333	0.00323246							LDHA	8.53397	2.08633e-05	8.91449e-05
					NAA15	1.41554	7.52339e-18	9.30936e-17		SMIM35	-2.23704	1.1029e-06	9.13755e-05		GINS1	2.4535	1.53708e-08	6.0294e-06							LEO1	18.0879	5.47834e-08	6.96667e-07
					NPM1	1.85751	1.31728e-22	4.94643e-21		SNED1	-1.07682	0.000746685	0.00776294		GINS2	1.70303	1.9735e-05	0.000657328							LIG1	5.36306	2.74063e-07	2.71082e-06
					GTF2I	1.00142	1.33101e-10	4.79596e-10		SNORA109	-5.04757	0.000492718	0.00586708		GINS4	1.29961	0.000116223	0.00229869							LMOD1	7.43172	8.45609e-06	4.33595e-05
					LRRC59	1.85436	2.26026e-26	3.84859e-24		SNORD101	-1.30918	0.00061283	0.0068052		GJB6	1.20463	0.000660794	0.00716904							LOC101060541	5.32694	7.59286e-05	0.000266048
					DSTN	1.00501	2.58194e-10	8.94292e-10		SOCS3	-2.17822	8.13852e-10	8.7123e-07		GJB7	2.41288	2.47639e-06	0.000158652							LRRC16A	2.59865	0.000553816	0.00146981
					NUTF2	1.70831	4.21215e-23	1.89827e-21		SORCS1	-3.32898	0.000107175	0.00218359		GLRX2	1.62113	0.0004972	0.00591287							LRWD1	2.44554	1.28349e-07	1.41732e-06
					G3BP1	1.62701	3.59205e-23	1.65918e-21		SOWAHC	-1.36684	1.1017e-08	5.01816e-06		GLRX5	1.2364	6.28778e-06	0.000304414							LSR	3.14368	0.00168224	0.0038268
					PBDC1	1.27303	2.66117e-17	2.93287e-16		SPATA6L	-1.42442	0.000391963	0.00508747		GNG14	1.8961	7.611e-06	0.000343784							LUZP1	4.27407	3.7378e-05	0.000145764
					RAI1	2.44069	0.0009466	0.00140746		SPRY1	-1.15018	1.66393e-05	0.000590722		GORAB	1.13188	0.000256263	0.0038846							LYAR	6.43815	3.80432e-07	3.5896e-06
					TSPO	1.13464	0.000266659	0.000423508		SRGAP3	-1.61321	7.96944e-06	0.000353731		GPAM	1.18863	0.000162441	0.00287375							LYSMD2	17.3459	8.39143e-07	6.55518e-06
					RANBP1	1.84654	1.05959e-25	1.3021e-23		STARD13	-1.12047	2.24359e-05	0.000722303		GPR89A	1.17568	0.000115712	0.00229184							MAP1S	1.47866	2.65816e-05	0.000109815
					CPSF4	2.37916	1.03181e-08	2.83916e-08		STC1	-2.23435	0.000423396	0.00536777		GPR89B	1.37682	8.68815e-06	0.000369485							MAP2	3.82481	0.00244324	0.00524306
					ERO1L	1.00827	3.60959e-09	1.0695e-08		SYNE1	-1.13622	3.22114e-06	0.000190247		GPRIN1	2.816	1.57898e-06	0.000117877							MAP2K7	3.7898	1.9779e-06	1.29826e-05
					POLDIP2	1.77592	9.94942e-18	1.19702e-16		SYNPO2	-1.49509	0.000544239	0.00625313		GPT2	1.683	1.26392e-05	0.000482965							MAP3K2	2.85891	6.98857e-06	3.72206e-05
					SRA1	1.43384	2.75445e-08	7.1975e-08		SYTL2	-1.48387	9.26709e-07	8.11212e-05		GRIN2D	2.67126	4.011e-07	4.83392e-05							MAP3K4	1.88424	0.00173986	0.00394715
					RPL28	1.33647	7.83993e-14	4.58173e-13		SYTL3	-1.54835	0.000783714	0.00801979		GTF2E1	1.02992	0.000316809	0.00440368							MAP3K7	4.33466	0.000724737	0.00186339
					LSM3	1.18039	5.48945e-20	1.03917e-18		TACC2	-1.1733	6.5285e-08	1.50179e-05		GTF2H4	1.1052	0.000156825	0.00282651							MAP4K4	4.46725	4.1333e-07	3.75291e-06
					NUPL1	1.64956	9.69855e-18	1.17445e-16		TAMALIN	-1.58819	9.58424e-06	0.000401124		GTF2IP23	1.04226	0.000603091	0.00674279							MAP7D1	1.0982	1.80297e-05	7.81714e-05
					NQO1	1.42787	0.006783	0.00923153		TCIM	-1.6908	0.000267496	0.00398495		GTF3A	1.35493	1.10156e-05	0.000447526							MAPRE3	4.74911	8.42443e-05	0.000290273
					SCAMP1	1.16936	1.85421e-06	3.75966e-06		TCTEX1D4	-2.21869	3.38031e-06	0.000195955		GTF3C2.AS1	1.6958	2.29125e-05	0.000736718							MARCKSL1	3.49376	8.19276e-08	9.92296e-07
					SCAF4	1.66382	7.2032e-11	2.66563e-10		THSD4	-1.24733	2.15991e-06	0.000144121		GTSE1	2.80894	2.45477e-09	1.89385e-06							MARK3	2.86985	0.000205135	0.000605982
					NUP43	1.16221	1.73213e-18	2.43517e-17		TIPARP	-1.81145	1.06065e-06	8.91169e-05		H1.3	1.10527	0.000288983	0.00416418							MAST2	2.26697	0.00135595	0.00317528
					STMN1	3.43153	2.22727e-25	2.33351e-23		TIPARP.AS1	-1.96591	0.000144855	0.00269549		H1.5	1.37551	0.0001379	0.00259585							MATR3	4.65987	4.64859e-10	1.46694e-08
					CPNE1	1.41011	9.4127e-13	4.594e-12		TMEM132C	-4.35888	2.32943e-06	0.000151379		H2AC11	1.9935	7.68497e-08	1.63144e-05							MAX	4.77399	1.50883e-05	6.76869e-05
					PFKFB2	2.61875	8.84564e-16	7.33664e-15		TMEM232	-1.1783	0.000820957	0.00831051		H2AC12	1.5194	2.56344e-05	0.000799547							MBD1	1.91312	1.03e-05	5.09515e-05
					CRNKL1	1.22975	6.49442e-22	2.05677e-20		TMPRSS4	-1.65913	5.7033e-07	5.96314e-05		H2AC13	1.83686	3.73705e-07	4.70455e-05							MBOAT7	17.2172	3.9363e-07	3.68027e-06
					PNPLA6	1.00919	1.3852e-11	5.74437e-11		TNFRSF11A	-1.33202	0.000319625	0.00442963		H2AC14	2.14972	4.84265e-08	1.22443e-05							MCM2	3.66667	3.03854e-14	1.01658e-11
					PRG2	1.99035	1.42496e-05	2.60945e-05		TNFRSF14.AS1	-1.73878	1.56364e-05	0.000563788		H2AC16	2.03901	3.78267e-06	0.000212076							MCM3	8.80331	5.95494e-05	0.000217214
					RRP12	1.51977	1.42569e-13	7.94667e-13		TNS2	-1.06358	6.29706e-09	3.56198e-06		H2AC17	1.73675	2.35182e-06	0.000151379							MCM4	18.7108	1.03842e-05	5.09935e-05
					IFT27	1.4252	4.50023e-09	1.31422e-08		TNXB	-1.99931	4.1896e-07	4.98288e-05		H2AC18	1.05269	0.000209052	0.00338818							MDC1	5.70434	3.89087e-08	5.13449e-07
					LAMTOR5	1.3675	8.19992e-15	5.7859e-14		TOB1	-1.28934	3.48505e-06	0.000199016		H2AC19	1.05307	0.000209052	0.00338818							MEPCE	1.09113	7.5752e-05	0.000266048
					CLIC4	2.00099	1.05895e-09	3.35929e-09		TPPP	-1.0551	1.925e-05	0.000645529		H2AC4	2.3238	2.76409e-07	3.85956e-05							MFF	2.45544	0.000198621	0.000587778
					ARHGEF1	1.27216	2.69716e-12	1.23143e-11		TPSAB1	-1.61377	0.000542443	0.00624022		H2AC8	1.46859	2.50253e-06	0.000159564							MGMT	4.91466	3.62537e-07	3.48814e-06
					XRN2	1.25097	5.85148e-17	6.14472e-16		TPSB2	-1.60151	0.000211916	0.00340485		H2BC10	1.62912	5.10741e-06	0.000261971							MICAL3	1.03464	0.00129324	0.0030412
					AIMP2	1.11411	9.51593e-18	1.15785e-16		TRIB1	-1.13911	0.000174908	0.00301661		H2BC12	1.14338	9.40828e-05	0.00198983							MID1	2.49389	0.00406862	0.00822579
					ENOPH1	1.3137	1.11835e-16	1.11517e-15		TRIM2	-1.00071	1.79409e-05	0.000616487		H2BC13	1.53264	1.99942e-06	0.000136412							MKI67	4.73895	2.80073e-05	0.000114465
					SMARCC2	1.09944	4.33923e-15	3.25706e-14		TRIM31	-3.42319	2.91896e-05	0.000886126		H2BC14	1.57298	1.24538e-05	0.00048112							MLF2	5.52995	1.69538e-09	4.11942e-08
					UTP20	1.56842	2.87897e-11	1.1296e-10		TRMT9B	-2.4837	0.000285041	0.00413969		H2BC15	2.22976	1.95295e-08	7.10787e-06							MLL	1.28652	0.000886144	0.00220153
					FKBP15	1.08565	5.81327e-07	1.25721e-06		TRNP1	-1.44777	1.02075e-05	0.000421136		H2BC17	2.06185	2.28397e-07	3.37489e-05							MLLT1	5.34375	4.08285e-11	2.33523e-09
					ACAD9	1.42493	1.35112e-15	1.09461e-14		TSC22D3	-1.64761	1.31924e-06	0.000103765		H2BC18	1.40786	3.59081e-05	0.0010163							MORC2	3.72682	0.000230847	0.000672432
					DNAJB11	1.29966	1.75727e-16	1.67714e-15		TSPAN1	-1.30632	0.00061145	0.00679259		H2BC20P	1.26581	0.000319625	0.00442963							MSH6	18.1259	2.5284e-06	1.60233e-05
					ACSS2	1.56117	4.56399e-06	8.86116e-06		TSPYL2	-1.22624	0.000947857	0.00919219		H2BC3	1.99469	3.36465e-05	0.00097398							MTMR3	4.41837	6.32215e-07	5.15465e-06
					ARL1	1.09897	1.31752e-15	1.07185e-14		TSPYL6	-1.26655	0.000823431	0.00832344		H2BC6	1.4094	6.89061e-05	0.00160815							MTMR6	1.31367	0.00490794	0.00965421
					INTS1	1.02569	6.11822e-11	2.29645e-10		UGCG	-1.20758	6.46964e-05	0.00154494		H2BC7	1.06806	0.000234173	0.0036593							MVD	3.23906	0.000119985	0.000386541
					ENO1	1.46441	5.21569e-21	1.37204e-19		VIPR2	-3.19865	7.73839e-06	0.000347401		H2BC8	1.019	0.000288983	0.00416418							MYBBP1A	1.0483	0.00315825	0.00660075
					HSPA5	1.5317	9.68232e-23	3.89024e-21		WEE1	-1.25785	9.30927e-06	0.000392543		H2BC9	2.1226	1.19501e-07	2.22624e-05							MYEF2	1.34374	0.00417938	0.00840906
					LSG1	2.57209	5.78442e-21	1.50497e-19		WLS	-1.13621	4.757e-06	0.000248055		H2BP2	2.38806	7.14999e-06	0.000331617							MYH11	1.45199	0.0011803	0.0028032
					PRPF4	1.3585	7.62984e-22	2.3773e-20		ZBTB16	-2.39546	0.000253943	0.00385949		H2BS1	1.8444	1.09596e-07	2.0683e-05							MYH14	2.31569	0.00241547	0.00519109
					ACIN1	1.11202	3.58545e-14	2.24466e-13		ZC3H12A	-1.03026	1.16739e-05	0.000461172		H2BU1	1.89035	1.39363e-05	0.000517125							MYH9	3.77179	1.89797e-11	1.26043e-09
					UBE2L6	1.26552	0.00187809	0.00271194		ZDHHC11	-1.05726	5.68292e-05	0.00140751		H2BU2P	2.1527	2.14707e-05	0.000702232							MYO18A	1.25597	0.0017866	0.00403131
					OCIAD2	1.02096	2.57365e-06	5.14557e-06		ZDHHC11B	-3.09688	1.97267e-08	7.10787e-06		H3C1	2.17185	6.79295e-06	0.000324103							NAB2	2.43188	7.0474e-05	0.000251872
					CKAP4	1.18511	3.03129e-14	1.9249e-13		ZFP36	-2.15706	1.28737e-12	5.98302e-09		H3C10	1.64995	7.45718e-06	0.000339919							NACA	4.85843	1.04178e-07	1.19923e-06
					THOC2	1.53375	2.55762e-21	7.20698e-20		ZFP36L1	-1.14169	7.20977e-08	1.5675e-05		H3C11	1.23963	1.86442e-05	0.000634315							NAGK	4.09714	0.000147689	0.000460702
					SART1	1.14175	7.1092e-15	5.06839e-14		ZFYVE28	-1.1469	1.11556e-06	9.19463e-05		H3C13	1.61012	3.04359e-06	0.000181539							NAP1L4	3.531	1.07903e-06	7.99009e-06
					RIPK1	1.09562	3.46394e-09	1.02946e-08		ZNF385D	-2.5732	2.62006e-06	0.000163108		H3C14	2.36723	1.88325e-10	2.86231e-07							NASP	7.5066	3.71336e-08	4.9625e-07
					ITSN2	1.4724	2.22751e-12	1.02892e-11		ZNF536	-2.82056	0.000198384	0.00327052		H3C15	2.36918	2.16253e-10	2.86231e-07							NCAPH2	4.27749	0.000169992	0.000518662
					PFDN6	1.07668	1.18883e-16	1.17225e-15		ZSWIM6	-1.11948	1.72209e-09	1.49575e-06		H3C2	2.30138	1.84151e-07	2.90929e-05							NCBP1	4.17756	1.56155e-07	1.672e-06
					UBA2	1.03083	1.97042e-15	1.55636e-14		METTL7AP1	-1.58432	0.000681862	0.00730364		H3C3	2.2938	3.75205e-07	4.70455e-05							NCK1	1.40314	0.00115722	0.00276806
					FAM175B	1.06442	0.000178352	0.000289392		PTTG3P	-1.62616	0.000454956	0.00563061		H3C4	1.28087	7.48221e-06	0.000339919							NCL	8.06513	1.61807e-14	6.7716e-12
					PIN1	1.94254	1.48989e-21	4.3955e-20		STK31	-1.50053	0.000122173	0.00237631		H3C7	2.26003	4.8353e-07	5.3875e-05							NCOA2	1.38967	0.000971261	0.00238465
					PPME1	1.24397	9.57208e-14	5.52867e-13							H3C8	2.38974	1.1029e-06	9.13755e-05							NDRG3	1.56127	0.00404669	0.00819137
					GPC1	1.41586	2.91621e-05	5.18716e-05							H4C1	1.97063	2.15138e-06	0.000144121							NF1	5.62762	0.000173567	0.000527644
					ARHGAP17	1.30847	2.15325e-13	1.15879e-12							H4C11	1.04213	0.000337174	0.00458336							NFX1	2.26782	3.14899e-05	0.000124806
					ERLEC1	1.01168	9.93762e-10	3.16823e-09							H4C12	1.00452	0.000530703	0.00613034							NKTR	1.09039	0.00195704	0.00433525
					DAG1	1.50828	5.43282e-10	1.7979e-09							H4C13	2.59921	1.27697e-07	2.34341e-05							NME1.NME2	4.46235	9.55713e-05	0.000319686
					TAPBP	1.11054	0.00181961	0.00263144							H4C14	1.51803	4.51166e-06	0.000238601							NOC2L	5.42382	5.47716e-09	1.09078e-07
					AGO2	1.49204	2.10822e-20	4.57112e-19							H4C15	1.54495	1.6965e-06	0.000123842							NOLC1	7.17194	1.85532e-10	6.61685e-09
					POGZ	2.15746	2.0661e-15	1.63071e-14							H4C2	1.11356	0.000123425	0.00239517							NOP2	1.59928	0.00426638	0.00855321
					PPP1CC	1.15396	1.63289e-19	2.79876e-18							H4C4	1.6515	3.08617e-05	0.000923615							NOP56	1.03354	6.65066e-05	0.000239114
					AIP	1.08861	7.54507e-16	6.31558e-15							H4C8	1.27126	5.81059e-06	0.00028616							NOP58	2.65004	2.08637e-06	1.35972e-05
					CSRP1	1.59211	1.49293e-05	2.73085e-05							H4C9	1.85424	4.55618e-05	0.00120509							NPM1	7.54784	1.81891e-13	3.8038e-11
					GUSB	1.18358	1.02111e-05	1.90276e-05							HAUS1	1.21863	0.000899091	0.00886916							NRD1	1.28261	5.61343e-05	0.00020752
					ABCF2	1.53541	5.07315e-14	3.06633e-13							HAUS6P3	1.4613	0.000177517	0.00305216							NSFL1C	3.91139	3.04987e-08	4.1937e-07
					API5	1.24482	1.93539e-20	4.25266e-19							HAUS8	1.56159	2.8815e-06	0.000173473							NSUN2	3.23752	1.82142e-08	2.7664e-07
					CNOT2	1.33436	0.00212454	0.0030533							HCFC1.AS1	1.59836	0.000648143	0.00705654							NSUN5	3.51351	0.000789128	0.00200216
					NOP14	1.85568	1.22893e-12	5.89083e-12							HEATR3	1.07684	2.06781e-05	0.000682511							NUCKS1	1.91648	1.17081e-09	3.10514e-08
					HNRNPK	1.06197	3.91787e-25	3.62339e-23							HEATR9	1.82116	5.86534e-05	0.00144302							NUFIP2	4.84095	4.9322e-06	2.74765e-05
					RBM26	1.20785	8.51971e-06	1.6083e-05							HELLS	1.22418	0.000114241	0.00227263							NUP107	3.75653	0.000488481	0.00131309
					PLBD2	1.70816	4.55349e-14	2.77911e-13							HENMT1	1.58201	9.24309e-05	0.00196433							NUP153	2.76896	3.60452e-05	0.000140965
					LUZP1	1.42368	2.29067e-09	6.95909e-09							HES6	1.65473	0.000746171	0.00776294							NUP88	2.13074	7.01966e-05	0.000251337
					CUL1	1.82212	2.48188e-25	2.45609e-23							HGH1	1.17474	2.35182e-06	0.000151379							NUP98	1.31317	0.000198621	0.000587778
					OAT	1.78275	1.81444e-05	3.29231e-05							HJURP	2.50002	1.28742e-08	5.52279e-06							OCIAD1	2.10403	0.0012774	0.00301242
					GCDH	1.21284	2.12048e-08	5.6391e-08							HLTF	1.19854	7.46901e-05	0.00169279							OGFR	2.96959	7.45827e-10	2.18827e-08
					LUC7L3	1.15843	7.5944e-18	9.37509e-17							HMBS	1.55169	2.71981e-05	0.000842897							OPTN	1.98302	0.00314526	0.00658182
					XPNPEP1	1.33201	9.09674e-18	1.1092e-16							HMGB2	1.45299	1.14722e-05	0.000458484							OSBP	5.61781	3.71884e-07	3.534e-06
					NMD3	2.0318	3.59935e-20	7.03014e-19							HMGB3	1.52203	7.02795e-06	0.000328791							OSBPL11	2.80577	0.00341947	0.00709349
					USP4	1.4874	5.85496e-11	2.1996e-10							HMGN3.AS1	1.19761	0.000386901	0.00505953							OSBPL8	1.2578	0.000252099	0.000727996
					PRPF31	1.13375	3.01393e-15	2.31532e-14							HNRNPA1P21	1.16264	0.000671621	0.00725257							OSBPL9	2.4981	1.06429e-05	5.16711e-05
					VAV2	1.36793	4.25518e-09	1.24807e-08							HNRNPA1P36	1.62026	0.000768802	0.00792672							PACS1	2.46594	0.000141218	0.000442166
					PRPF39	3.19808	1.47357e-12	6.9384e-12							HOMER3	1.03866	0.000777646	0.00799717							PACS2	2.86519	0.000735786	0.00188226
					PDCD5	1.36544	2.6675e-18	3.57677e-17							HOXC4	2.39295	0.000506541	0.00596531							PACSIN3	4.1452	0.000110496	0.000361545
					CALR	1.88751	1.03422e-24	7.93386e-23							HPF1	1.52137	0.000135994	0.00257796							PAK4	3.2096	2.4191e-09	5.54279e-08
					MGEA5	1.66464	1.61353e-13	8.87581e-13							HROB	2.53074	2.85818e-08	8.74594e-06							PALLD	2.28547	2.94553e-05	0.000117718
					GID8	2.5413	1.01713e-22	4.012e-21							HSD17B7	1.14771	0.000266148	0.00397775							PAPOLA	7.85822	2.63918e-06	1.65943e-05
					CSTF3	1.86723	6.51557e-11	2.43337e-10							HSD3B7	1.31881	0.00041925	0.00532978							PBDC1	3.59171	9.39913e-07	7.144e-06
					LPGAT1	1.39683	2.55299e-07	5.79128e-07							HSF2	1.21316	0.00040141	0.00517256							PBX2	3.93942	0.000348349	0.000968849
					C1orf35	1.85636	4.47573e-12	1.97819e-11							HSPBP1	1.00246	0.000669088	0.00723083							PCBP1	7.17385	6.14197e-06	3.30637e-05
					ARID1A	1.07498	2.58255e-06	5.16372e-06							HTRA2	1.24336	3.94972e-05	0.00108725							PCBP2	4.94719	4.012e-06	2.31197e-05
					FXR1	1.06854	1.29554e-15	1.06026e-14							IFI27L1	1.5245	8.82728e-05	0.00190334							PCF11	1.8533	1.58823e-06	1.11233e-05
					DIMT1	1.95983	1.19888e-10	4.34413e-10							IFT122	1.04035	0.000119618	0.00234583							PCIF1	4.86804	4.75324e-06	2.6651e-05
					HOOK1	1.68469	3.79247e-07	8.40437e-07							IGF2BP3	3.83735	0.000389689	0.00508015							PCNP	2.03201	0.00418734	0.00841494
					ST14	1.06998	0.000453285	0.000702408							IL17D	1.11348	0.000184574	0.00313191							PDAP1	5.40922	3.77159e-05	0.000146592
					NDRG1	1.34088	3.95476e-06	7.75184e-06							IL22RA1	2.60008	3.29798e-06	0.000192118							PDLIM5	2.51833	0.00204465	0.00450416
					HCCS	2.57691	5.154e-08	1.29532e-07							IMMP1L	1.45745	0.000571731	0.00649128							PEX1	1.6844	0.00188535	0.00421647
					RPS19BP1	1.29447	2.24831e-09	6.86009e-09							IMPA2	1.73088	0.000116932	0.00230553							PGM2	2.5566	4.04762e-05	0.000155669
					NUDT19	1.35391	5.57318e-09	1.60808e-08							INCENP	1.28734	2.0617e-06	0.000139479							PGM2L1	3.94346	0.00355397	0.0073345
					STRN	1.25699	3.71844e-16	3.31158e-15							INTS4P1	1.60817	4.66095e-05	0.00122569							PGM3	4.69817	1.98767e-12	2.21819e-10
					PPID	1.40224	3.43856e-17	3.73351e-16							INTS6.AS1	1.42662	0.000336115	0.00457827							PGM5	3.1622	0.00218518	0.00475732
					NUDCD1	1.15519	8.86019e-08	2.14574e-07							INTS8	1.06555	0.000123618	0.00239724							PGRMC1	1.56525	1.59166e-06	1.11233e-05
					RSU1	1.0159	2.81013e-08	7.33377e-08							IQGAP3	3.34326	4.61128e-10	5.83123e-07							PGRMC2	1.32629	1.2294e-06	8.82644e-06
					ERC1	2.30249	2.58474e-14	1.67353e-13							IRAK1	1.12027	2.21194e-06	0.000146428							PHC3	3.50193	8.68314e-07	6.75021e-06
					G6PD	1.62827	4.93606e-11	1.8714e-10							ISCA2	1.02527	0.000367553	0.00488456							PHF6	4.56068	2.17027e-09	5.1102e-08
					ACE	1.80322	5.97315e-06	1.14645e-05							ISM1	2.05972	3.82945e-05	0.00106051							PHF8	2.61062	7.49499e-05	0.000265116
					HLA.A	1.23787	4.40593e-06	8.59377e-06							KAZALD1	1.82317	0.000153418	0.00278178							PHKA2	2.27484	0.000216728	0.000636853
					CKAP5	1.70906	8.26947e-22	2.56231e-20							KCNMB4	2.20119	0.000482298	0.00579257							PI4KB	1.2953	0.000314869	0.000884808
					SMCHD1	1.62936	6.49756e-13	3.26531e-12							KCNS1	2.15429	0.000153418	0.00278178							PIAS1	2.8089	0.00148876	0.00342865
					MSH6	3.05715	1.03999e-25	1.3021e-23							KCNS3	1.69146	2.97026e-05	0.000899338							PKM	2.83951	6.68678e-07	5.40371e-06
					MED23	3.25374	2.7016e-18	3.59957e-17							KCNV2	1.9334	5.23368e-05	0.00133401							PLCB3	2.9322	0.00452912	0.00898963
					PSAT1	1.08786	1.27408e-07	3.00615e-07							KDELR3	1.30764	0.000204734	0.0033573							PNKP	2.34612	4.46545e-07	3.95441e-06
					CLIP1	1.11808	8.31654e-08	2.02292e-07							KDM1B	1.2428	3.67613e-05	0.00103441							POF1B	1.95554	0.00261212	0.00557786
					LARP1	1.30941	3.21285e-16	2.89004e-15							KIF11	1.33012	6.18003e-06	0.000301106							POGZ	2.51286	7.0664e-06	3.75271e-05
					RNASE2	2.94335	3.09693e-06	6.15781e-06							KIF14	2.42803	3.87248e-07	4.78642e-05							POLD3	4.5726	2.01058e-05	8.66165e-05
					ABCB10	2.81933	6.83946e-14	4.0442e-13							KIF15	2.4536	7.98726e-07	7.46127e-05							POLR1D	2.70974	7.96591e-05	0.000277044
					COMMD5	1.17714	4.18654e-09	1.22821e-08							KIF18B	2.98885	3.28616e-09	2.28885e-06							POM121	2.35937	0.000136576	0.000431673
					ERP29	1.58526	3.30217e-15	2.52787e-14							KIF20B	2.23587	4.6165e-07	5.27028e-05							PPAN.P2RY11	1.39174	3.62939e-06	2.13547e-05
					ARIH1	1.07497	9.49598e-07	2.0056e-06							KIF22	1.22871	1.55602e-05	0.000563788							PPHLN1	2.3639	7.17104e-09	1.33944e-07
					SREK1	1.67733	3.25418e-20	6.50704e-19							KIF23	2.22341	4.62836e-07	5.27028e-05							PPIG	1.99835	1.65976e-08	2.56993e-07
					LAS1L	1.35419	2.91132e-14	1.86576e-13							KIF24	1.73186	3.69591e-06	0.00021013							PPP1CB	1.25052	0.00054284	0.00144297
					HSPB11	1.14479	0.000100467	0.000167375							KIF26B	1.87352	0.000160775	0.00285699							PPP1R11	2.94428	2.58337e-06	1.62783e-05
					CC2D1B	1.45348	1.47016e-11	6.05243e-11							KIF2C	3.01278	1.73858e-10	2.84828e-07							PPP1R2	19.5316	1.03768e-08	1.79266e-07
					FAM114A2	1.85769	3.75948e-09	1.11157e-08							KIF3C	1.74069	7.01525e-07	6.93726e-05							PPP1R3D	1.94527	0.00262966	0.00560815
					HIST1H1B	1.1839	3.28993e-11	1.28044e-10							KIF4A	2.04527	1.96978e-07	3.06263e-05							PPP1R7	7.33063	7.39203e-06	3.87338e-05
					GLA	1.6361	2.62874e-13	1.39047e-12							KIFC1	2.63209	2.35885e-08	7.81834e-06							PPP4R2	5.46563	6.15342e-06	3.30637e-05
					SLC12A2	1.53722	0.00237989	0.00340441							KLHL35	2.11037	1.59529e-06	0.000118417							PRCC	3.5641	1.02641e-05	5.09515e-05
					ATP6V0D1	1.13426	1.09681e-11	4.61817e-11							KLHL7	1.13228	0.000110667	0.00223162							PRKAB1	1.12799	0.000256149	0.000738416
					STX5	1.646	2.88104e-13	1.51111e-12							KNL1	1.90808	1.83377e-07	2.90929e-05							PRKAR2A	2.95276	2.28404e-08	3.31492e-07
					VWA1	1.29091	8.61104e-09	2.40802e-08							KNSTRN	1.27721	6.02183e-05	0.00147469							PRKCD	2.74464	0.00152029	0.00349344
					PDS5A	1.50426	6.42705e-19	9.82391e-18							KNTC1	1.64162	1.58116e-06	0.000117877							PRKD2	1.35505	0.000560319	0.00148236
					POP1	2.38041	3.78079e-19	6.04146e-18							KPNA2	2.30915	2.04268e-07	3.13642e-05							PRPF3	6.50547	1.76329e-05	7.744e-05
					TRAPPC3	1.28778	1.6205e-18	2.29197e-17							KRT8P39	1.4312	0.000365312	0.00486174							PRPF38A	7.03914	2.11485e-06	1.36741e-05
					DNPH1	1.31515	1.93296e-17	2.1934e-16							LACTB2.AS1	2.14236	4.25297e-05	0.0011438							PRPF38B	5.63535	1.30249e-10	5.17524e-09
					PFDN2	1.0784	6.65257e-20	1.24598e-18							LAMTOR2	1.17111	4.9334e-05	0.00127978							PRPF40A	2.87027	7.8674e-06	4.06131e-05
					KIAA1279	2.30495	1.40813e-12	6.68936e-12							LARP1P1	1.6776	2.62272e-05	0.000816454							PRPF4B	4.28419	1.59033e-13	3.79783e-11
					SEPHS1	1.35361	3.95999e-20	7.67908e-19							LBX2	1.34231	0.000441432	0.00549627							PRPSAP1	2.70918	1.75558e-05	7.744e-05
					NBEAL2	1.47729	0.000185402	0.000300216							LCMT1	1.19283	0.000138206	0.00259865							PRPSAP2	2.18762	2.65994e-06	1.65957e-05
					X44089	1.03157	2.36219e-10	8.23698e-10							LDHAP2	1.45269	0.00105766	0.00987336							PRR12	1.90276	0.000511215	0.00137199
					GMIP	1.32478	1.9128e-10	6.73846e-10							LIN7B	1.55541	0.000168647	0.00294563							PRRC2A	1.70535	4.85506e-05	0.000183429
					HSPA4L	1.62961	9.95613e-05	0.00016603							LIN9	2.3612	3.73715e-07	4.70455e-05							PRRC2B	2.81604	0.000140815	0.000441759
					SUPT6H	1.32212	9.09545e-18	1.1092e-16							LIPT2	1.39855	0.000722677	0.00760623							PRRC2C	1.72407	2.66078e-07	2.64733e-06
					VPS45	1.08999	1.94956e-16	1.84867e-15							LMNB1	1.43344	1.18295e-05	0.000462494							PSEN2	1.5835	0.00179414	0.00403855
					RAB3GAP1	1.0866	3.19169e-13	1.6612e-12							LNCRNA.ATB	1.34638	0.000145357	0.00269549							PSIP1	2.82153	1.18224e-06	8.61555e-06
					WDR26	1.15841	1.93061e-09	5.93665e-09							LRP3	1.35308	4.12732e-05	0.00112017							PSMA3	7.83736	4.38029e-06	2.46578e-05
					MYO9B	1.52514	4.47767e-10	1.50218e-09							LRP8	1.78321	2.05447e-06	0.00013914							PTBP1	4.1611	5.97455e-09	1.15695e-07
					RAB11FIP5	2.46521	4.91985e-06	9.51738e-06							LRRC20	1.45561	7.1307e-06	0.000331617							PTDSS1	5.17208	7.73648e-06	4.00659e-05
					ADRBK1	1.69251	4.0751e-17	4.38521e-16							LRRC37A8P	2.61559	7.26732e-07	7.10835e-05							PTGES3	8.23352	6.31267e-09	1.1989e-07
					TIMMDC1	1.43036	0.000726277	0.00109633							LRRC45	1.35484	1.34306e-05	0.000505964							PTMA	3.67017	0.000703252	0.00181737
					EIF2B4	1.10296	2.94927e-16	2.68208e-15							LRRC46	1.36968	0.000906054	0.00890294							PTOV1	1.85036	0.0023937	0.00515093
					EIF5B	1.82122	1.45932e-22	5.39811e-21							LRRC69	1.45577	0.000643911	0.00704308							PTPN12	3.61825	2.78269e-07	2.73421e-06
					AHR	1.75718	1.37071e-07	3.22771e-07							LRRCC1	1.62957	0.000154261	0.00279296							PTPN14	3.12585	0.00354396	0.00732448
					NIT1	1.16248	0.000157262	0.000257051							LSP1P4	1.63206	0.000151132	0.00275784							PTS	3.57338	1.77983e-05	7.79099e-05
					C17orf59	1.54043	9.45605e-06	1.77487e-05							LSP1P5	1.57682	0.000565829	0.00644795							PUM1	1.24467	0.000311759	0.000879024
					DHX8	2.88077	6.81756e-23	2.82267e-21							MAD2L1	2.07069	2.60567e-06	0.000163108							PURB	5.79708	3.23697e-06	1.9557e-05
					RAB2A	1.15008	7.00685e-21	1.75124e-19							MAD2L2	2.17565	4.79529e-06	0.000248742							PVRL1	3.56011	0.000425939	0.00116368
					PABPC4	1.50497	4.55786e-25	4.01425e-23							MAGED1	1.10053	1.22733e-05	0.000474078							PXN	1.17608	8.48844e-05	0.000291484
					CDK5	1.40647	2.14625e-09	6.56964e-09							MAN1B1.DT	1.15073	0.000238179	0.00369869							RAB11FIP1	3.18749	1.11983e-06	8.21333e-06
					RPA3	1.45097	1.31545e-17	1.5576e-16							MAST1	2.18622	7.26327e-05	0.00166373							RAB3GAP1	2.06687	0.000189333	0.000563283
					RCN2	1.44926	4.66008e-14	2.84004e-13							MCM2	1.89787	1.31768e-06	0.000103765							RABGEF1	6.48231	3.40028e-05	0.000134075
					HSD17B11	1.1258	4.94258e-08	1.2459e-07							MCM3	1.2511	3.79447e-05	0.00105574							RAD23A	1.24309	9.20632e-05	0.000311524
					CRK	1.03949	1.14154e-14	7.91294e-14							MCM4	1.56023	9.50676e-07	8.24437e-05							RAF1	4.45221	9.47723e-10	2.59845e-08
					PFKP	1.24957	1.90347e-12	8.85496e-12							MCM5	1.61532	5.32113e-07	5.67222e-05							RALGAPA1	3.11567	9.25279e-05	0.000311524
					SSRP1	1.52742	3.17121e-23	1.4899e-21							MCM6	1.27932	0.000198928	0.00327367							RALGAPB	1.61691	0.000186357	0.000556409
					KHDRBS1	1.1521	1.42655e-19	2.47837e-18							MCM8	1.10917	0.000123734	0.00239782							RANBP10	2.43953	0.0018039	0.00405393
					STRN4	1.48161	2.53183e-14	1.64688e-13							MCUR1	1.17115	5.99976e-05	0.00147354							RANBP2	1.74406	6.13393e-07	5.04895e-06
					RNASET2	1.64784	9.53914e-07	2.01327e-06							MED30	1.72059	5.73028e-05	0.00141611							RAPH1	6.27428	2.92558e-05	0.000117481
					ANP32B	1.12337	6.27769e-17	6.52226e-16							MELK	3.3758	1.21163e-07	2.22993e-05							RB1CC1	3.043	2.27718e-05	9.57829e-05
					EMC10	1.70313	1.5038e-07	3.51013e-07							MELTF.AS1	1.42626	0.000554812	0.0063484							RBBP6	2.84308	2.01625e-08	3.04274e-07
					PEA15	2.25838	3.1014e-24	2.09144e-22							MEST	1.38469	0.000440107	0.00548468							RBM12	2.21081	6.02073e-09	1.15695e-07
					OVCA2	1.16742	9.62686e-08	2.31805e-07							METTL1	1.2319	2.89693e-05	0.000885853							RBM12B	2.49427	5.21389e-10	1.61317e-08
					PNP	2.05492	2.09332e-27	6.1006e-25							METTL18	1.28593	0.000253512	0.00385836							RBM17	2.21495	6.69981e-08	8.29807e-07
					IMPDH2	1.4941	2.30355e-18	3.14958e-17							METTL26	1.33804	7.84576e-07	7.43027e-05							RBM26	3.66079	2.9033e-05	0.000117121
					SPTLC2	1.17038	3.16342e-07	7.06668e-07							MEX3A	2.92931	1.44367e-08	5.89299e-06							RBM34	2.05102	0.000865451	0.00215332
					ABCF1	1.30243	5.4334e-19	8.43551e-18							MEX3B	1.32464	0.000126319	0.00243656							RBM4	4.17693	7.20741e-06	3.81491e-05
					GTF2A1	1.98281	5.59481e-05	9.57447e-05							MFAP2	2.97015	4.10576e-06	0.000224702							RBM6	3.95186	7.30378e-08	8.9092e-07
					TIMM8A	1.83316	0.000856949	0.00128276							MICB	2.23688	0.000984145	0.00939887							RBMX2	3.2337	0.000442422	0.00120086
					CDK9	1.11418	0.00157881	0.00229939							MIF.AS1	1.09435	0.00013621	0.00258029							RDBP	3.18204	1.89148e-11	1.26043e-09
					HEXA	1.08169	4.91113e-15	3.61152e-14							MINAR1	2.54336	1.13271e-06	9.19463e-05							RECQL5	3.27854	7.26037e-05	0.000258271
					DDX54	2.08334	6.66021e-11	2.47895e-10							MIPEP	1.02267	0.00018412	0.00312611							REEP4	1.64154	0.00143015	0.00333037
					COG5	1.10048	4.61474e-13	2.35424e-12							MKI67	2.0668	1.72258e-07	2.79907e-05							REPS1	1.85854	1.20792e-07	1.36697e-06
					DIP2B	1.42058	3.13219e-09	9.34786e-09							MKS1	1.37683	0.000524628	0.00609757							REXO4	4.07846	0.000125053	0.000399024
					TUBB6	1.89993	1.1175e-29	1.2423e-26							MMP11	5.70423	1.3678e-07	2.4283e-05							RFTN1	3.21718	8.74577e-06	4.41994e-05
					NAE1	1.14724	2.18834e-08	5.81414e-08							MMS22L	1.50553	5.07657e-05	0.00130171							RIF1	2.83447	8.79123e-05	0.000301166
					NELFB	1.27326	2.79778e-14	1.80567e-13							MORC4	1.12506	3.55743e-05	0.00101373							RNF126	4.10057	0.0011269	0.00270326
					GARS	1.85703	1.10299e-24	8.35699e-23							MORF4L1P2	1.5705	0.000182872	0.00311061							RNF20	2.46533	1.67589e-05	7.45082e-05
					ASUN	1.74105	2.45824e-16	2.28912e-15							MOSPD1	1.38828	0.000660794	0.00716904							RNPEP	4.94676	1.58004e-09	4.00267e-08
					LGALS1	1.5937	0.00119839	0.00176388							MPHOSPH9	1.11719	0.000260304	0.00391631							RNPS1	7.07938	4.98357e-09	1.02797e-07
					DNAJA1	1.25319	5.24545e-15	3.83112e-14							MPP6	1.85997	4.33463e-05	0.00115972							RPL18A	2.23725	0.00195125	0.00433264
					RCN3	4.52347	1.10356e-19	1.9367e-18							MPV17L2	1.42369	0.000207117	0.00338242							RPL24	2.27977	0.000279989	0.000798876
					MRPS16	2.19376	3.792e-05	6.63908e-05							MRPL13	1.4086	0.000306961	0.0043055							RPL4	1.55561	1.13102e-05	5.4292e-05
					GALK1	1.16804	5.29153e-13	2.6842e-12							MRPL22	1.32683	5.65725e-05	0.00140751							RPP25	2.46746	1.21358e-05	5.7475e-05
					PDIA3	1.25511	9.05259e-22	2.78841e-20							MRPL36	1.49978	0.000617807	0.00682235							RPRD1B	2.46255	8.39156e-07	6.55518e-06
					EMC3	1.6347	1.03214e-18	1.50722e-17							MRPL37	1.02317	4.48315e-05	0.00119073							RPS10	2.71204	0.00357751	0.00735745
					SLC35A2	3.9115	6.00858e-05	0.000102464							MRPL47	1.30595	5.79874e-05	0.00143214							RPS26	18.1453	3.62131e-06	2.13547e-05
					HYOU1	1.18601	1.98872e-18	2.76605e-17							MRPL51P2	1.03276	0.000220666	0.00351499							RPS27	3.81227	2.39204e-05	9.9405e-05
					NRD1	2.32439	3.39538e-26	5.38754e-24							MRPS12	1.56831	3.72723e-05	0.00104425							RPS27A	3.09805	0.000828808	0.00208073
					DDX39A	1.23402	3.1373e-18	4.12664e-17							MRPS28	1.66724	0.000150444	0.00275431							RPS3A	4.15594	8.46678e-05	0.000291396
					KEAP1	1.07949	4.17921e-05	7.28315e-05							MSH2	1.70096	9.10612e-05	0.00194561							RPS6KA1	4.86392	0.000386832	0.00106906
					CAPN7	2.52443	1.03369e-06	2.16214e-06							MSH5	1.22607	0.000243229	0.00375615							RPS6KA4	3.84204	0.00011043	0.000361545
					HMGB2	1.08132	8.67449e-11	3.18436e-10							MTARC1	1.47335	0.00016547	0.00289968							RRBP1	2.67814	0.00103741	0.00252115
					THOP1	1.69602	1.93162e-19	3.24357e-18							MTBP	2.64214	3.0287e-07	4.06102e-05							RRP8	2.52276	0.000345398	0.000962509
					MYL9	1.20314	3.20206e-06	6.34735e-06							MTERF3	1.34071	0.000239757	0.00371539							RSL1D1	11.9656	1.16146e-08	1.92923e-07
					RNF181	2.86038	6.84545e-05	0.000116071							MTFP1	1.20343	0.000409156	0.00523976							RSRC2	1.20803	7.6104e-06	3.95153e-05
					PCNA	1.90199	9.59009e-21	2.29251e-19							MTFR1	1.08636	0.000272403	0.00403							RTKN	8.12738	2.24359e-05	9.43395e-05
					LMAN2L	1.70035	2.30156e-06	4.62334e-06							MYBL2	2.6255	4.08311e-08	1.13538e-05							S100A11	4.39674	5.35818e-09	1.09078e-07
					PIN4	1.6053	3.65632e-07	8.13562e-07							MYO1H	1.51692	0.00034923	0.00471766							S100A9	1.16893	0.000562977	0.00148704
					PBXIP1	1.19343	1.99931e-10	7.01581e-10							MZT2A	1.30409	4.6417e-07	5.27028e-05							SAFB2	8.11362	9.94508e-05	0.000331402
					CECR5	1.02405	1.36222e-06	2.80497e-06							NAA10	1.05793	8.42211e-06	0.000364169							SAMHD1	4.16848	2.16051e-05	9.16629e-05
					STX16	1.19269	1.91649e-10	6.76513e-10							NAE1	1.11326	0.00026437	0.00396171							SART1	2.79409	2.28395e-07	2.33875e-06
					XRN1	1.19806	9.05979e-11	3.3232e-10							NAGS	1.03235	0.000740556	0.00773581							SART3	2.15202	0.000337396	0.00094178
					CHMP4C	2.47979	6.03415e-05	0.000102742							NANP	1.166	0.000705276	0.00750532							SCAF1	2.2844	1.69976e-12	2.03029e-10
					USP19	2.0793	6.43536e-11	2.40513e-10							NAT14	1.00341	0.00020886	0.00338818							SCAF11	2.96467	9.3466e-07	7.13845e-06
					PAK2	1.71513	1.21123e-26	2.31402e-24							NBAT1	2.15636	0.000115311	0.00228552							SCAF8	1.25635	0.000298061	0.000841821
					ALDH18A1	1.55055	2.52476e-18	3.384e-17							NCAPG	2.59413	4.96261e-07	5.45561e-05							SCAP	2.4748	0.000174263	0.000528798
					TRAPPC9	1.24573	1.91328e-07	4.40635e-07							NCAPG2	2.12799	1.79043e-07	2.86277e-05							SCFD1	2.53478	7.47039e-06	3.89092e-05
					DPP3	1.66005	1.55172e-22	5.65546e-21							NCAPH	2.42894	3.18663e-07	4.22721e-05							SEC31A	1.18574	3.78692e-06	2.20797e-05
					RTF1	1.14706	1.47456e-11	6.05243e-11							NCLP1	1.22315	4.65845e-05	0.00122569							SEC62	4.97909	1.23348e-09	3.21338e-08
					NFATC2IP	1.62156	1.00203e-13	5.72934e-13							ND2	1.06696	0.000114241	0.00227263							SET	3.74085	4.00857e-07	3.70427e-06
					IMP3	2.90275	2.49508e-23	1.18504e-21							NDUFAB1	1.2283	0.000462943	0.00567516							SETD1A	2.2345	0.000119724	0.000386541
					MAPKAPK2	1.69576	8.25618e-13	4.07562e-12							NDUFB9	1.29954	0.000277739	0.00408426							SF3A1	7.87911	8.58507e-10	2.43432e-08
					GOLGA4	1.02961	3.74079e-09	1.10624e-08							NDUFS5	1.1499	0.000284319	0.00413593							SF3B2	5.98658	4.07468e-12	3.91062e-10
					TXNDC12	1.54123	2.46869e-17	2.74521e-16							NEB	1.87659	0.000522831	0.00608328							SFPQ	3.10271	1.55656e-05	6.97412e-05
					HMBS	1.00682	6.36377e-06	1.21671e-05							NEK2	2.7609	1.87094e-07	2.94002e-05							SGK223	3.24221	0.00452912	0.00898963
					TMEM120A	1.71984	0.000243699	0.000389161							NHLRC1	1.6905	0.00020852	0.00338818							SGPP1	1.25193	0.000705104	0.00181934
					SFN	1.33373	1.96418e-14	1.30182e-13							NLE1	1.29749	1.90096e-06	0.000132847							SGTA	3.10094	7.13809e-10	2.1318e-08
					CPD	1.36703	8.9226e-11	3.27401e-10							NOSIP	1.2227	7.1885e-05	0.00164949							SHARPIN	2.69106	0.00226438	0.00489785
					SEC24A	2.01479	1.03448e-23	6.01303e-22							NR2C2AP	1.19141	6.98694e-05	0.00162369							SIN3A	1.55946	4.15434e-06	2.36819e-05
					ARHGAP5	1.37467	4.28528e-05	7.46309e-05							NREP	1.62183	0.000145188	0.00269549							SIPA1L1	2.98963	4.12078e-10	1.32474e-08
					FASTKD2	1.57788	6.19034e-10	2.03737e-09							NRIP3	1.62756	1.30267e-05	0.000494889							SIPA1L2	3.37993	0.00116482	0.00277828
					PRPF3	1.16434	8.93852e-10	2.86928e-09							NRTN	1.05658	0.00066123	0.00717097							SIPA1L3	2.23641	0.000823481	0.00207047
					DNAJC10	1.16873	3.3053e-07	7.38426e-07							NT5DC2	1.07162	4.90377e-05	0.00127437							SIRT2	6.52274	4.99431e-11	2.52275e-09
					TFRC	3.49461	1.82833e-28	8.45765e-26							NTHL1	1.17752	0.000257366	0.00389662							SKP1	4.75579	8.40652e-08	1.01162e-06
					HSP90AA1	1.45806	1.08308e-25	1.3021e-23							NTM	1.78693	0.00103639	0.00975666							SLC12A7	1.93414	2.9843e-06	1.81845e-05
					SH3PXD2B	2.87032	8.0317e-15	5.68041e-14							NUDT1	1.47911	4.18253e-05	0.00112824							SLC16A1	3.59073	8.94469e-05	0.000305055
					VPRBP	1.10204	1.53753e-06	3.15976e-06							NUDT8	1.85541	0.000501945	0.00595148							SLC20A2	2.95627	0.00176846	0.00399576
					RIN1	3.45168	5.82476e-07	1.25888e-06							NUP107	1.46957	7.84071e-05	0.00175379							SLC38A1	3.1281	0.000141819	0.000443218
					PEX19	1.35074	4.5438e-07	9.95998e-07							NUP155	1.01207	7.96598e-05	0.00176443							SLC39A7	20.8183	1.03842e-05	5.09935e-05
					NELFE	1.53788	1.48261e-13	8.1917e-13							NUP37	1.37241	0.000116932	0.00230553							SLC4A2	18.6847	3.64089e-08	4.92161e-07
					KPNA4	1.65039	3.83971e-24	2.53531e-22							NUP62CL	2.13127	0.000550289	0.00630962							SLC4A7	4.39289	3.79337e-09	8.02137e-08
					TAP1	1.05863	0.00254916	0.00363443							NUP85	1.04949	3.71657e-06	0.000210407							SLK	1.89063	0.000715507	0.00184334
					YTHDF3	1.40582	5.35698e-16	4.63753e-15							NUSAP1	1.33387	1.84695e-05	0.000631679							SLTM	1.43997	1.38161e-05	6.37392e-05
					IKBIP	2.27762	2.18832e-15	1.7155e-14							ODF2	1.03953	6.91037e-06	0.000327167							SMARCA4	1.82039	2.19371e-07	2.2603e-06
					AARS	1.48521	3.36566e-22	1.1259e-20							OGFRP1	1.12357	0.000369542	0.00490163							SMARCA5	5.69033	2.84969e-05	0.00011566
					UBR5	1.65855	6.19232e-17	6.46511e-16							ORC6	2.32617	6.78321e-07	6.78683e-05							SMARCAD1	16.7508	2.05528e-05	8.809e-05
					DNMT1	3.13371	1.15364e-25	1.357e-23							OXCT2P1	1.37243	0.000204734	0.0033573							SMARCC1	2.95655	7.6891e-10	2.21684e-08
					CUX1	1.85695	4.50909e-19	7.14642e-18							OXTR	2.92613	8.55265e-05	0.00185015							SMARCC2	2.93215	4.45467e-07	3.95441e-06
					GGCT	1.77528	4.7126e-15	3.49688e-14							P2RX2	1.59404	9.08597e-05	0.00194432							SMC4	5.80582	6.99139e-07	5.61888e-06
					TMED10	1.04129	2.88262e-12	1.30601e-11							P3H4	2.07023	8.7726e-07	7.82217e-05							SMG9	3.53848	0.000107427	0.000353579
					IPO9	1.66021	5.32486e-23	2.34164e-21							PAFAH1B3	1.73696	8.62763e-07	7.73994e-05							SNRNP200	3.41472	2.63707e-08	3.74075e-07
					ARRB2	2.00454	1.93213e-05	3.50255e-05							PAK1IP1	1.10247	0.000383369	0.00502515							SOGA1	2.34667	3.6369e-06	2.13547e-05
					ISYNA1	1.65166	1.78327e-06	3.6267e-06							PAQR4	1.87472	9.14067e-07	8.07454e-05							SOWAHC	1.90512	0.00229386	0.00494882
					PPIC	2.02408	2.08195e-09	6.37683e-09							PARPBP	2.75223	7.54056e-07	7.24488e-05							SP100	1.50042	0.00025206	0.000727996
					QSOX1	1.12074	5.84919e-08	1.45947e-07							PARS2	1.05302	0.000365312	0.00486174							SPAG9	1.30587	1.64885e-05	7.33723e-05
					DCTD	1.18464	0.000261933	0.000416479							PCAT1	2.00762	0.000571731	0.00649128							SPAST	4.89612	4.42792e-05	0.000168723
					RABAC1	3.46349	6.36849e-06	1.21821e-05							PCAT6	1.87723	2.44214e-05	0.000769845							SPECC1L	2.56471	5.27147e-06	2.90807e-05
					VCPIP1	1.50374	1.64942e-06	3.37423e-06							PCAT7	2.03202	0.000137696	0.00259432							SPEN	1.34616	1.12131e-06	8.21333e-06
					ARMCX3	2.50184	6.13057e-21	1.58125e-19							PCBP2P1	1.35016	0.000629065	0.00693567							SPRR1A	1.76918	0.00222129	0.00481712
					SERPINH1	2.66587	9.92131e-26	1.27945e-23							PCDHB10	1.60485	0.000269949	0.00401075							SPTBN1	1.2016	7.77456e-05	0.000271003
					SEC23A	1.1173	9.72659e-16	8.04211e-15							PCDHB11	2.17573	2.36707e-05	0.000754604							SQSTM1	1.52646	0.00420673	0.00844377
					STAT1	1.39442	8.62931e-07	1.83239e-06							PCDHB17P	3.97249	7.00559e-05	0.00162427							SRC	2.87061	0.000895519	0.00222152
					KLF5	2.33028	6.77652e-09	1.93028e-08							PCDHB8	1.82644	0.000788878	0.0080502							SRCAP	2.56577	4.2425e-05	0.000162226
					NOLC1	1.47365	2.47212e-09	7.48558e-09							PCGF1	1.39005	4.03447e-06	0.000223392							SRCIN1	4.75944	0.00015337	0.000474001
					ATP9A	1.14109	1.98954e-06	4.03088e-06							PCLAF	1.94373	3.43279e-06	0.000198029							SRFBP1	5.82621	1.18238e-08	1.92923e-07
					SDF2L1	1.56811	1.31506e-07	3.11918e-07							PCSK6	1.5498	0.000288336	0.00416173							SRP72	3.74406	2.93266e-05	0.000117481
					PAK4	1.6226	1.24014e-07	2.94268e-07							PDCD1LG2	1.57404	0.000225716	0.00356685							SRPK2	1.87967	5.29798e-05	0.000196924
					DCTPP1	2.42563	5.04556e-22	1.62833e-20							PDIA5	1.23661	8.20263e-05	0.00180673							SRRT	1.08629	0.000102419	0.000339098
					RBM17	1.31091	4.03796e-12	1.7939e-11							PDIA6	1.03533	0.000161651	0.00286851							SRSF1	6.40624	1.24266e-11	9.424e-10
					COMMD9	1.39196	1.64331e-11	6.69274e-11							PDSS1	1.3834	1.83419e-05	0.000627158							SRSF10	2.92119	0.000105752	0.000348752
					PPP1R10	1.79358	4.49357e-15	3.36053e-14							PDXP	1.79183	8.5958e-07	7.73994e-05							SRSF11	3.2584	4.10187e-07	3.74601e-06
					TAGLN2	2.33812	2.56672e-27	7.12661e-25							PDZK1	1.9023	6.49422e-05	0.00154494							SRSF2	4.33111	3.74402e-13	5.28073e-11
					MIA3	1.71454	7.45794e-12	3.20722e-11							PDZK1P1	1.59954	0.000506541	0.00596531							SRSF3	4.87869	0.00101616	0.0024767
					TBRG4	2.14253	1.04314e-14	7.24603e-14							PELI3	1.1147	0.000161895	0.00286851							SRSF4	3.04782	1.45018e-10	5.63814e-09
					TTC19	2.08151	0.0048006	0.00664275							PFDN2	1.01394	0.000848074	0.00851378							SRSF5	2.21026	1.2582e-05	5.93442e-05
					NFYC	1.12454	3.39149e-07	7.55058e-07							PFKFB4	1.58543	6.35926e-05	0.00152946							SRSF7	3.07792	5.4964e-08	6.96667e-07
					LTBP1	1.31974	0.00484958	0.00670718							PGBD1	1.54213	0.000802801	0.00815937							SRSF8	18.5307	2.05528e-05	8.809e-05
					SIRT2	1.46635	1.19534e-08	3.28166e-08							PGP	1.13126	7.95453e-06	0.000353407							SRSF9	5.41786	1.29958e-15	1.0868e-12
					LSM1	1.61005	2.45012e-14	1.59855e-13							PHETA1	2.02302	1.79973e-06	0.000128437							SSB	3.1708	1.40163e-08	2.18766e-07
					LAMA4	1.58452	1.67127e-14	1.11454e-13							PHKA2.AS1	1.53498	0.000119741	0.00234659							SSH2	2.55418	4.94935e-05	0.00018557
					TIA1	1.90637	1.83346e-19	3.09426e-18							PI4KAP1	1.61083	0.000479379	0.00578258							SSR3	4.48794	3.06056e-08	4.1937e-07
					LIG3	1.84073	8.23714e-18	1.01553e-16							PI4KAP2	1.37224	0.000328381	0.00450823							SSRP1	19.2435	5.47834e-08	6.96667e-07
					CTPS2	1.4822	4.12953e-14	2.54217e-13							PIF1	2.03792	8.03428e-06	0.000354653							STAU2	6.7959	5.75911e-05	0.000211664
					NCEH1	1.13408	2.23224e-09	6.80659e-09							PIGC	1.24995	0.00032505	0.0044693							STK3	17.3962	2.05528e-05	8.809e-05
					ARHGEF18	2.06271	1.01565e-09	3.24365e-09							PIGU	1.23504	0.000207762	0.00338818							STK39	5.25627	0.000177104	0.000533546
					IGF2R	1.88035	9.2026e-20	1.66199e-18							PIGW	1.39441	2.62272e-05	0.000816454							STMN1	6.09651	2.31946e-06	1.49194e-05
					NAP1L1	1.75802	1.49644e-23	7.99904e-22							PKMYT1	1.46116	7.14999e-06	0.000331617							STT3B	2.93714	4.02504e-06	2.31552e-05
					FCHO2	1.17107	2.64883e-08	6.94889e-08							PLK1	2.38349	1.40002e-07	2.45026e-05							STUB1	1.40651	0.000122802	0.000394856
					NOP9	1.94291	2.23708e-21	6.40363e-20							PLK4	2.29133	4.46912e-07	5.17301e-05							SUB1	6.38841	0.000100774	0.000334978
					UBA1	1.26963	1.79103e-19	3.03588e-18							PLOD2	1.71111	0.00016547	0.00289968							SUDS3	2.11558	8.37965e-07	6.55518e-06
					MICALL2	1.83141	0.0016595	0.00240869							PLOD3	1.06946	1.6578e-05	0.000590722							SUMO1	1.19143	1.20344e-06	8.68571e-06
					ANKRD28	1.93912	3.81162e-15	2.88665e-14							PLXNA1	1.06662	3.20638e-08	9.50297e-06							SUN2	6.05929	8.30641e-05	0.000287667
					CLIC1	1.00816	2.37839e-12	1.09448e-11							PMS2P10	1.35105	0.000751843	0.00778938							SUPT5H	2.30931	0.00212319	0.00464655
					PDIA6	2.0957	1.2413e-27	3.82058e-25							PMS2P4	1.2433	0.000281415	0.00410441							SYMPK	2.32694	2.78911e-05	0.000114335
					GTF3C1	2.43343	3.90062e-19	6.21534e-18							POC1A	2.14299	8.62066e-07	7.73994e-05							SYNRG	1.87204	7.78153e-05	0.000271003
					TOR1AIP2	1.45331	7.48876e-07	1.60199e-06							POC5	1.40702	0.000113349	0.00226671							SZRD1	1.44301	0.00343501	0.0071169
					MIF	1.71342	6.07752e-19	9.31483e-18							PODXL2	1.96897	2.82012e-06	0.000171718							TAB3	1.25717	0.000117773	0.000383106
					NELFCD	1.34109	5.87394e-09	1.68679e-08							POGLUT2	1.93349	0.000148837	0.00273626							TAOK1	1.9677	0.000627527	0.00163686
					RNF20	2.20478	6.37756e-22	2.03353e-20							POLD1	1.42811	1.81041e-06	0.000128492							TAOK3	3.52217	0.000185913	0.000556076
					SHMT2	1.62214	2.26053e-20	4.87703e-19							POLD2	1.08652	9.81481e-05	0.00204949							TBC1D15	3.10774	0.000157932	0.000486303
					YIF1B	2.63405	2.65901e-10	9.1915e-10							POLE2	2.0563	4.01058e-07	4.83392e-05							TBC1D2B	1.15262	0.000181209	0.000543952
					CLPP	1.50256	2.58598e-11	1.02382e-10							POLE4	1.2666	8.0409e-05	0.0017771							TBC1D9B	1.48062	0.00203248	0.00448324
					TXNRD1	1.65188	3.70647e-15	2.82245e-14							POLQ	2.85153	1.87203e-09	1.57692e-06							TBX3	2.88396	0.000131303	0.000416582
					UBE2L3	1.7378	1.8835e-23	9.47862e-22							POLR2I	1.33172	0.000133559	0.00254219							TCEAL1	2.78026	6.41885e-06	3.44046e-05
					ARFGAP1	1.85998	1.72956e-17	1.99472e-16							POLR2M	1.09252	0.000593432	0.00666426							TCEAL3	2.2612	3.78492e-05	0.000146639
					PLAA	1.09614	2.39801e-10	8.36606e-10							POP7	1.16159	0.000447333	0.00555483							TCEAL4	4.78239	2.24434e-05	9.43395e-05
					FPGT	1.08272	5.98432e-08	1.49057e-07							PPFIA4	2.48457	2.17051e-06	0.000144121							TCF12	1.48044	0.00444327	0.00887592
					YWHAB	1.00857	1.0102e-11	4.26291e-11							PPIAP2	1.34053	0.000116223	0.00229869							TCOF1	2.3034	2.30474e-13	3.8456e-11
					CDCP1	1.68418	2.32025e-05	4.17074e-05							PPP1R14B.AS1	1.2648	0.000827959	0.00835404							TEX2	3.82766	0.000677406	0.00175329
					ACTG1	1.48386	1.79031e-08	4.7935e-08							PRADC1	1.07172	0.00105186	0.00982583							TFIP11	17.5324	5.16545e-06	2.86233e-05
					FTSJ3	1.76109	1.25188e-23	6.86386e-22							PRC1	2.67216	6.74018e-09	3.67766e-06							TFPT	1.41475	0.00447852	0.00891438
					MCM2	3.01485	3.03126e-27	8.00209e-25							PRDX3P2	1.48052	0.000401559	0.00517256							THUMPD1	4.73878	8.98571e-07	6.92576e-06
					LRRC40	1.24759	4.23883e-14	2.60122e-13							PRDX4	1.41808	2.7311e-05	0.000843179							TJAP1	1.74266	4.71238e-05	0.00017898
					OGT	1.35727	3.44485e-17	3.73351e-16							PRIM1	1.95989	0.000155468	0.0028075							TLK2	2.07463	0.000436563	0.00118882
					GSK3B	1.22714	3.73151e-15	2.8299e-14							PRKAR1B	1.0448	9.38404e-05	0.0019865							TMEM115	2.14137	1.13319e-05	5.4292e-05
					SMG8	3.27176	5.72364e-17	6.01957e-16							PRKAR1B.AS1	1.41235	0.000587966	0.00661297							TMEM51	2.33172	0.000834889	0.0020866
					UBA3	1.18466	3.85248e-14	2.38571e-13							PRKRIP1	1.14426	0.00105231	0.00982669							TMF1	3.85851	0.000402379	0.00110473
					PARN	1.35234	1.76631e-07	4.10729e-07							PROC	1.30283	0.000984145	0.00939887							TMSB4X	2.56693	1.72919e-06	1.18658e-05
					MED24	2.27569	1.52535e-15	1.22799e-14							PRPSAP1	1.41596	1.02919e-07	1.96321e-05							TMX1	3.05826	0.000275974	0.000788767
					RBM42	1.99835	5.04903e-18	6.39436e-17							PRR11	2.63695	1.50098e-08	6.0294e-06							TNS3	1.0526	0.00298895	0.00631799
					GTPBP4	2.20577	1.2746e-24	9.26766e-23							PRSS37	2.74285	0.000159749	0.0028515							TOMM70A	1.67934	1.44793e-06	1.02295e-05
					FASN	2.33384	1.58378e-22	5.72724e-21							PSD2	3.65569	2.25667e-05	0.000727908							TOP2A	8.36264	1.17716e-07	1.34215e-06
					HIP1	2.13019	1.97647e-14	1.31353e-13							PSMA2	1.17084	0.000293243	0.00419125							TOP2B	7.82197	9.4923e-08	1.1096e-06
					MAP7D1	1.75278	1.14454e-16	1.13103e-15							PSMB4	1.20288	0.00014541	0.00269549							TOR1AIP1	2.48624	2.96376e-06	1.81286e-05
					EIF4H	1.17203	2.69105e-20	5.58754e-19							PSMC1	1.00977	6.3325e-05	0.00152512							TOX4	1.67384	0.00107883	0.00260666
					MAGED2	2.26063	4.52348e-20	8.67402e-19							PSMD11	1.04641	8.42177e-05	0.00183199							TP53	9.09606	6.08857e-05	0.000221358
					KPNA1	2.19266	1.43923e-16	1.40356e-15							PSMD4	1.06423	0.000455065	0.00563061							TP53I11	3.20074	9.21948e-06	4.64333e-05
					TRAP1	1.43338	1.88354e-23	9.47862e-22							PSMD8	1.38532	0.000104515	0.00214312							TPD52L2	4.93812	5.72063e-05	0.000210657
					G3BP2	1.59928	4.9096e-15	3.61152e-14							PSPH	1.1472	4.33463e-05	0.00115972							TRA2A	4.03691	3.85746e-10	1.26547e-08
					SRP14	1.55562	1.40244e-16	1.36938e-15							PTCD1	2.35838	3.48345e-05	0.000996311							TRA2B	4.0139	2.12401e-13	3.8456e-11
					EIF2AK2	1.61738	1.03238e-19	1.83678e-18							PTDSS1	1.01327	5.66917e-05	0.00140751							TREX1	4.31928	0.00341042	0.00708352
					SPG21	1.49372	3.09201e-14	1.95853e-13							PTRH2	1.35713	0.000239757	0.00371539							TRIM24	2.83608	2.69809e-06	1.672e-05
					MMP14	2.90552	2.47465e-20	5.2086e-19							PYCR1	1.43431	0.000117066	0.00230553							TRIM3	2.16238	0.000123345	0.000395082
					FEN1	2.45012	6.31569e-26	8.76268e-24							PYY2	2.3479	6.93858e-05	0.00161477							TRIM33	1.38593	0.00362538	0.00743758
					AGPS	2.04386	7.43122e-21	1.84784e-19							RAB28P5	1.07484	0.000542443	0.00624022							TRIM56	2.11888	0.000170475	0.000519188
					PDLIM3	3.11222	2.2578e-07	5.16651e-07							RAB42	1.55004	6.60397e-05	0.00156045							TRIP11	5.46295	9.73367e-06	4.84183e-05
					PITRM1	1.00621	1.16448e-13	6.55128e-13							RAB6B	2.1854	0.000164394	0.00289508							TRPT1	3.95136	6.83801e-05	0.000245418
					CTSZ	1.2035	1.06603e-08	2.9421e-08							RAC3	1.66349	8.03428e-06	0.000354653							TUBA1A	3.6194	0.000599565	0.00157374
					NOP16	1.36701	1.02587e-13	5.88905e-13							RACGAP1	2.19026	2.38637e-07	3.48214e-05							TUBA1C	3.37408	0.000265362	0.000759735
					GCN1L1	1.33749	1.26437e-22	4.78627e-21							RAD18	1.06464	6.54103e-05	0.00155286							TUBB	2.92465	0.00188632	0.00421647
					PDLIM7	2.1013	3.61208e-06	7.11228e-06							RAD54L	2.68208	8.02514e-09	4.06289e-06							TXLNA	1.119	0.00374542	0.00765568
					LDHA	1.42257	3.61424e-14	2.24956e-13							RANBP1	1.02311	1.02518e-06	8.73867e-05							U2AF2	5.24713	7.7358e-07	6.16251e-06
					TAF15	1.19682	7.86927e-12	3.37043e-11							RANBP17	1.44002	0.000883975	0.00876708							U2SURP	10.7044	6.27292e-08	7.88229e-07
					ACOX1	1.73032	2.39561e-11	9.52103e-11							RASGRF1	3.09504	0.00053049	0.00613034							UBAP2L	1.35403	1.64749e-06	1.14e-05
					PARP10	1.13351	5.88099e-05	0.000100402							RASL10B	2.92998	1.54752e-05	0.000563788							UBE2O	4.06335	1.12858e-05	5.4292e-05
					YWHAH	1.13955	5.2956e-14	3.18459e-13							RASL11B	2.3172	0.000223697	0.00354299							UBR5	5.29152	5.99136e-06	3.25171e-05
					FAM129A	1.69114	1.2235e-09	3.83133e-09							RBL1	1.40878	0.000104515	0.00214312							UBXN1	4.47833	6.00495e-05	0.000218562
					YTHDC2	1.10343	5.3833e-06	1.03746e-05							RCC2P4	1.38088	6.31009e-05	0.00152512							UIMC1	3.56804	4.81552e-06	2.69533e-05
					HNRNPLL	1.27008	1.50437e-14	1.01204e-13							RECQL4	1.94236	5.54513e-10	6.43523e-07							USP10	9.80069	4.91886e-07	4.2623e-06
					PLS3	1.2789	6.35829e-12	2.75352e-11							RELL2	1.0683	0.000889799	0.00880246							USP36	3.30338	1.8817e-06	1.25734e-05
					KRR1	1.31109	2.13427e-14	1.40631e-13							REXO5	1.47296	0.000481805	0.00579165							USP39	19.0078	1.758e-06	1.18658e-05
					P4HB	1.60681	1.80645e-23	9.38155e-22							RFC2	1.17914	1.54117e-05	0.000560931							USP40	2.80044	0.00048831	0.00131309
					NOC2L	1.751	2.67438e-17	2.93806e-16							RFC3	1.68256	8.38552e-06	0.000364169							USP7	17.7212	3.62131e-06	2.13547e-05
					TGM2	1.35323	0.000291442	0.000460233							RFC4	2.3418	1.94372e-06	0.00013363							USP8	3.57047	7.37331e-06	3.87338e-05
					STAU2	2.84132	2.45754e-17	2.73959e-16							RFC5	1.53309	7.062e-05	0.00163042							UTP18	18.0323	1.46371e-05	6.6155e-05
					FLNA	1.95341	2.65335e-07	5.99384e-07							RFXANK	1.12836	7.39318e-05	0.0016774							VASP	3.76319	1.62942e-06	1.13085e-05
					SUPV3L1	1.82201	2.79134e-07	6.29253e-07							RGS20	2.54288	3.09326e-05	0.000923615							VCAN	2.13783	3.99927e-05	0.000154457
					C11orf31	1.04161	3.8104e-07	8.44535e-07							RITA1	1.33958	3.10337e-05	0.000925609							VCL	2.79154	8.58688e-12	7.18124e-10
					HPRT1	1.80955	4.07986e-22	1.34689e-20							RN7SL168P	1.68078	9.50307e-05	0.00200126							VPS4B	4.50293	0.000461314	0.00124406
					NUMB	1.01717	0.000350288	0.000549095							RN7SL481P	1.44563	0.00017306	0.00300431							WDR4	4.35271	4.91909e-07	4.2623e-06
					DAB2	1.2121	4.84534e-05	8.36124e-05							RN7SL535P	1.68908	1.66755e-05	0.000591256							WDR43	7.09371	4.89735e-07	4.2623e-06
					TIMP1	2.06878	1.86298e-11	7.50769e-11							RNASEH2A	2.30367	4.47119e-07	5.17301e-05							WDR55	3.37311	1.8198e-06	1.2221e-05
					IRGQ	2.24848	1.69323e-23	8.84221e-22							RNF8	1.51294	1.31768e-06	0.000103765							WIZ	4.44135	0.000578196	0.00152033
					TBCD	1.22197	7.27801e-11	2.69345e-10							RNFT1.DT	1.72637	0.000279676	0.00409889							WRNIP1	1.36457	0.00411245	0.00830438
					FKBP10	3.46029	1.23426e-13	6.91844e-13							RNFT2	2.92728	2.45389e-06	0.000157456							WWTR1	4.00044	1.71456e-07	1.80957e-06
					WARS2	1.02799	0.000547782	0.000840387							RNU1.16P	1.47159	6.57283e-05	0.001556							XPC	3.74836	0.00428806	0.00858166
					TRMT112	2.35279	1.14786e-18	1.67839e-17							RNU4ATAC16P	1.50364	0.000346678	0.00468546							XRCC1	2.56139	2.75653e-10	9.614e-09
					PCBP1	1.10099	4.69735e-18	6.00604e-17							RNU5E.1	1.78486	4.80904e-06	0.000248797							XRN2	2.26696	4.89461e-05	0.000184108
					DHX16	1.74476	1.27073e-18	1.82946e-17							RP9	1.54731	1.7188e-05	0.000604345							YBX1	3.50819	1.32789e-09	3.42117e-08
					HIF1AN	1.05714	9.77114e-07	2.05946e-06							RPA2	1.07005	0.000516111	0.00605495							YRDC	2.05185	0.000123289	0.000395082
					CHMP4B	1.10105	2.02608e-10	7.11205e-10							RPA3	1.37847	0.000135763	0.00257533							YTHDC1	2.51358	9.70108e-08	1.12628e-06
					APRT	1.12664	7.90357e-12	3.37806e-11							RPGRIP1L	1.52557	7.77401e-06	0.000348186							YTHDC2	3.47893	0.000665857	0.00172922
					SLC12A9	2.19917	1.24244e-18	1.79557e-17							RPL12P29	1.18834	0.000588035	0.00661297							ZBTB7A	1.13675	0.000184648	0.000553282
					EIF6	1.34861	1.23657e-20	2.87742e-19							RPL13AP3	1.54181	0.000444089	0.00552194							ZC3H11A	1.19509	0.00140528	0.00328006
					PTPN1	1.4076	1.13782e-16	1.13103e-15							RPL15P6	1.66686	4.88989e-06	0.000251998							ZC3H4	1.0062	0.000160722	0.000493077
					METTL13	1.92745	3.71589e-15	2.82618e-14							RPL19P12	1.38687	0.000331844	0.00453763							ZC3HAV1	1.6326	1.74037e-07	1.82974e-06
					DDX21	1.97543	3.23175e-22	1.08567e-20							RPL21P48	1.85877	0.000183133	0.00311315							ZFR	1.87771	3.13183e-06	1.89614e-05
					GGH	3.32548	2.80201e-20	5.77279e-19							RPL22P24	1.51638	7.93781e-05	0.00176443							ZMYND8	1.0009	0.000348832	0.000968849
					RPLP0	1.41288	3.59213e-23	1.65918e-21							RPL23AP52	1.34056	0.000733524	0.00767965							ZNF106	4.74656	0.000215542	0.000634483
					DOCK7	1.77306	6.23033e-15	4.47559e-14							RPL23AP7	1.30345	0.00020852	0.00338818							ZNF148	17.5833	1.46371e-05	6.6155e-05
					ACOX3	1.22419	2.19785e-05	3.97045e-05							RPL23AP87	1.33166	0.000680059	0.00730003							ZNF217	4.49014	3.62948e-09	7.78123e-08
					STRN3	1.2978	7.00948e-07	1.5028e-06							RPL23P6	1.81729	0.000984145	0.00939887							ZNF295	2.0136	0.00191074	0.00425968
					AGPAT5	1.32155	0.000664609	0.00100846							RPL26P10	1.42088	7.81526e-05	0.00175213							ZNF316	2.11554	6.52158e-05	0.000235452
					AGA	1.36884	2.66613e-07	6.03662e-07							RPL31P49	1.62309	0.00095071	0.00919219							ZNF326	3.45892	0.00117958	0.0028032
					RPL9	1.02541	8.98448e-19	1.33163e-17							RPL32P2	1.70485	0.000884017	0.00876708							ZNF446	16.6478	3.62131e-06	2.13547e-05
					NSUN2	1.71042	1.16614e-20	2.72639e-19							RPL35AP17	1.1358	0.000467689	0.00569827							ZNF512B	3.03324	3.81214e-05	0.000147461
					CLNS1A	2.02775	9.28131e-20	1.671e-18							RPL36AP13	1.07049	0.00106146	0.00989553							ZRANB2	1.95086	6.54021e-08	8.16036e-07
					HNRNPA1	1.86773	4.88859e-20	9.3517e-19							RPL37P8	1.65801	0.000212686	0.00341525							ZSWIM8	1.59718	0.000130239	0.000413992
					RRM1	3.66785	3.11193e-18	4.09693e-17							RPL39P14	1.49589	0.000573464	0.006503							X44076	2.36099	1.2658e-07	1.41563e-06
					B4GALT1	2.58507	2.41781e-20	5.12264e-19							RPLP0P2	2.27178	4.80613e-05	0.00125801							X44081	4.85421	1.82449e-05	7.88352e-05
					FAM136A	1.64258	6.67863e-06	1.27223e-05							RPN2	1.03771	3.58051e-05	0.00101554							X44083	1.64291	0.00288911	0.00611466
					TMEM165	1.26417	4.50442e-11	1.71526e-10							RPP21	1.41412	0.000272549	0.00403002
					THBS1	3.28779	3.33669e-14	2.09543e-13							RPS21P1	1.87533	0.00030268	0.00426889
					DOPEY2	1.49731	3.50037e-11	1.36027e-10							RPS26P39	2.11136	0.000167744	0.00293399
					EXOSC7	1.37893	5.33492e-12	2.33493e-11							RPS26P52	1.90788	0.000530418	0.00613034
					LYPD3	2.25054	1.05465e-06	2.20246e-06							RPS7P10	1.17831	0.000938401	0.0091339
					MMP2	2.34746	8.52321e-06	1.6083e-05							RPUSD2	1.08417	0.00106575	0.00993222
					MSH2	1.96046	2.52383e-18	3.384e-17							RPUSD3	1.02388	0.000827899	0.00835404
					GCC2	1.52861	1.01634e-05	1.90276e-05							RRM2	2.08644	1.38325e-06	0.000106971
					TM9SF1	1.25831	0.00165363	0.00240079							RRP9	1.0963	0.000968939	0.00931708
					GORASP2	1.07923	7.04106e-14	4.14919e-13							RTEL1	1.28467	0.000665347	0.00719319
					GOLGA2	1.21101	6.98931e-19	1.05631e-17							RTN4R	2.43393	0.000193323	0.00322336
					VCAN	1.96937	4.94369e-06	9.55273e-06							RUNDC3A	2.12	0.000372421	0.0049216
					MED15	1.83777	3.09613e-10	1.05931e-09							RWDD2A	1.13334	0.000972704	0.00935005
					GTF3C4	1.61865	5.73011e-12	2.49635e-11							SAAL1	1.30171	0.000410001	0.00524816
					NCOR1	1.29432	3.45541e-06	6.83862e-06							SAC3D1	1.64015	0.000126472	0.00243656
					RABGAP1	1.20942	9.61904e-08	2.31665e-07							SAPCD2	2.75517	1.93968e-08	7.10787e-06
					EXOSC5	1.59245	2.62418e-16	2.41772e-15							SASS6	1.27399	0.000109042	0.00220846
					COL4A1	1.2992	9.73032e-07	2.05259e-06							SCAND1	1.2986	0.000116607	0.00230464
					RBM12B	1.49266	8.1366e-15	5.75088e-14							SCARNA22	1.63551	1.80401e-06	0.000128437
					CDK12	2.22338	6.65652e-10	2.18171e-09							SCAT2	1.88004	0.000235957	0.00367032
					BRD4	1.52208	8.53579e-12	3.62934e-11							SCD	1.42113	0.000145972	0.00269549
					CBL	1.1891	3.23115e-13	1.68045e-12							SDF2L1	1.68758	1.12062e-05	0.000451701
					TRIM28	1.29123	4.93097e-16	4.30579e-15							SDK1.AS1	1.89399	0.000447333	0.00555483
					EOGT	2.06916	1.39466e-05	2.55771e-05							SEC61G	2.05332	2.85692e-06	0.000173018
					GIGYF2	1.51872	1.00087e-14	6.9761e-14							SEPHS1	1.28089	1.87339e-05	0.000635389
					ZC3H11A	1.88469	1.71976e-10	6.11874e-10							SEPT5.GP1BB	1.32726	0.000391174	0.00508747
					RABIF	3.72864	4.64041e-05	8.03166e-05							SGO1	2.64926	9.05841e-07	8.02935e-05
					COMMD4	1.38454	2.10634e-09	6.46166e-09							SGO2	1.83355	1.74057e-07	2.81516e-05
					DDX50	2.07221	1.02598e-18	1.50722e-17							SHCBP1	2.44102	2.53953e-06	0.000160279
					PPP1R11	2.87558	2.53979e-08	6.67306e-08							SHMT2	1.58481	9.78412e-07	8.45211e-05
					IPO4	1.18814	1.09411e-12	5.2658e-12							SIM2	3.04342	6.10401e-07	6.2844e-05
					PPP4R2	2.07764	4.58011e-11	1.74335e-10							SKA1	2.95518	4.40341e-08	1.17496e-05
					LETM1	1.52597	7.93879e-16	6.6119e-15							SKA3	3.02326	8.55632e-08	1.75153e-05
					MTDH	1.12873	2.56997e-16	2.3795e-15							SLBP	1.14691	1.8698e-05	0.000635389
					EPCAM	2.17799	0.000492918	0.000759579							SLC12A8	2.56993	6.40055e-09	3.56198e-06
					RPL18	1.03488	1.48105e-18	2.09925e-17							SLC13A3	1.6597	0.000359337	0.00480059
					RPF2	1.8555	2.44252e-10	8.49481e-10							SLC19A1	1.46543	1.93441e-06	0.000133602
					ASH2L	1.01586	0.00193316	0.00278765							SLC1A7	2.14089	0.000408845	0.00523976
					ITCH	1.82825	2.20458e-13	1.18343e-12							SLC24A2	2.67831	3.8087e-05	0.00105879
					SUMF2	1.30941	0.00140485	0.00205629							SLC25A14	1.20756	0.00047471	0.00575748
					EXD2	1.57176	1.5848e-12	7.41971e-12							SLC25A19	1.42552	4.24601e-05	0.0011438
					YTHDF2	2.19437	5.22928e-11	1.97317e-10							SLC25A2	1.45507	0.000302431	0.00426889
					TMCO1	1.79397	1.45e-10	5.20835e-10							SLC25A53	1.41291	0.000623555	0.00688037
					SF3B4	1.11145	4.5011e-13	2.30443e-12							SLC26A6	1.72059	1.19914e-05	0.000468353
					LASP1	1.01546	1.26832e-07	3.00615e-07							SLC35A2	1.03729	1.8698e-05	0.000635389
					STK3	1.74964	1.19749e-14	8.29825e-14							SLC39A4	2.54921	5.65425e-08	1.34895e-05
					OCRL	1.4263	7.17044e-10	2.33636e-09							SLC44A5	2.91968	0.000705276	0.00750532
					NCF1	1.40023	0.00212829	0.0030579							SLC6A11	2.60419	0.000353939	0.00474846
					PRKCI	1.94849	1.31685e-16	1.298e-15							SLC6A6	1.03601	0.000316809	0.00440368
					SUGP2	1.03307	1.20507e-05	2.23689e-05							SLIRP	1.13709	0.000542443	0.00624022
					DEK	1.55465	3.61419e-14	2.24956e-13							SMG8	1.33267	9.16658e-05	0.00195307
					GBA	1.28498	5.82655e-12	2.53395e-11							SMUG1	1.20713	7.66991e-06	0.000345933
					PRRC1	2.28492	3.82801e-21	1.05154e-19							SMYD2	1.25727	1.26344e-05	0.000482965
					MGAT2	2.17308	3.11687e-14	1.97304e-13							SNHG20	1.06713	5.85349e-05	0.00144302
					RAB31	2.91924	2.55587e-09	7.72878e-09							SNORA104	1.19737	0.000802801	0.00815937
					YWHAZ	1.49239	5.53587e-19	8.58236e-18							SNORA15B.2	1.24277	0.000758845	0.00783858
					THOC6	1.66529	1.55892e-16	1.50728e-15							SNORA38	1.06608	6.83435e-05	0.00160222
					SMARCA4	1.72271	8.52427e-20	1.55947e-18							SNORA71C	1.52534	1.46626e-06	0.000112382
					CANX	1.36335	1.0324e-19	1.83678e-18							SNORA79B	1.18921	1.4645e-05	0.000538131
					MED11	2.90648	3.60581e-06	7.11228e-06							SNORA80D	1.3806	0.000340363	0.00462256
					BICD2	2.39571	1.73264e-16	1.65139e-15							SNORA84	1.34904	0.000409156	0.00523976
					ANP32E	2.36194	1.9541e-25	2.12053e-23							SNORD117	1.14741	0.000519071	0.00606158
					BCKDK	1.11305	6.51933e-06	1.24432e-05							SNORD124	1.31901	0.000485976	0.00582418
					RAE1	1.06237	9.7128e-14	5.59789e-13							SNORD134	2.2112	6.93526e-06	0.000327167
					AP3D1	1.15275	1.5597e-17	1.82527e-16							SNORD167	1.30391	0.000246739	0.00379351
					PAWR	1.59465	6.99956e-16	5.91799e-15							SNORD1C	1.73417	8.59357e-05	0.00185736
					KIF5B	1.10153	6.30124e-22	2.01964e-20							SNORD26	1.29174	0.000665347	0.00719319
					RRBP1	1.17091	4.10614e-14	2.53267e-13							SNORD29	1.18526	0.000877683	0.00872292
					FMR1	1.64408	2.55127e-15	1.98071e-14							SNORD31	1.52571	0.000368627	0.00489649
					AMPD2	1.01473	7.8004e-08	1.90483e-07							SNORD52	1.6153	0.000830626	0.00837791
					ATP2C1	2.05531	1.63616e-19	2.80723e-18							SNORD70	1.30018	5.38335e-06	0.000272704
					COG1	1.14013	2.1667e-11	8.65814e-11							SNORD77	1.20852	0.000372421	0.0049216
					SMARCD2	1.11363	2.63348e-10	9.09918e-10							SNORD78	2.19026	3.69363e-05	0.00103513
					ASCC2	1.25258	6.96576e-09	1.98031e-08							SNORD87	1.581	0.000151058	0.00275784
					DDX27	1.54609	1.06199e-22	4.11102e-21							SNORD88C	2.24775	1.09937e-06	9.13755e-05
					BOP1	2.06159	7.00074e-24	4.36202e-22							SNRPA	1.0885	7.30227e-06	0.00033689
					TUBA4A	1.28045	1.62203e-24	1.16682e-22							SNRPC	1.06833	0.000705698	0.00750694
					AATF	2.74591	3.7742e-19	6.04146e-18							SNX10	1.80688	0.00036427	0.00485252
					TOR1A	1.76112	6.81122e-13	3.39948e-12							SOX4	1.4686	8.64658e-07	7.73994e-05
					HSPA8	1.15753	1.26548e-23	6.90531e-22							SPAG5	2.02631	7.80131e-08	1.64438e-05
					TMSB4X	1.28515	0.000696006	0.00105379							SPATA24	1.08693	0.0005198	0.00606245
					COL12A1	1.28483	1.06026e-08	2.91895e-08							SPATA25	1.91267	2.60567e-06	0.000163108
					DDX3X	1.67875	2.99966e-28	1.27985e-25							SPC24	2.50977	9.05421e-08	1.79888e-05
					RSF1	1.03353	0.000935892	0.00139229							SPDL1	2.06202	3.81593e-07	4.74567e-05
					ITGB5	1.58733	1.53528e-08	4.15007e-08							SPRED3	1.32803	0.000633508	0.00695983
					TRADD	1.27747	2.5356e-12	1.16228e-11							SPRING1	1.29374	0.000253617	0.00385836
					NOC3L	2.13325	9.53399e-19	1.40568e-17							SQLE	1.69624	4.72583e-06	0.000247884
					DNAJC7	1.12097	1.46821e-14	9.94222e-14							SRBD1	1.04122	0.000185635	0.00313905
					DMAP1	1.0036	3.05774e-07	6.84857e-07							SRD5A1	1.72399	2.82834e-07	3.91807e-05
					PRRC2A	2.17098	1.80926e-24	1.28696e-22							SRPRB	1.14014	3.70829e-06	0.000210269
					NCDN	1.86239	1.12154e-20	2.632e-19							SSR4P1	1.30512	0.000220934	0.00351725
					HTT	1.37725	2.69455e-13	1.41813e-12							ST3GAL1P1	1.21729	0.000254623	0.0038656
					SETD3	1.28951	7.84228e-12	3.36017e-11							ST6GALNAC5	1.83419	0.000247462	0.00380043
					LEMD3	1.35002	1.43363e-10	5.13984e-10							STAG3L4	1.11334	0.000155257	0.00280551
					CD97	1.66006	3.51771e-09	1.04507e-08							STAM.AS1	2.20422	8.05889e-06	0.000354653
					MAL2	1.41361	0.000490116	0.000755891							STARD4.AS1	1.10827	0.000711287	0.00754333
					RNASE3	2.68636	6.04537e-06	1.16061e-05							STIL	2.13612	4.50913e-07	5.18613e-05
					EFTUD1	1.08583	3.86368e-09	1.13749e-08							STK16P1	2.26055	4.34654e-06	0.000233691
					MFF	1.09139	0.000568141	0.000869456							STK32C	1.21612	0.000147699	0.00272558
					LANCL2	1.64942	7.20241e-07	1.54175e-06							STMN1	2.02339	4.20312e-06	0.000227832
					DDX17	1.02266	1.14362e-20	2.6677e-19							STRIP2	2.08533	4.43305e-05	0.00117857
					ANKS1A	1.56115	7.90591e-09	2.23024e-08							SUPT16HP1	1.5439	0.000352337	0.00473435
					MCM3	3.05141	7.55194e-27	1.55083e-24							SUPT4H1P1	1.52193	0.000639145	0.00701622
					PARP14	1.17999	1.22592e-08	3.35213e-08							SUPV3L1	1.12037	7.1885e-05	0.00164949
					EIF4G3	2.08088	1.35302e-20	3.08111e-19							SUV39H2	1.15736	0.000104765	0.00214368
					ICAM1	1.87751	6.90165e-08	1.69851e-07							SYNE4	2.53429	1.88126e-05	0.000635682
					DTX3L	1.24124	4.75676e-08	1.20269e-07							TACC3	1.53262	1.07571e-06	9.05248e-05
					EHBP1L1	1.31445	5.69348e-06	1.09458e-05							TACO1	1.13585	0.000182315	0.00310874
					LYPLA2	1.08619	4.44577e-11	1.70088e-10							TBC1D31	1.41355	1.92305e-06	0.000133574
					HNRNPM	1.05804	1.43892e-17	1.692e-16							TBCB	1.18572	2.19499e-05	0.000711955
					RBBP7	1.76835	1.49276e-25	1.72157e-23							TBCE	1.28995	2.81517e-05	0.00086617
					DBR1	1.63095	2.18131e-18	2.99264e-17							TBX19	1.30347	1.68747e-05	0.000596819
					TUBA1C	1.39552	5.16167e-27	1.14469e-24							TBX20	3.53607	3.00349e-05	0.000905466
					PXDN	2.26602	7.49038e-12	3.21763e-11							TCFL5	1.1452	6.57781e-06	0.000316118
					ARFGAP3	1.03368	1.9855e-08	5.30348e-08							TDRKH	1.70673	0.000321432	0.00443791
					PSME3	1.0754	1.35026e-12	6.42118e-12							TEDC2	2.5761	7.28458e-07	7.10835e-05
					FAF1	1.12968	8.59662e-13	4.22459e-12							TEFM	1.06738	0.00018076	0.0030898
					TPT1	2.21406	2.83193e-22	9.80949e-21							TERT	2.4567	0.000439181	0.00548468
					IPO7	1.15604	2.35184e-17	2.62235e-16							TESMIN	2.41703	5.49805e-06	0.000275773
					FKBP9	1.20725	8.8666e-10	2.84847e-09							TEX30	1.72992	0.000434454	0.0054467
					EXOSC8	1.43151	0.000370022	0.000578068							TFAP4	1.51102	5.30494e-07	5.67222e-05
					WIPF2	1.17132	3.47394e-08	8.93851e-08							TFR2	1.80664	3.28168e-05	0.000958682
					FLNC	1.79274	8.66485e-05	0.000145013							THAP5P1	1.80929	1.08363e-05	0.000443278
					EXOSC6	1.2666	2.8977e-16	2.64965e-15							THAP7.AS1	1.73601	0.000392271	0.0050891
					SKIV2L2	1.2037	3.50103e-13	1.804e-12							THAP8	1.74222	1.12382e-06	9.19463e-05
					TOMM22	1.34358	4.61268e-18	5.90463e-17							THOC5	1.12	4.51944e-05	0.00119565
					SUPT5H	1.39664	4.07328e-14	2.51922e-13							THOC7.AS1	2.00311	0.000209483	0.00339319
					GFM1	1.16795	5.21216e-14	3.14072e-13							THY1	1.76084	1.66296e-05	0.000590722
					CBX1	1.85035	1.61408e-13	8.87581e-13							TICRR	2.09535	4.02324e-09	2.7285e-06
					H1F0	1.14988	1.13776e-07	2.71582e-07							TIMELESS	1.55759	1.47613e-07	2.54231e-05
					COL4A2	1.49538	9.00111e-12	3.81606e-11							TIMM50	1.1971	4.26683e-05	0.00114586
					CHMP5	1.68873	1.75222e-11	7.09466e-11							TIMM8A	1.66427	0.000148607	0.00273626
					MAP2K1	1.37286	1.15547e-08	3.17854e-08							TK1	1.30481	1.13595e-05	0.000457777
					RSL1D1	1.61828	1.62712e-23	8.6095e-22							TMCC2	1.50915	0.000586155	0.00660118
					STRBP	1.71055	2.91769e-15	2.24921e-14							TMCO6	1.06876	0.000289934	0.00417397
					RPS6KA4	1.25227	0.000100957	0.00016814							TMEM121B	1.63688	0.000292521	0.00419125
					CLPTM1	2.26611	1.6279e-16	1.56672e-15							TMEM132A	1.86701	1.69408e-06	0.000123437
					DNAJC9	1.22347	5.74225e-12	2.49875e-11							TMEM139	2.1152	0.000513235	0.00602375
					AKAP13	1.24129	4.70291e-10	1.56742e-09							TMEM147	1.25839	4.4605e-06	0.00023731
					ZC3H4	2.03243	8.76032e-20	1.59812e-18							TMEM147.AS1	1.09756	0.000277739	0.00408426
					INTS10	1.00231	0.00342686	0.00482125							TMEM160	1.31376	0.000174961	0.00301661
					CDC40	2.34665	4.65143e-11	1.76757e-10							TMEM182	1.41736	0.000424407	0.00537788
					BZW2	1.19563	2.53856e-07	5.77093e-07							TMEM190	1.07113	0.00100258	0.00949967
					OS9	2.05689	1.52203e-17	1.78222e-16							TMEM191B	2.36265	8.42501e-05	0.00183273
					WRNIP1	1.21489	2.64369e-11	1.04135e-10							TMEM200A	2.16996	0.000269521	0.00401075
					GATAD2A	1.9627	2.26875e-14	1.48811e-13							TMEM240	1.70557	4.50655e-05	0.00119565
					QKI	1.37967	4.17336e-11	1.60047e-10							TMPO	1.01162	7.96991e-05	0.00176443
					IMP4	2.09591	4.06237e-08	1.03383e-07							TMPO.AS1	1.8894	1.58466e-05	0.000569537
					RBBP9	1.51499	2.78782e-05	4.96896e-05							TMSB10P1	1.43049	0.000292521	0.00419125
					GOSR2	1.16496	6.56941e-13	3.29153e-12							TMSB15B	1.69343	0.000250721	0.00383355
					DNASE2	1.30967	1.26377e-06	2.61232e-06							TNFAIP8L1	1.10407	7.53298e-07	7.24488e-05
					UBA6	1.44061	1.0992e-16	1.09723e-15							TNFRSF4	1.50874	0.00072859	0.00763374
					NEU1	1.16005	0.000319138	0.00050211							TOB2P1	2.40221	1.90026e-05	0.000640887
					TPD52L2	1.07108	3.84463e-18	4.97585e-17							TOMM40P1	1.69206	3.29046e-05	0.000958682
					PRDX6	1.11807	6.54731e-13	3.28448e-12							TOMM40P2	1.8403	2.7311e-05	0.000843179
					TMED4	1.05762	6.93269e-09	1.97096e-08							TONSL	1.34985	3.76811e-07	4.70455e-05
					SMYD5	1.2371	7.05107e-08	1.73159e-07							TONSL.AS1	1.61789	2.88556e-05	0.000884741
					LAMP2	1.28437	3.25244e-07	7.26209e-07							TOP2A	1.93752	8.08527e-07	7.47935e-05
					AMDHD2	1.93289	4.31151e-17	4.61453e-16							TOPBP1	1.44816	4.00899e-07	4.83392e-05
					COPZ1	1.039	1.01912e-13	5.83789e-13							TPI1P2	1.60221	3.67693e-05	0.00103441
					SYNPO	1.24533	0.00140106	0.00205183							TPRKB	1.60786	1.47673e-05	0.000544781
					HDAC2	1.69557	1.41853e-19	2.46875e-18							TPX2	3.03982	4.18164e-08	1.1404e-05
					HSPH1	1.46112	4.70328e-23	2.0853e-21							TRE.TTC2.2	1.19124	0.00099695	0.00946541
					MRPL44	1.34869	9.30648e-17	9.37083e-16							TRIM59	1.32805	2.98554e-05	0.000903428
					PI4KB	2.21959	1.92177e-13	1.046e-12							TRIM65	1.00834	3.48432e-06	0.000198853
					CTPS1	2.26111	3.29258e-26	5.36657e-24							TRIP13	2.43654	2.64445e-06	0.000163986
					ITPKC	2.09857	0.000112581	0.000186492							TRNL1	1.26315	0.000678798	0.007296
					TMED2	1.60363	1.37787e-16	1.3522e-15							TRNP	1.45107	9.89228e-05	0.00206311
					FTL	1.58458	6.60788e-06	1.25976e-05							TROAP	2.20874	1.32236e-07	2.36987e-05
					RASA1	1.88391	1.40187e-13	7.79558e-13							TSACC	1.56659	4.13132e-05	0.00112017
					PGP	1.38659	3.03656e-15	2.33516e-14							TSPY26P	1.02612	0.00106121	0.00989553
					NRBP1	1.68963	6.83905e-19	1.04216e-17							TUBA1B	1.14597	1.11556e-06	9.19463e-05
					SPATS2L	1.19736	1.29013e-07	3.05089e-07							TUBA1C	1.2537	3.05186e-07	4.06102e-05
					FLAD1	1.98661	6.41222e-23	2.69317e-21							TUBA3D	1.65415	5.49805e-06	0.000275773
					STK10	1.81108	0.00428059	0.00594396							TUBAP2	1.21115	7.48221e-06	0.000339919
					SEL1L	2.28059	3.13942e-20	6.30958e-19							TUBB	1.24669	1.37127e-08	5.6902e-06
					PDCD11	2.33163	1.322e-19	2.31668e-18							TUBBP1	1.33711	3.47652e-06	0.000198853
					SRPK1	1.89358	2.70384e-15	2.09137e-14							TUBG1	1.08367	0.000122197	0.00237631
					TNPO1	1.30478	2.48123e-22	8.81672e-21							TXNDC9	1.40136	7.61281e-06	0.000343784
					SCAMP3	1.10955	7.03915e-14	4.14919e-13							UBL4A	1.45605	7.01525e-07	6.93726e-05
					C11orf68	1.14201	1.60265e-07	3.73468e-07							UBR5.AS1	1.96616	0.000523117	0.00608328
					ARL2	2.03201	6.08476e-14	3.62188e-13							UCK2	1.21265	7.55019e-07	7.24488e-05
					YBX3	1.03429	8.05549e-07	1.71596e-06							UHRF1	1.82358	1.03219e-07	1.96321e-05
					CSPG4	1.25533	2.19107e-05	3.95369e-05							UMPS	1.04215	6.95908e-06	0.000327167
					LMTK2	2.07833	1.13904e-05	2.11665e-05							UNC119B	1.00478	0.000391963	0.00508747
					GTF3C5	1.54405	5.49348e-15	4.00099e-14							USP13	1.14953	3.44856e-06	0.000198771
					POLR2A	1.41733	7.68065e-17	7.80097e-16							USP18	1.5922	0.000655096	0.0071211
					KHSRP	1.34235	5.6073e-23	2.43071e-21							UTP25	1.00543	0.000529613	0.00613034
					APOA1BP	1.45806	7.48223e-17	7.63979e-16							VAC14.AS1	1.33569	0.000132122	0.00252001
					BYSL	1.87276	4.3914e-17	4.69113e-16							VASH2	2.85543	2.43752e-07	3.53529e-05
					NF1	1.84034	1.23119e-12	5.89083e-12							VDAC1P4	1.26848	0.000722685	0.00760623
					EPS8L1	1.27786	0.0051322	0.00707687							VKORC1	1.10735	5.00329e-05	0.00128833
					MOGS	1.30079	4.91113e-15	3.61152e-14							VLDLR	1.62084	0.000705276	0.00750532
					AASDHPPT	1.115	1.68101e-07	3.91318e-07							VPS72	1.41783	1.12772e-05	0.000455074
					RBM10	1.70037	7.06677e-08	1.73573e-07							VRK1	1.70262	1.19589e-05	0.000468353
					PTPRE	2.23182	5.39117e-10	1.78679e-09							WASF1	1.76682	6.37821e-06	0.000308234
					DNAJC1	2.39017	2.95296e-14	1.88487e-13							WBP2NL	1.82903	0.000498338	0.0059188
					NUP50	2.62312	5.44235e-09	1.57301e-08							WDCP	1.13837	0.00018412	0.00312611
					PPP2R5D	1.91292	6.02639e-23	2.57249e-21							WDHD1	1.09991	0.000480005	0.00578258
					ACTL6A	1.73093	7.05483e-19	1.06248e-17							WDR18	1.11269	0.000280342	0.0041001
					FABP3	2.8034	4.36035e-06	8.5053e-06							WDR53	1.06138	0.000310884	0.00435175
					FN1	2.84028	1.06568e-06	2.24017e-06							WDR54	1.10217	0.000497414	0.00591287
					DECR2	2.51774	0.000446785	0.000692529							WDR62	2.1462	3.03198e-07	4.06102e-05
					AGTRAP	3.15871	2.3631e-10	8.23698e-10							WDR72	1.2454	0.000351643	0.00473435
					COG7	1.62254	1.49073e-11	6.13022e-11							WDR76	1.91802	2.82012e-06	0.000171718
					YKT6	1.84227	3.2903e-21	9.12317e-20							WDR89	1.02961	0.000598903	0.00671215
					TRIP11	2.41633	7.60582e-21	1.88415e-19							WDR92	1.14002	0.000266148	0.00397775
					GMPS	1.80671	5.84158e-28	1.90521e-25							WNT3	2.27306	8.2748e-06	0.000360717
					CES1	1.80682	0.00219358	0.00314764							WRAP53	1.12919	0.000219475	0.00350003
					MYBBP1A	2.04233	4.55891e-25	4.01425e-23							WRAP73	1.19831	4.30228e-06	0.000231451
					MCAT	2.16282	3.13994e-11	1.22551e-10							WSB2	1.03348	0.000783714	0.00801979
					SEC22B	1.11067	1.6854e-09	5.22158e-09							XIAPP2	1.28372	0.000464253	0.00567516
					PNPT1	1.06874	2.91287e-10	9.97457e-10							XRCC2	1.86289	9.50676e-07	8.24437e-05
					GNPNAT1	2.26911	8.10867e-14	4.72459e-13							XRCC4	1.092	0.000863348	0.00863596
					BRE	1.13342	2.21278e-06	4.45859e-06							XYLB	1.22362	0.000557881	0.00635998
					AKAP8	1.689	1.41256e-07	3.3149e-07							YDJC	1.0797	1.74856e-05	0.000610263
					PSME4	2.74685	3.59758e-20	7.03014e-19							YEATS4	1.78892	0.000451447	0.00559593
					HN1	2.35088	1.06595e-20	2.5252e-19							YPEL1	1.65417	0.000261345	0.00392483
					GCA	1.01847	2.2355e-06	4.51255e-06							YY2	1.28433	0.00022221	0.00352747
					TPM3	1.34899	2.81794e-19	4.59992e-18							ZFAND1	1.08	0.000945515	0.00918067
					ADNP	1.5549	1.04301e-13	5.92789e-13							ZFAND2A.DT	1.12068	0.00081887	0.00829542
					ARHGDIA	1.08554	3.68683e-16	3.29015e-15							ZFP69B	1.41478	0.000142979	0.00267574
					CLASP2	1.92906	2.23665e-17	2.50971e-16							ZGRF1	1.14567	0.000390071	0.00508188
					HEATR1	2.09685	2.59968e-21	7.28263e-20							ZKSCAN3	1.04975	0.000144855	0.00269549
					TAB1	1.08995	1.67485e-13	9.17012e-13							ZMYND19	1.0181	0.000179458	0.00308079
					FAM134A	1.17669	0.00445496	0.0061799							ZNF233	1.24448	0.000148808	0.00273626
					GALNS	1.51107	2.27406e-11	9.02467e-11							ZNF252P.AS1	1.14132	0.000278456	0.00408912
					PWP2	1.30486	5.732e-15	4.1595e-14							ZNF311	1.52179	0.000893477	0.00882943
					NAA30	2.49638	2.77428e-14	1.78841e-13							ZNF32.AS2	1.81581	0.000143557	0.00268475
					SPAG1	4.38693	2.08411e-13	1.12434e-12							ZNF337.AS1	1.38723	0.000267122	0.00398201
					CUL2	1.08834	2.70098e-11	1.06426e-10							ZNF385C	1.54613	0.000871147	0.00868588
					GLB1	2.78773	8.03885e-21	1.96431e-19							ZNF391	1.53513	0.000610718	0.00679259
					ATP6V1C1	1.2162	4.95817e-10	1.64917e-09							ZNF420	1.21018	0.000868704	0.00866773
					CPSF1	1.21347	1.64138e-13	9.01431e-13							ZNF519	1.23097	8.35051e-05	0.00182676
					ZNF638	1.23066	1.84207e-10	6.50806e-10							ZNF530	1.93529	5.80378e-07	6.04503e-05
					RNMT	1.1718	2.50941e-11	9.94319e-11							ZNF571	1.8043	0.000325063	0.0044693
					CD2BP2	1.28447	9.89033e-05	0.000165012							ZNF571.AS1	1.43857	0.000956308	0.00922431
					ARF4	1.02768	6.69914e-11	2.4905e-10							ZNF670	1.03163	0.000425353	0.00537788
					CARHSP1	1.05976	3.99049e-09	1.17331e-08							ZNF706	1.02488	6.00995e-05	0.00147354
					FAM114A1	2.48757	6.74998e-21	1.71698e-19							ZNF707	1.0299	0.000150896	0.00275784
					TPM1	1.88016	2.53379e-13	1.344e-12							ZNF724	2.16403	9.23776e-07	8.11212e-05
					RABGGTA	1.18247	1.29377e-09	4.042e-09							ZNF726	1.82551	0.000151727	0.00276507
					PIH1D1	1.60359	7.13089e-12	3.07249e-11							ZNF74	1.16191	1.18295e-05	0.000462494
					EFTUD2	1.21302	6.02794e-23	2.57249e-21							ZNF772	1.30002	0.000178151	0.00306024
					FBXO7	1.2911	2.228e-07	5.10424e-07							ZNF775	1.15826	0.000883975	0.00876708
					ALDH3A1	1.64395	8.18784e-09	2.29867e-08							ZNF821	1.31928	3.45374e-05	0.000989759
					TBCA	1.29201	3.31993e-14	2.08761e-13							ZNF85	1.35293	0.000324322	0.0044693
					FAM84B	1.33481	6.34679e-05	0.000107995							ZNF92	1.04732	0.000142979	0.00267574
					C19orf10	1.79924	2.82722e-24	1.93768e-22							ZP3	1.04209	0.000121511	0.00236961
					SRSF11	1.45744	3.59597e-20	7.03014e-19							ZSWIM1	1.16261	1.4252e-06	0.000109625
					MTA2	1.06659	8.27462e-10	2.6697e-09							ZWILCH	1.42932	3.12576e-05	0.000926613
					SF3B14	1.01696	7.86321e-14	4.58859e-13							ZWINT	1.73665	1.56759e-06	0.000117763
					USP10	1.17708	2.44785e-15	1.90838e-14							ZYG11A	2.02197	9.766e-05	0.00204267
					C11orf73	2.16637	0.00137894	0.00202051							ABCA12	2.72292	0.000379702	0.00498973
					FNTA	1.56156	9.64767e-14	5.56908e-13							ABCA17P	3.68353	0.000716199	0.00757099
					STAM2	1.03371	7.45303e-05	0.000125739							ABHD17AP3	3.4492	2.9553e-08	8.95336e-06
					EIF3M	1.3718	3.32886e-20	6.64323e-19							ACRV1	2.51167	0.000359219	0.00480059
					KIAA0196	1.14727	3.91417e-16	3.45851e-15							ACSBG2	2.24614	1.70789e-05	0.000602353
					CBX5	1.514	7.17149e-11	2.65808e-10							ACTG1P19	1.83577	0.000475564	0.00575748
					GPKOW	2.54269	2.79935e-16	2.56674e-15							ACTG1P25	2.32755	2.80333e-05	0.000860977
					FKBP8	1.54481	8.61665e-14	5.01117e-13							ADRA1B	4.28946	0.000553575	0.00634143
					FAM91A1	2.24813	1.56531e-17	1.82925e-16							AKAP8P1	5.01549	2.16644e-05	0.000707105
					ARSA	1.08256	9.03414e-05	0.000151026							AKR1C6P	4.2018	0.000464032	0.00567516
					MTA1	1.53942	8.96666e-13	4.39855e-12							ANKRD19P	2.23251	0.000630804	0.00694323
					DLG3	1.70198	4.12686e-05	7.20509e-05							APOBEC4	1.41608	0.000748454	0.00776294
					DHX30	2.53727	1.11793e-22	4.28381e-21							APOM	1.75884	6.3297e-05	0.00152512
					RPRD1B	1.61644	3.20978e-17	3.50446e-16							ARL14EPP1	2.1174	5.80994e-06	0.00028616
					COPB1	1.59425	2.36956e-23	1.15298e-21							ATP23	2.04419	7.88096e-06	0.000352548
					GOPC	1.83355	9.0076e-07	1.9065e-06							ATP6V0E1P3	3.42727	0.000181869	0.00310304
					ACTN1	1.25517	2.07218e-13	1.12002e-12							ATP6V1B1	2.50176	0.000165018	0.00289541
					UBAC2	1.37991	1.23937e-06	2.57471e-06							BMP8B.AS1	3.7687	6.26493e-06	0.00030349
					WDR5	1.44368	5.87209e-14	3.50808e-13							BMS1P18	3.62821	6.93493e-08	1.5675e-05
					SNW1	1.32711	2.06319e-18	2.84907e-17							BOLL	2.63896	0.000393402	0.00509252
					ARF5	1.05541	2.78739e-12	1.26935e-11							C10orf88B	3.35296	0.000511736	0.00601122
					OPLAH	1.19361	4.41058e-06	8.59377e-06							C12orf42	7.94583	0.000475859	0.00575748
					PC	2.10333	2.03692e-06	4.12763e-06							C14orf178	4.76315	0.000365554	0.00486264
					DBI	1.48304	3.92669e-12	1.74646e-11							C1orf105	2.54675	9.56511e-05	0.00201143
					FBLN2	2.03398	1.95934e-05	3.55466e-05							C2.AS1	3.53951	0.000647867	0.0070563
					LMCD1	2.73268	3.00852e-10	1.02982e-09							C22orf24	1.54613	0.000990451	0.0094359
					PAPOLA	2.03897	9.11239e-13	4.45932e-12							C2CD6	1.99991	0.000488358	0.00585021
					CPNE2	1.67024	4.64829e-05	8.04646e-05							C5orf46	6.557	0.000603522	0.0067449
					SRSF2	1.02084	1.69611e-10	6.05536e-10							C6orf223	5.7107	1.32358e-06	0.000103765
					TM9SF2	1.35349	2.6918e-18	3.59488e-17							C7orf61	1.63357	0.000768214	0.00792359
					PAPSS1	1.44114	5.15998e-15	3.7704e-14							C9orf50	1.87174	0.000630804	0.00694323
					ACAA2	1.75187	4.17569e-05	7.28315e-05							CALML3.AS1	2.40047	0.000192542	0.00321612
					MTPN	1.11467	1.752e-12	8.16961e-12							CAMK2N2	2.62109	1.03827e-05	0.000428757
					KRT80	1.68207	0.00632711	0.00863226							CAND1.11	3.79831	0.000672321	0.0072545
					ATOX1	1.19553	1.36839e-07	3.22771e-07							CASC19	2.65783	0.000765952	0.00790319
					PSMG1	1.00118	2.25865e-09	6.88301e-09							CASP14	5.87466	0.000727389	0.00762402
					LUC7L	2.12825	1.32455e-09	4.13366e-09							CAVIN4	3.05186	8.54964e-06	0.000366609
					NECAP2	1.00616	8.42325e-16	7.0011e-15							CCDC103	3.63592	9.73209e-05	0.00203737
					KIAA1033	1.14416	8.71455e-09	2.43231e-08							CCDC150	1.88294	1.52952e-05	0.000558751
					LSS	1.27061	5.36329e-07	1.16758e-06							CCDC189	1.81725	0.000965148	0.00928531
					KPNA2	4.71739	1.48031e-30	4.10404e-27							CCDC62	1.63354	0.000114977	0.00228211
					NGLY1	1.4078	7.93927e-08	1.93476e-07							CCL11	3.91178	7.56944e-05	0.00170297
					KLC1	1.05282	7.20948e-14	4.24037e-13							CCNE2	3.3466	1.18221e-05	0.000462494
					SORBS3	1.2214	0.0022461	0.00321883							CCR8	1.78163	4.17698e-05	0.00112824
					FBLN1	1.27899	0.000676592	0.00102524							CD200R1L	3.77616	0.00102622	0.00967727
					DNTTIP2	1.8494	2.07373e-15	1.63071e-14							CD200R1L.AS1	3.59963	7.96347e-05	0.00176443
					ARMC8	1.48946	1.14678e-13	6.50143e-13							CD24P2	3.08424	0.000743132	0.00775394
					EEF1G	1.06556	8.1874e-19	1.21774e-17							CDC25C	3.86087	5.17877e-07	5.58717e-05
					NCF2	2.46865	8.83842e-07	1.87411e-06							CDH2	4.53876	0.000401864	0.00517256
					STRAP	1.40739	2.06545e-22	7.45469e-21							CDK8P2	7.55666	2.2434e-05	0.000722303
					FTSJD2	1.10657	4.34516e-06	8.48878e-06							CDKL2	3.53009	0.000231434	0.00363479
					NUP155	1.13848	1.21335e-17	1.4339e-16							CDKN3	1.62259	1.79685e-05	0.000619164
					STK38	1.12894	2.6245e-10	9.07024e-10							CDRT15	1.62446	0.000229914	0.00361676
					APOBEC3C	2.05358	0.000142169	0.000232999							CDRT15P3	2.54347	1.9179e-05	0.000645529
					AP1S1	1.07594	1.05849e-10	3.86506e-10							CENPA	3.96611	1.62126e-08	6.17553e-06
					EIF2B5	1.41132	1.65623e-20	3.72727e-19							CENPH	2.09459	1.88126e-05	0.000635682
					CHAMP1	1.89188	9.71421e-15	6.78232e-14							CENPK	3.49824	5.53949e-08	1.34058e-05
					ZFR	1.9176	1.89857e-18	2.64759e-17							CENPQ	3.72569	2.49481e-07	3.53529e-05
					MRPL4	1.04635	9.06828e-11	3.32467e-10							CENPW	2.78656	1.11e-05	0.000448969
					HSPA9	1.1717	9.05994e-14	5.25594e-13							CFAP20DC	4.23576	0.000149655	0.00274891
					CPSF2	1.16036	9.6424e-10	3.08147e-09							CFAP47	3.9252	0.000357086	0.0047797
					ZW10	1.67165	4.48322e-17	4.77809e-16							CFAP53	3.75073	1.29622e-05	0.000494889
					MAN2A1	1.19126	1.09935e-10	3.99777e-10							CFHR3	4.09385	0.000107395	0.00218359
					GAPVD1	2.123	1.75236e-15	1.39247e-14							CHRNA1	4.94929	5.17353e-05	0.00132234
					RFC2	2.26111	2.146e-14	1.41782e-13							CLDN14	3.29499	0.000153415	0.00278178
					MRTO4	1.99057	4.54662e-23	2.03502e-21							COL11A1	7.37815	3.29586e-07	4.33172e-05
					THEMIS2	2.15982	3.72811e-07	8.27794e-07							CORT	2.5403	0.000981743	0.00939887
					CNBP	1.85369	2.95512e-22	1.01677e-20							CRYGN	2.61009	0.000614903	0.00680717
					SEC23B	1.00783	5.04935e-14	3.05757e-13							CST1	2.72797	3.23448e-05	0.000947149
					MX2	1.18484	0.00021762	0.000349629							CST6	5.53714	0.000287183	0.00415371
					PDXDC1	1.9897	2.99315e-20	6.11902e-19							CTSV	2.28287	0.000952074	0.00919303
					C12orf10	1.17559	1.15821e-16	1.14881e-15							CXXC4.AS1	2.98508	0.00037977	0.00498973
					FDFT1	1.36281	3.34429e-06	6.60851e-06							CYCSP11	2.55365	0.000620134	0.00684533
					GOSR1	1.65212	4.45082e-21	1.19226e-19							CYCSP6	4.51187	1.62507e-05	0.000583779
					AKAP1	2.78736	1.07152e-07	2.55675e-07							DAD1P1	2.66037	0.000316764	0.00440368
					DERL1	1.89705	2.61578e-22	9.19653e-21							DAZAP2P1	1.44203	0.000474581	0.00575748
					NT5C2	1.13412	2.3509e-08	6.20624e-08							DBIL5P2	3.46934	1.16402e-06	9.41122e-05
					ASCC3	1.2705	2.02829e-09	6.23388e-09							DCAF12L2	3.89098	0.000406935	0.00522333
					HSPBP1	1.93477	2.06809e-23	1.02502e-21							DCST1	1.84912	0.000423307	0.00536777
					SMPD4	1.05858	9.17738e-09	2.55072e-08							DDN	2.27859	8.75065e-05	0.00188902
					SMARCA5	1.25286	3.96211e-15	2.98805e-14							DISC1FP1	4.96075	0.000940879	0.00915162
					DHCR7	2.15643	9.39806e-13	4.59316e-12							DISP3	4.70795	0.000223131	0.00354007
					EPX	2.78181	4.04945e-06	7.93125e-06							DKK2	4.40051	0.000108885	0.00220688
					BCL2L1	1.68378	0.000185152	0.000299899							DLEU7.AS1	3.50244	3.43943e-05	0.000988929
					FLNB	1.01172	1.00173e-05	1.8686e-05							DLG3.AS1	2.87979	9.71507e-06	0.000405529
					PLCB3	1.23864	5.53697e-12	2.42119e-11							DLGAP5	3.35832	1.79019e-07	2.86277e-05
					ARMC6	1.9243	1.774e-15	1.40636e-14							DLX6.AS1	3.14394	0.000463136	0.00567516
					CFL1	1.25299	8.38388e-23	3.41731e-21							DMRT2	4.49748	0.00050703	0.00596602
					YWHAG	1.08313	7.9881e-14	4.65957e-13							DMRTA2	4.62429	7.69353e-06	0.000346274
					UBQLN1	1.86757	6.30977e-23	2.67139e-21							DNAH3	1.46736	0.000584255	0.00659313
					HEATR3	3.2789	8.17386e-21	1.98732e-19							DNAJB6P6	4.29125	3.42283e-05	0.000984196
					HINT1	1.69928	6.16766e-18	7.72434e-17							DNM1P9	4.10144	0.00027922	0.00409817
					SMARCC1	1.62989	1.89888e-16	1.80435e-15							DPF1	2.09928	0.000697929	0.00744701
					SAFB	1.20782	1.91362e-19	3.21971e-18							DRAXIN	2.11681	0.00031242	0.00436447
					EIF2B1	1.1252	1.62533e-13	8.97714e-13							DSCC1	1.50526	9.05354e-05	0.00193726
					NCLN	1.14731	8.53394e-13	4.19392e-12							DUXAP10	6.85329	3.26966e-06	0.000190771
					SLC27A3	4.04577	2.9674e-09	8.88916e-09							DYNC1I1	1.93947	0.000990451	0.0094359
					LSM4	1.14698	4.69459e-09	1.36755e-08							ELFN1.AS1	3.40855	0.00107301	0.00999322
					HEATR5B	1.47332	4.91914e-12	2.16558e-11							EMC6	1.9789	0.000134518	0.00255694
					UBXN7	1.27516	3.02973e-14	1.9249e-13							ESM1	3.03772	1.87233e-06	0.000131079
					CNN2	1.02229	2.87417e-10	9.85574e-10							EXO1	2.85432	1.46307e-07	2.52353e-05
					CELF1	1.7926	3.97111e-18	5.12038e-17							FABP12	3.00226	0.00040586	0.00521675
					WTAP	1.41777	3.84845e-05	6.73568e-05							FAM184B	1.78666	0.000197236	0.00326125
					HS1BP3	1.11165	3.34046e-12	1.50354e-11							FAM247C	1.92458	0.000139326	0.00261794
					PPP1R14B	2.34556	4.33767e-09	1.2695e-08							FAM247D	2.12304	0.000982627	0.00939887
					COPA	1.03297	9.29227e-23	3.76075e-21							FAM24B	2.3388	0.000464561	0.00567516
					ABCF3	1.33796	5.23406e-19	8.14763e-18							FAM24B.CUZD1	3.40804	2.04053e-05	0.000675823
					PHRF1	2.16618	0.000537826	0.000825798							FANCD2P1	2.36539	3.66556e-05	0.00103441
					TCEA1	1.09033	1.05264e-09	3.33141e-09							FBXO16	2.47755	0.000299759	0.00424298
					YARS	1.3333	2.63746e-22	9.20845e-21							FBXO39	4.29427	0.000855815	0.00858144
					CERS2	2.18764	7.77403e-20	1.43641e-18							FBXO43	3.1917	0.000156718	0.00282641
					TAGLN	2.70462	4.24047e-06	8.28286e-06							FBXW7.AS1	1.99461	0.000962263	0.00926249
					SNRNP200	1.07735	1.07954e-17	1.29367e-16							FEN1P1	2.07944	0.000232864	0.00364821
					DDX46	1.21819	5.05156e-18	6.39436e-17							FGF18	2.13355	0.000770984	0.00794039
					BAZ1B	1.87951	4.05222e-19	6.4359e-18							FIRRE	4.65859	1.71434e-08	6.43052e-06
					MRPL13	3.26289	9.64145e-20	1.73021e-18							FLVCR1.DT	2.01808	0.000615024	0.00680717
					NFS1	1.404	0.00529667	0.0072903							FMO1	3.00837	9.97786e-06	0.000414724
					NUP205	2.42426	7.61906e-14	4.46729e-13							FMO6P	5.09783	9.02147e-05	0.0019353
					LEPRE1	1.38113	1.40636e-15	1.13661e-14							FOXE3	3.75974	0.000135204	0.00256823
					EEF2	1.43251	7.45713e-26	1.0091e-23							FOXL2	3.40939	0.000340557	0.00462294
					HLA.C	1.34555	4.32679e-05	7.52796e-05							FRG1EP	2.11963	0.000800921	0.00815515
					XPO5	2.23069	2.62365e-22	9.19653e-21							FSD1	4.42439	1.78991e-05	0.000616487
					NR2C2AP	1.78379	0.000123095	0.000202697							FSIP2.AS1	3.16173	0.000903911	0.00890294
					WBP11	1.98556	2.0921e-21	6.03705e-20							G2E3.AS1	3.43572	1.10566e-05	0.000448969
					BAIAP2L1	1.5284	2.88694e-09	8.66375e-09							GAP43	4.15203	0.00090635	0.00890294
					AMACR	2.87731	6.53866e-06	1.24771e-05							GBP1P1	3.26613	0.000177571	0.00305216
					CIRH1A	2.41545	1.87524e-16	1.78842e-15							GGH	1.90683	2.22359e-05	0.000718351
					AUP1	1.16658	5.92994e-13	2.99797e-12							GGT3P	6.82119	9.55682e-05	0.00201085
					PON2	1.61073	8.31976e-10	2.68428e-09							GGTLC3	5.39673	0.000262168	0.00393507
					CEBPZ	2.39555	4.06226e-21	1.1092e-19							GLRA1	4.49218	0.000304561	0.00427831
					SH3BGRL3	1.77738	1.18753e-14	8.23938e-14							GNAS.AS1	4.83209	4.17228e-06	0.00022709
					DNAJC2	3.08388	3.74818e-12	1.67048e-11							GNG13	2.00879	4.93225e-05	0.00127978
					ENO2	1.75137	8.68882e-21	2.09542e-19							GNG5P2	3.89548	0.000206234	0.00337196
					SERPINB9	2.01085	1.02109e-11	4.30184e-11							GNG5P4	1.15292	5.80172e-06	0.00028616
					PPIG	1.03446	4.67237e-12	2.05881e-11							GPR158	6.37784	0.000344189	0.00466087
					HSPD1	1.74897	3.32233e-18	4.34262e-17							GPR19	3.53414	1.55162e-06	0.00011753
					SCFD2	2.00258	2.31204e-11	9.17712e-11							GRASLND	3.53039	0.000297518	0.00421564
					NADK2	1.08282	9.32585e-11	3.41771e-10							GS1.279B7.1	5.96359	0.000778736	0.00800542
					ALDH1B1	1.92531	3.4967e-05	6.15831e-05							GUCY1B2	7.3806	0.000671336	0.00725231
					PLOD3	2.86755	3.84258e-27	9.68029e-25							GZMB	4.24354	0.000965301	0.00928531
					BAG3	1.91458	4.25782e-11	1.63275e-10							H1.6	8.22566	6.15622e-05	0.00149582
					ZNF148	2.48751	2.58088e-16	2.38478e-15							H2BW3P	4.60542	4.59604e-05	0.0012145
					MANF	1.57382	6.50621e-14	3.86972e-13							H2BW4P	4.04998	0.000103546	0.00213127
					APOBEC3G	1.50579	0.00187427	0.00270765							H3P2	2.08436	0.000232864	0.00364821
					GNL3	1.66467	1.57353e-17	1.82925e-16							HAUS1P1	2.42327	0.00104599	0.00978487
					MRPS28	1.00415	2.97999e-05	5.28867e-05							HECW2.AS1	1.878	0.000755401	0.00781752
					AAAS	1.46779	9.68673e-18	1.17445e-16							HFE.AS1	2.49363	0.000158872	0.00284514
					ITGAM	1.27928	0.000556916	0.000853502							HHLA3.AS1	1.61072	0.000591705	0.00664754
					TOP2B	1.89906	8.72313e-15	6.12942e-14							HIGD1AP18	2.01706	0.000165018	0.00289541
					SLC39A11	1.65819	2.39563e-07	5.47078e-07							HMGN2P43	3.05821	2.73533e-06	0.000168562
					GNS	1.14669	2.3789e-08	6.2765e-08							HMMR	3.97395	1.06276e-06	8.91169e-05
					MSTO1	2.2466	1.04234e-12	5.04182e-12							HOXC6	2.38294	0.000285926	0.00413969
					MCM5	3.7387	1.9985e-29	1.84867e-26							HOXC9	3.15805	0.000892217	0.00882325
					ZNF326	1.12527	7.90383e-09	2.22856e-08							HPCA	1.89192	0.000743132	0.00775394
					SDCBP	1.23179	2.73414e-08	7.14853e-08							HSPD1P10	3.23201	6.05495e-05	0.00147798
					IRF2BP2	1.35977	6.33766e-15	4.54872e-14							HTR2C	1.76104	7.06352e-05	0.00163042
					TEX10	1.52518	4.17122e-14	2.56395e-13							IGFBPL1	2.098	0.00049795	0.00591672
					EPS15L1	1.05667	4.22789e-16	3.71196e-15							IGFL1	3.06939	0.000654054	0.00711533
					PTPRF	1.43804	1.44117e-08	3.89383e-08							IGFL2	4.16593	4.22699e-05	0.00114062
					PHLDB1	1.26277	0.00106035	0.00156987							IL17RB	3.3566	0.000958493	0.00923898
					DDX18	2.2772	1.14908e-23	6.63233e-22							INSIG1.DT	1.93162	0.000755401	0.00781752
					BID	2.40758	1.31087e-20	3.00217e-19							IRS4	4.9488	0.000615024	0.00680717
					SAFB2	1.43049	1.11245e-15	9.13362e-15							ISL2	2.00887	2.30789e-05	0.000742294
					RPP30	1.43698	1.0308e-09	3.26982e-09							ISLR2	5.10726	5.05601e-05	0.00130138
					RAB21	1.14919	4.40157e-10	1.47804e-09							ITIH6	6.73623	0.000181502	0.00309867
					BCAS2	1.02262	3.8861e-11	1.50132e-10							KCNJ10	2.67171	6.94018e-06	0.000327167
					RRP9	1.94976	2.79399e-15	2.15807e-14							KCNMB2	2.7766	8.24717e-06	0.000360717
					EMC7	1.3491	1.64028e-10	5.84916e-10							KCNMB2.AS1	3.37337	0.0001334	0.0025409
					ATP6V0A1	2.26616	1.73322e-19	2.95218e-18							KCNMB3P1	2.78756	0.000877092	0.00872078
					CLPB	2.8935	5.94714e-19	9.16631e-18							KIF18A	3.40692	5.27589e-07	5.67222e-05
					PES1	1.33444	1.21264e-17	1.4339e-16							KIF20A	3.79066	1.93399e-09	1.57965e-06
					RPLP1	1.33916	9.7308e-09	2.69274e-08							KIF26B.AS1	2.48997	0.000220568	0.00351499
					P4HA1	2.61541	4.79489e-26	6.99088e-24							KLC3	3.32265	8.61102e-06	0.000368337
					FUS	1.20356	2.34621e-18	3.21012e-17							KLRG2	2.71682	7.51439e-05	0.00169496
					TPI1	1.02159	2.49495e-13	1.32402e-12							KREMEN2	3.88762	8.54433e-07	7.73994e-05
					SESTD1	4.18545	3.59588e-07	8.00866e-07							KRT8P29	1.81179	0.000567788	0.00646762
					AKT1S1	2.20697	5.08364e-14	3.06903e-13							KRT8P8	3.63343	3.24979e-05	0.000952011
					TIPRL	2.05642	1.39999e-21	4.15209e-20							LAMP5	6.28411	6.56469e-05	0.00155495
					PDIA4	1.38057	1.50344e-16	1.45692e-15							LASTR	4.69874	0.000555627	0.0063525
					RCC2	1.64099	9.9073e-25	7.85155e-23							LCAL1	4.23693	4.35799e-05	0.00116664
					GATC	2.22574	1.27984e-07	3.02853e-07							LCTL	2.56557	0.00014111	0.00264788
					CTSC	1.49069	3.14264e-09	9.37268e-09							LHB	2.78799	7.27326e-05	0.00166373
					PAICS	1.58908	6.87604e-24	4.33596e-22							LIPC	4.23828	8.46437e-05	0.00183639
					CALD1	1.65376	5.03489e-05	8.65809e-05							LIPK	5.35311	0.000145225	0.00269549
					NUDC	1.13858	2.27488e-12	1.0465e-11							LLPHP2	2.84299	6.65964e-05	0.00157063
					USP8	2.27156	2.09549e-16	1.97735e-15							LLPHP3	2.30661	9.52631e-05	0.00200606
					UBE2K	1.2483	2.01206e-20	4.38876e-19							LMCD1.AS1	2.56419	7.27405e-05	0.00166373
					SRM	1.92725	4.2364e-28	1.56767e-25							LNCOC1	2.22786	4.66303e-05	0.00122569
					DDX47	1.49949	1.31934e-15	1.07185e-14							LNCSRLR	2.92652	6.47057e-05	0.00154494
					TSFM	1.33787	1.63575e-10	5.84916e-10							LPL	3.36526	3.23864e-06	0.000190771
					VKORC1L1	1.94194	2.5142e-16	2.33174e-15							LRFN2	5.8157	4.49756e-05	0.0011949
					CDIPT	1.38461	2.09459e-13	1.12864e-12							LRRIQ1	3.32655	0.000475098	0.00575748
					UBAP2L	1.12897	4.99269e-15	3.6655e-14							LRRIQ4	5.64145	0.000344189	0.00466087
					S100A13	1.32937	0.0034597	0.00486541							LY6K	2.94987	0.000114479	0.00227552
					MRPL37	1.11774	5.58158e-10	1.84536e-09							LYPD2	5.52124	0.000110333	0.00223136
					SLC3A2	2.42677	7.4024e-24	4.56004e-22							MAFG.DT	2.75828	4.286e-07	5.02775e-05
					NCF4	1.73323	5.50717e-05	9.44328e-05							MATN3	4.87861	4.78645e-07	5.37484e-05
					INTS3	1.1609	3.35387e-12	1.50682e-11							MCIDAS	2.02903	0.000356463	0.00477365
					NPL	1.80648	0.000432495	0.000671693							MCM10	2.54047	1.09362e-07	2.06344e-05
					NT5DC2	3.11751	1.7086e-20	3.8087e-19							MCRIP2P1	3.79783	3.56713e-07	4.62074e-05
					EEFSEC	1.3209	5.73432e-11	2.15594e-10							MED28P1	3.00794	0.000158681	0.00284514
					RPRD2	1.96091	3.06161e-17	3.35391e-16							MFSD2B	1.00055	0.000505732	0.00596083
					PSMB5	1.07737	2.77618e-07	6.27253e-07							MNX1	4.30677	3.82906e-06	0.000214449
					PPFIA1	2.62238	4.78022e-19	7.53122e-18							MNX1.AS2	6.13475	0.000475859	0.00575748
					PREB	1.30979	7.15186e-16	6.0356e-15							MOV10L1	2.412	0.000879618	0.00873903
					MRPS33	1.95297	0.000109617	0.000181745							MRPS18C	1.62136	0.000523117	0.00608328
					TLE3	4.01355	5.30196e-10	1.75905e-09							MRPS24	2.03917	7.17468e-05	0.00164762
					SYNCRIP	1.27195	1.29056e-22	4.8669e-21							MYH13	5.52006	0.000193084	0.00322324
					PRPS2	1.10245	7.24108e-12	3.11747e-11							MYHAS	4.67325	0.00071946	0.00758376
					ATG4B	2.328	2.62411e-17	2.89453e-16							NBPF4	8.06792	3.50456e-05	0.000999979
					BLOC1S3	1.71059	1.08094e-07	2.57842e-07							NBPF6	4.02633	0.000925063	0.00906751
					XAB2	1.57099	2.04396e-16	1.9274e-15							NDC80	3.89396	4.46545e-08	1.17496e-05
					TNC	3.1388	1.94426e-07	4.46627e-07							NEIL3	4.75219	3.74918e-06	0.000211673
					KDM1A	1.66124	1.4007e-18	1.99599e-17							NKAIN2	4.08398	0.000701034	0.00747161
					DNAJB6	1.58932	1.14546e-08	3.15425e-08							NOX4	3.62109	6.22508e-05	0.00150886
					TRMT10C	1.46509	8.78658e-16	7.29781e-15							NT5DC4	4.00553	1.35555e-06	0.000106309
					CHD4	1.41693	8.04509e-23	3.30706e-21							NUF2	4.85996	1.1998e-08	5.30057e-06
					WDR36	1.90259	1.87822e-17	2.14537e-16							NXPH4	2.11983	2.05229e-05	0.000678328
					SRSF1	1.17587	7.07691e-27	1.51022e-24							OIP5	2.05883	1.81606e-05	0.0006245
					RAVER1	1.47921	1.02107e-21	3.1082e-20							OPA1.AS1	2.07637	9.05354e-05	0.00193726
					CWF19L1	1.77087	3.28395e-18	4.30044e-17							OR13H1	5.05286	0.000272161	0.00403
					GSDMD	1.66265	5.2551e-14	3.16742e-13							OR1J1	5.89611	1.21016e-05	0.000468968
					CSNK1A1	1.1602	1.09528e-12	5.30026e-12							OR1J4	2.94605	0.000189185	0.00318665
					GPATCH8	6.19987	5.8463e-10	1.93235e-09							OR2B2	3.96685	0.00014208	0.00266249
					HK3	1.12544	9.09296e-07	1.9227e-06							OR2B6	5.33193	0.000437322	0.00546466
					RPAP3	2.76101	2.16976e-19	3.59248e-18							ORC1	2.90282	5.47901e-07	5.82051e-05
					TPM4	1.72939	3.83325e-15	2.89784e-14							OTX1	2.07045	7.50898e-08	1.62006e-05
					TMEM109	1.24729	1.4094e-05	2.59279e-05							PCSK6.AS1	5.1426	0.000218363	0.00348629
					ELMO2	1.0408	3.14009e-05	5.54953e-05							PDCD2L	2.17885	4.06183e-06	0.000223392
					CEACAM6	3.63463	0.00108703	0.00160893							PDE6C	1.81295	0.000244606	0.00377113
					SAP30BP	1.85526	1.29309e-12	6.14634e-12							PDZD7	2.64409	2.04033e-05	0.000675823
					RPL14	1.5571	1.32489e-21	3.95715e-20							PIK3IP1.DT	2.10237	0.000698191	0.00744701
					RRS1	1.40358	1.29887e-13	7.28263e-13							PIMREG	3.34646	1.35299e-06	0.000105825
					RTN3	1.82211	4.76942e-11	1.81071e-10							PKIB	2.43609	0.000126909	0.00243897
					MAN2B1	1.56399	6.92398e-19	1.04859e-17							PLGLA	1.55888	0.000501538	0.00595148
					GTF3C3	1.64118	3.30786e-14	2.08368e-13							PLK5	3.215	0.000274451	0.0040431
					CNN1	3.03657	0.00449522	0.00623263							PMCH	3.51948	0.000170801	0.00297434
					ADSS	1.56553	2.22573e-21	6.40363e-20							PNKDP1	5.57164	1.46014e-07	2.52353e-05
					PPP6R3	1.87887	7.2525e-22	2.27167e-20							PNPLA1	5.76722	0.000323997	0.00446788
					NIPBL	1.82906	1.83308e-14	1.21839e-13							PNPLA3	2.8244	0.000986223	0.00941173
					TERF2IP	1.42331	4.08134e-11	1.56919e-10							POPDC3	5.12203	0.00104146	0.00977137
					SSBP1	1.12097	0.000490366	0.000756066							POTEJ	3.65616	0.000324629	0.0044693
					NPC1	1.14719	9.62696e-06	1.80554e-05							PPIAP18	1.73723	0.000272195	0.00403
					STAT2	1.06356	1.37212e-09	4.27816e-09							PPIAP54	3.09343	4.12181e-05	0.00111964
					ANO10	1.20533	1.93031e-09	5.93665e-09							PPIC.AS1	2.67256	0.000659245	0.0071606
					RTN4	1.00855	1.66393e-09	5.14035e-09							PRDX2P4	10.0788	9.99654e-05	0.00207208
					LGALS3BP	1.18674	1.1712e-06	2.43574e-06							PRELID2P1	3.62084	0.000267782	0.00398707
					EXOSC10	1.51689	2.66049e-10	9.1915e-10							PRELID3BP11	3.18929	0.000480038	0.00578258
					SGSH	1.46941	2.14598e-13	1.15879e-12							PROZ	3.76028	0.000353935	0.00474846
					STK4	1.10641	4.37831e-10	1.47221e-09							PRR19	4.24942	7.34659e-06	0.000338635
					HNRNPAB	1.20968	6.40246e-20	1.2032e-18							PRRT3.AS1	1.56069	0.000307998	0.00431569
					FKBP11	1.21217	4.32888e-07	9.52944e-07							PSMD4P1	3.6271	5.9737e-06	0.000292463
					BLOC1S1	1.15861	1.30001e-10	4.69388e-10							PTCHD3P3	3.94249	6.62332e-06	0.000316532
					RIC8A	1.10779	1.71608e-11	6.98325e-11							PTGES3P4	2.16965	0.000485262	0.00581813
					GRHL1	3.46321	8.66871e-10	2.79232e-09							PTRH1	2.5086	0.00026709	0.00398201
					EIF4A3	1.64888	1.00456e-17	1.20043e-16							PTTG1	3.23552	4.47856e-07	5.17301e-05
					LONP1	1.40433	5.04195e-19	7.896e-18							QRSL1P1	3.06287	5.71347e-05	0.00141368
					TIMM50	1.65921	7.46024e-19	1.11819e-17							RAD51AP1	3.56213	2.48631e-07	3.53529e-05
					SOD1	1.68754	2.24724e-19	3.71384e-18							RANP4	1.57422	0.00094949	0.00919219
					LARP4	2.8567	3.44573e-17	3.73705e-16							RAPGEF4.AS1	3.25993	0.000847139	0.00851021
					EMC1	1.23072	2.33103e-17	2.60528e-16							RDH16	2.24052	0.000158681	0.00284514
					SIPA1L3	3.75112	2.29684e-07	5.2493e-07							RDM1	6.19396	1.34331e-05	0.000505964
					MCAM	1.23787	2.76748e-10	9.53004e-10							RGS9BP	2.95182	8.42336e-05	0.00183199
					YBX1	1.44408	1.14641e-15	9.44874e-15							RHCE	2.94534	9.59588e-05	0.00201622
					PYCR2	4.02819	2.05866e-19	3.43086e-18							RHEBL1	4.39059	5.4633e-06	0.000275755
					BLOC1S4	1.17318	0.000183705	0.000297816							RIBC2	3.22871	5.25238e-05	0.00133554
					NUP62	1.48516	7.81707e-17	7.92865e-16							RN7SL225P	2.0482	2.73001e-05	0.000843179
					RPF1	3.53477	2.25814e-07	5.16651e-07							RNA5SP134	3.53408	0.000239756	0.00371539
					IRF3	2.64508	2.0536e-14	1.35672e-13							RNF2P1	4.78822	0.000362787	0.00483739
					PAIP1	1.73677	2.66289e-19	4.3646e-18							RNU1.55P	3.04239	0.00037977	0.00498973
					HSPA2	1.06071	1.37285e-19	2.38931e-18							RNU6.1099P	3.26379	4.67338e-06	0.000245665
					GOLPH3	2.25128	4.65366e-17	4.93096e-16							RNU6.94P	2.72671	0.000372982	0.0049216
					DAP3	1.17138	1.46739e-18	2.09042e-17							RNU7.26P	4.59592	0.00104146	0.00977137
					CNOT10	1.63382	3.07733e-13	1.61148e-12							RNY3P12	1.8398	0.000601831	0.00673954
					ATAD3A	1.47049	7.72215e-20	1.43194e-18							RPL17P50	1.81494	0.000354453	0.00475131
					MXRA5	1.67141	0.00327743	0.00462628							RPL18AP9	2.63217	7.49051e-05	0.00169496
					ARL3	1.04627	5.07525e-11	1.9205e-10							RPL19P10	4.07488	0.000332316	0.00453763
					NUDT5	2.58262	9.04157e-24	5.44955e-22							RPL19P5	1.07051	0.00101164	0.00956899
					PROSC	1.40367	0.000104503	0.000173733							RPL21P132	2.8317	0.000259915	0.00391631
					TARS	1.65644	4.971e-25	4.30682e-23							RPL22P12	2.03432	1.84247e-06	0.000129629
					HLA.B	1.11967	9.80025e-05	0.000163658							RPL23AP30	2.395	3.78341e-05	0.00105401
					GATAD2B	2.50639	7.92957e-19	1.18225e-17							RPL23AP5	2.50935	0.000205151	0.00336159
					ZMYM2	1.09207	1.7697e-07	4.10729e-07							RPL23AP57	1.72376	0.000875062	0.00871594
					ZMYND8	2.71739	5.29504e-17	5.6095e-16							RPL27AP8	4.92709	0.000983124	0.00939887
					TFB2M	2.74841	2.07563e-09	6.37683e-09							RPL29P19	1.33349	0.000466778	0.00568966
					C7orf50	1.83007	1.09732e-19	1.9367e-18							RPL29P24	1.7011	0.000258573	0.00391276
					WDR3	2.26235	3.10828e-16	2.81831e-15							RPL29P5	2.46572	0.000771643	0.0079413
					VARS2	1.06402	7.3988e-06	1.40405e-05							RPL31P10	2.16267	0.000321237	0.00443791
					DDX51	3.61279	8.97533e-13	4.39957e-12							RPL31P27	1.74438	0.000512627	0.00601915
					MRPS18B	1.55115	0.000359656	0.000562825							RPL31P37	5.49635	0.000231452	0.00363479
					WDR12	2.50296	1.54123e-20	3.47189e-19							RPL34P13	1.50163	0.000416968	0.00531047
					ALG2	1.68759	4.36306e-09	1.27467e-08							RPL34P26	7.00461	1.53023e-05	0.000558751
					APP	4.17959	8.84537e-20	1.6058e-18							RPL34P5	1.52243	0.000324629	0.0044693
					TMED1	1.0404	0.000652912	0.000991525							RPL35AP36	3.23661	4.17698e-05	0.00112824
					EIF1	1.06721	1.03384e-09	3.26982e-09							RPL6P24	2.0164	1.2229e-05	0.00047153
					PPWD1	1.65566	0.000608595	0.000927526							RPL6P26	1.46968	0.000197865	0.00326777
					MYCBP2	1.45094	3.56102e-06	7.02125e-06							RPL6P3	2.45965	0.000783881	0.00801979
					DIEXF	3.01289	3.01333e-14	1.91879e-13							RPL7AP19	2.78125	0.000359269	0.00480059
					ANKRD17	2.26491	1.58354e-17	1.83704e-16							RPL7AP21	1.64037	0.00100784	0.00953632
					PHKA2	2.71961	4.19732e-06	8.2163e-06							RPL7AP26	2.9972	3.01618e-05	0.000907565
					MDN1	4.0684	1.67519e-16	1.6092e-15							RPL7AP34	6.47179	0.000437322	0.00546466
					ELMSAN1	1.91133	9.81762e-05	0.000163893							RPL7AP36	6.26831	5.73414e-05	0.00141611
					NCOR2	5.30493	3.52041e-11	1.36708e-10							RPP40	2.11737	3.74241e-05	0.001046
					SHMT1	1.14455	6.03662e-07	1.30443e-06							RPS15AP31	1.63995	0.000771643	0.0079413
					ARMC1	1.3427	4.93475e-10	1.64116e-09							RPS6KA2.AS1	2.90543	7.08397e-05	0.00163368
					PQBP1	3.4301	1.53961e-09	4.78211e-09							RPSAP13	1.52516	9.06018e-06	0.000382582
					ATXN2	1.71425	5.05663e-05	8.70433e-05							RPSAP29	3.31454	0.000107277	0.00218359
					MEAF6	1.58903	8.17956e-09	2.29703e-08							RPSAP72	1.91663	0.000727389	0.00762402
					RAB34	1.84248	0.000122404	0.000201739							S100G	2.23542	3.45243e-05	0.000989759
					AGAP3	1.74793	5.555e-06	1.07143e-05							SDAD1.AS1	2.13614	0.000217587	0.00347789
					HAX1	1.00986	1.482e-05	2.71611e-05							SEPTIN14P12	2.80529	5.0909e-06	0.00026182
					RPL7L1	2.76152	4.43671e-26	6.6552e-24							SEPTIN3	7.12137	2.23793e-06	0.000148063
					PHIP	1.62254	6.21552e-10	2.04603e-09							SETBP1.DT	2.35725	0.000186067	0.00314382
					SMARCA1	1.66418	2.5135e-09	7.59436e-09							SLC6A12	4.84156	0.000931819	0.00910726
					IKBKG	1.18489	5.68357e-06	1.09304e-05							SLC6A7	4.4509	0.000994536	0.00946186
					LSM12	1.41777	8.27936e-18	1.0182e-16							SLCO1A2	5.48901	7.04453e-05	0.00162986
					SUSD2	3.01309	0.00627947	0.00856938							SLCO6A1	6.44254	7.45978e-05	0.00169191
					CTR9	1.93375	3.20087e-16	2.88572e-15							SMPD5	2.57274	0.000584722	0.00659572
					WDR70	2.32759	4.85157e-15	3.58164e-14							SNORA22B	1.22454	0.000983492	0.00939887
					CXXC1	2.16834	5.31921e-06	1.02625e-05							SNORD13F	2.02329	0.000152988	0.00278178
					INTS4	1.31208	3.52152e-09	1.04507e-08							SNORD146	2.46979	0.000244825	0.00377242
					TRMT1	2.19215	7.17827e-10	2.33824e-09							SNORD148	3.11151	0.000986223	0.00941173
					MRPS15	1.485	3.2523e-06	6.43732e-06							SNORD160	1.97132	1.51791e-05	0.000557293
					NDUFAF7	2.43196	5.98199e-15	4.30715e-14							SNORD65C	5.39641	0.000232138	0.00364351
					PHF14	1.01627	0.000316455	0.000498313							SNRPEP2	1.9035	6.09456e-05	0.001484
					GRHL2	2.22897	2.96528e-10	1.01677e-09							SNRPGP17	3.50785	0.00021033	0.00339863
					RBM15	2.43393	9.61165e-17	9.62041e-16							SNRPGP3	3.28178	0.000683845	0.00731925
					MBNL1	1.06693	3.50685e-10	1.19134e-09							SNX25P1	2.48673	2.09275e-05	0.00068829
					TFIP11	1.31384	9.91951e-14	5.69527e-13							SNX6P1	3.61141	0.000239922	0.00371539
					NOSIP	2.60048	9.71805e-18	1.17445e-16							SPATA32	1.81252	8.62307e-06	0.000368337
					WDR46	3.22883	3.59139e-19	5.80471e-18							SPC25	3.09315	1.40022e-06	0.00010822
					TOMM6	1.2498	8.36413e-05	0.000140329							SPINK14	5.69396	4.74616e-05	0.00124819
					EARS2	1.77625	0.000230962	0.000369779							SPINK6	9.02384	9.99654e-05	0.00207208
					LEO1	1.52593	0.00118898	0.00175049							SPRY4.AS1	5.81707	6.99871e-05	0.00162427
					XPOT	2.87436	3.78017e-28	1.49742e-25							SSC4D	2.76204	1.54646e-07	2.63101e-05
					THOC3	1.98809	5.2168e-18	6.57957e-17							ST20	2.7777	8.73212e-05	0.00188617
					NEK7	2.05996	1.60286e-12	7.50728e-12							SYCE1L	2.34303	0.000394233	0.00509598
					CASP3	1.03344	3.95751e-08	1.01068e-07							SYT14	2.18717	0.00103861	0.0097676
					USP48	4.07754	1.71329e-12	7.9896e-12							TAS2R41	1.83804	0.000113417	0.00226671
					GEMIN5	2.84873	4.63194e-22	1.50164e-20							TBC1D3B	3.41092	0.000572911	0.00650203
					PTDSS1	2.32689	3.63114e-22	1.20551e-20							TBX15	3.79162	1.76381e-06	0.000126884
					REEP4	2.60746	3.33518e-10	1.13852e-09							TBX4	3.11585	0.0001031	0.00212523
					RCL1	2.11539	7.14261e-13	3.55143e-12							TCAM1P	7.67503	0.000875415	0.00871594
					SRP19	1.56962	5.16344e-15	3.7704e-14							TDRKH.AS1	3.31262	0.000779723	0.00800642
					LZIC	1.692	9.05705e-19	1.33991e-17							THORLNC	4.88972	0.000875415	0.00871594
					ATRN	2.08359	1.95361e-07	4.48557e-07							TICAM2	1.97872	0.000443413	0.00551847
					GTPBP10	2.06235	3.78735e-09	1.11924e-08							TLX2	2.68617	0.00100261	0.00949967
					ZC3H18	1.6506	2.21932e-06	4.47713e-06							TM4SF19.AS1	2.48451	0.000459526	0.00565827
					RPP38	2.89	8.3384e-09	2.3384e-08							TM6SF2	4.56194	0.000437322	0.00546466
					VRK1	2.75452	5.52562e-20	1.04318e-18							TMCO1.AS1	1.69264	0.00078056	0.00800642
					TNS3	1.66034	1.23844e-13	6.95353e-13							TMEFF1	3.05227	9.49602e-05	0.00200126
					ARID2	2.39578	9.4042e-10	3.00822e-09							TMEM108.AS1	3.23193	0.000471803	0.00573584
					AKAP8L	1.3194	6.86602e-10	2.24785e-09							TMEM145	3.30747	0.00064084	0.00702652
					RBM15B	1.34598	4.39631e-07	9.67198e-07							TMEM150B	1.8981	0.000269846	0.00401075
					POLR3A	2.36078	5.0781e-09	1.47816e-08							TMEM191A	1.8829	7.00559e-05	0.00162427
					TBX3	1.98844	0.00682943	0.00928788							TMEM191C	3.42752	8.53044e-05	0.00184726
					PRPF38B	1.47871	8.56295e-11	3.14813e-10							TMEM249	1.1741	0.000301461	0.00426057
					TSPYL5	3.32141	2.98644e-06	5.94569e-06							TMEM262	2.91649	0.00064084	0.00702652
					DRAP1	2.0903	1.21322e-23	6.77844e-22							TMEM269	2.48052	2.88252e-05	0.00088265
					CCNK	1.75654	1.5453e-15	1.24224e-14							TMEM269.DT	4.90236	0.000205358	0.00336159
					TAF6	1.76884	2.23067e-13	1.19725e-12							TMSB15B.AS1	1.54904	0.000301461	0.00426057
					TBC1D10A	1.97933	7.27454e-05	0.000122813							TNFAIP8L2.SCNM1	4.33361	0.000136855	0.00258372
					DAPK3	1.81178	3.12428e-05	5.51946e-05							TNNT2	1.9783	0.000928498	0.00908518
					DHX38	1.72018	5.02423e-16	4.37063e-15							TPT1P13	4.95923	0.000524784	0.00609757
					ELAC2	1.72118	7.61451e-17	7.74405e-16							TRAIP	3.02394	2.11634e-08	7.10787e-06
					DNM1	1.08278	0.000258833	0.000411787							TRIM36	5.09336	0.00104146	0.00977137
					UTP18	1.80053	1.46882e-14	9.94222e-14							TRMT112P3	4.68984	0.000218493	0.00348637
					QRICH1	1.48782	1.41557e-12	6.73104e-12							TRPM2.AS	2.75308	0.000538357	0.00620348
					POLR1A	2.54	6.83225e-17	7.04074e-16							TSPO2	1.86092	9.05354e-05	0.00193726
					UTP15	2.17445	7.0903e-17	7.27848e-16							TTBK1	3.23509	5.9737e-06	0.000292463
					C14orf169	2.66164	8.57651e-09	2.40205e-08							TTK	3.58346	2.67488e-07	3.77161e-05
					YME1L1	2.24409	6.03113e-18	7.56615e-17							TUBA3E	2.88596	0.000379499	0.00498973
					SMAP1	1.89206	5.19087e-13	2.63587e-12							TYMSOS	1.83487	0.00100784	0.00953632
					THY1	1.75191	7.38522e-14	4.33703e-13							UBAC2.AS1	1.8976	0.000421143	0.0053514
					TANC2	1.35401	5.16871e-05	8.88529e-05							UBE2C	3.40156	5.86121e-09	3.53475e-06
					TAF7	2.57585	1.55935e-07	3.64285e-07							UBE2T	3.03698	2.65034e-06	0.000164241
					TBC1D10B	1.6139	4.30782e-10	1.45044e-09							UBE2V2P3	3.02169	0.000520844	0.00607208
					DHX57	1.74044	2.48155e-13	1.31997e-12							UCN	2.73991	0.000126696	0.00243656
					TAMM41	3.58036	2.91181e-12	1.31853e-11							UCP1	2.11883	0.000941225	0.00915179
					OSBPL2	1.23617	1.06207e-07	2.53504e-07							UTS2	4.20042	0.000994536	0.00946186
					FAM195B	1.32458	0.000713438	0.00107842							VAX2	3.96859	2.82765e-06	0.00017195
					NOL3	1.90592	3.69672e-12	1.65086e-11							WFDC13	6.33477	0.000344189	0.00466087
					STRIP1	1.32355	3.6657e-07	8.15131e-07							XCL1	3.42896	7.94182e-05	0.00176443
					DDX52	3.99162	3.77632e-26	5.8233e-24							XIAPP3	4.98306	3.18295e-06	0.000188685
					RABL3	1.92708	4.83675e-05	8.34659e-05							XKR9	2.34779	0.000229834	0.00361676
					UEVLD	1.1967	1.34884e-05	2.48906e-05							YBX2P2	1.70922	0.00105863	0.00987578
					PANK2	2.90141	0.0028283	0.00401479							YTHDF1P1	3.67408	4.09942e-06	0.000224596
					MBD1	1.82808	3.04227e-08	7.88211e-08							ZBED9	2.21224	3.52702e-05	0.00100752
					TDRKH	3.92537	7.23953e-10	2.3564e-09							ZIC2	3.775	0.000282194	0.00411362
					CCDC50	1.10154	0.00206826	0.00297474							ZMAT5	1.13716	0.000284013	0.00413593
					LACTB2	1.70741	1.55925e-14	1.04364e-13							ZNF114	3.55462	0.000814286	0.008258
					STAG1	1.27831	6.01119e-11	2.2567e-10							ZNF192P1	2.7182	5.68162e-05	0.00140751
					HBS1L	1.31782	4.36731e-11	1.6726e-10							ZNF285B	1.86724	0.000301384	0.00426057
					TRMT6	2.704	1.06648e-20	2.5252e-19							ZNF474	1.35425	0.0007224	0.00760623
					MARCKSL1	1.36871	0.000284992	0.000450432							ZNF695	6.32251	3.28789e-09	2.28885e-06
					ALG3	1.41209	3.47638e-06	6.87325e-06							ZNF887P	5.29434	3.85995e-06	0.000215695
					COQ6	5.2069	0.000754063	0.00113735							ZNF969P	4.35215	4.85256e-05	0.00126372
					TPPP3	1.10846	2.108e-07	4.83756e-07
					BRD2	3.52864	1.24064e-15	1.01282e-14
					NPC2	1.69517	1.68654e-09	5.22158e-09
					CLP1	2.42179	0.00516173	0.00711582
					POMP	2.73818	1.81966e-06	3.70276e-06
					POFUT1	2.2607	5.41633e-20	1.02943e-18
					BRD3	1.79711	0.000133016	0.000218645
					GUF1	2.00029	0.00195377	0.00281591
					CRTC2	2.62045	8.39583e-09	2.35404e-08
					ARHGEF11	2.11759	2.03898e-18	2.82846e-17
					LENG9	1.51778	0.00702261	0.00952725
					TRIM24	3.19785	3.56219e-20	7.03014e-19
					PRAF2	1.44372	3.74862e-11	1.45234e-10
					PPIL2	1.4283	4.48512e-05	7.7866e-05
					ATPAF2	1.24489	6.25e-05	0.000106359
					POLR2E	1.12166	6.68393e-11	2.48473e-10
					MORC3	2.08602	3.19504e-07	7.15324e-07
					TERF2	1.20537	7.82457e-08	1.90888e-07
					DCK	2.72267	2.16723e-13	1.16843e-12
					PHC2	3.67741	3.12495e-14	1.97304e-13
					GALK2	1.80901	2.13354e-09	6.51212e-09
					NAA10	2.22338	8.77766e-14	5.09884e-13
					BUD31	1.58005	2.76969e-16	2.54345e-15
					RRP1	2.81163	4.06454e-20	7.84556e-19
					CIAO1	1.17178	1.36812e-11	5.66594e-11
					CD276	4.06706	6.17229e-21	1.5842e-19
					PRUNE	1.92926	2.2434e-11	8.91179e-11
					COL5A1	2.73074	2.4036e-07	5.47078e-07
					STAT5B	2.69976	0.000169446	0.00027599
					WNK1	1.57567	3.24295e-09	9.66077e-09
					EMILIN2	2.43731	1.00512e-07	2.42278e-07
					CWC22	2.89127	5.16854e-12	2.26842e-11
					ACTBL2	1.61432	7.09851e-19	1.06712e-17
					POTEI	2.01412	2.47564e-07	5.63923e-07
					GAN	2.13477	0.000227742	0.000365045
					HTRA1	2.4389	2.38661e-10	8.33644e-10
					PTMA	2.74968	8.62912e-07	1.83239e-06
					INTS8	1.30508	2.42846e-05	4.36142e-05
					INPP4A	1.03604	0.000436438	0.000677248
					LOH12CR1	1.11776	0.00338164	0.00476005
					SPATA5L1	2.08284	3.88618e-10	1.31709e-09
					ADRM1	1.0633	7.84655e-08	1.91452e-07
					ZAK	2.16532	3.08156e-05	5.45566e-05
					HPCAL1	2.01721	2.45031e-12	1.12388e-11
					FABP6	1.83595	0.00176768	0.00255968
					AFAP1L2	2.74904	0.00187968	0.00271194
					RBM28	2.44573	1.7387e-19	2.96013e-18
					PEX5	2.00499	2.44568e-10	8.52428e-10
					ZFYVE19	2.20214	2.08755e-06	4.22418e-06
					P4HA2	4.07955	4.73188e-15	3.50703e-14
					ARHGAP10	1.95872	1.76816e-06	3.60765e-06
					SCAF8	1.24855	0.000595093	0.000907697
					CCDC51	1.30442	9.09485e-05	0.000151984
					POFUT2	3.1463	1.10396e-11	4.61817e-11
					RAB2B	1.62669	0.000209338	0.000336714
					NRP1	2.204	0.000947556	0.00140838
					MRC2	2.14459	4.42342e-06	8.61023e-06
					MAP3K7	1.71042	0.000544036	0.000834871
					GMEB1	2.14875	5.01615e-08	1.2655e-07
					RBM19	3.00659	9.83262e-13	4.78641e-12
					PRKCA	1.40267	0.00317509	0.00448752
					FAM84A	1.99094	0.00037153	0.000580261
					DHCR24	3.20913	3.79558e-13	1.95318e-12
					MCM7	3.96752	2.81995e-29	2.23425e-26
					MTHFD1L	4.13563	2.41787e-23	1.16707e-21
					HLCS	1.30119	3.94575e-05	6.90192e-05
					GSTM4	2.98782	0.00110242	0.00162997
					MVD	2.0123	2.1307e-15	1.67086e-14
					MIEN1	1.62233	4.83452e-06	9.3596e-06
					GCC1	1.1959	4.15416e-06	8.12135e-06
					MTMR14	1.60536	4.63099e-11	1.76118e-10
					ZNF622	3.12669	2.00024e-12	9.28201e-12
					RINT1	1.31364	1.06389e-05	1.97274e-05
					UBE2Z	1.0421	1.9093e-08	5.09762e-08
					MCM3AP	1.63838	4.49074e-08	1.1381e-07
					PSPH	4.22164	4.55883e-10	1.52348e-09
					DPCD	1.68777	1.27222e-06	2.6301e-06
					MRPL3	1.69861	4.05916e-10	1.3713e-09
					SNRPG	2.01778	2.07439e-12	9.59083e-12
					MICAL1	1.18863	2.77766e-07	6.27253e-07
					C18orf8	1.04797	2.58409e-08	6.77174e-08
					SYAP1	3.49	1.19082e-17	1.41625e-16
					SMAD4	2.00563	2.51988e-09	7.61631e-09
					YTHDC1	2.04342	3.48188e-05	6.12507e-05
					RNF123	1.01831	0.00639958	0.00872684
					DLGAP4	1.11906	2.7054e-08	7.09951e-08
					ZMPSTE24	2.19185	2.60164e-20	5.4209e-19
					C19orf25	1.93223	7.7571e-12	3.32846e-11
					EXOC6	2.33332	8.75599e-07	1.85786e-06
					INTS7	2.48207	3.67075e-16	3.27759e-15
					MAN1B1	1.17252	5.83554e-09	1.67991e-08
					NECAP1	1.08911	3.66622e-08	9.4187e-08
					FUCA2	1.10783	2.89983e-07	6.51677e-07
					GUK1	1.22286	3.3087e-13	1.71563e-12
					URI1	2.50654	8.3937e-13	4.13241e-12
					PVRL2	1.00441	0.000375595	0.000585949
					ELMOD2	1.31661	6.01157e-09	1.72256e-08
					SPAST	1.04199	2.95234e-14	1.88487e-13
					ADPGK	1.92192	2.34873e-20	5.01273e-19
					CNNM4	1.17108	0.00133047	0.00195206
					OASL	1.50182	6.02463e-05	0.000102603
					TSEN34	2.89024	2.44892e-13	1.30777e-12
					SLC25A22	1.29342	0.00510897	0.00705009
					AP5Z1	2.88098	1.70504e-13	9.38047e-13
					HSPA13	1.98765	7.12841e-10	2.32606e-09
					GGA1	1.76603	4.25279e-06	8.29947e-06
					POLE4	2.17983	1.01106e-07	2.42278e-07
					TPRKB	1.04536	1.39058e-06	2.86365e-06
					WDR45B	2.15225	2.8471e-07	6.42002e-07
					NENF	1.28049	7.69375e-10	2.49262e-09
					PCM1	1.33053	3.4187e-06	6.76197e-06
					SLC35E1	1.97844	4.66929e-09	1.36243e-08
					TRIM26	1.45434	3.41431e-13	1.76417e-12
					PPP4R1	1.08084	3.58869e-09	1.06414e-08
					CHST14	1.19519	1.08718e-07	2.60118e-07
					FADD	1.99418	1.11055e-09	3.50573e-09
					MPP5	1.77129	4.71168e-05	8.13505e-05
					IRAK4	1.76978	4.42454e-05	7.67e-05
					UBE2O	2.40569	1.25828e-18	1.81978e-17
					PPAT	1.50829	1.04408e-12	5.04182e-12
					SPINT2	3.38826	7.87731e-06	1.49155e-05
					FGFR1OP	2.43069	1.48375e-13	8.1917e-13
					SQSTM1	2.96486	5.44141e-17	5.74671e-16
					REPIN1	4.43385	2.81142e-08	7.33377e-08
					ACSL4	1.58563	3.35629e-07	7.48677e-07
					GSK3A	2.36529	1.73271e-25	1.91892e-23
					RSRC1	2.30939	7.22208e-05	0.000122005
					ABCB8	1.19814	5.62101e-05	9.61991e-05
					WDR55	2.61455	2.22616e-16	2.09265e-15
					MRPL20	1.99942	3.69741e-06	7.28183e-06
					DPY30	1.65229	2.05983e-14	1.36171e-13
					GET4	1.79123	4.34236e-20	8.35751e-19
					TRAPPC8	1.91993	2.68159e-05	4.78689e-05
					UBA5	1.85986	1.94779e-15	1.54275e-14
					RBM33	4.12063	1.3619e-13	7.58046e-13
					MCM4	3.96264	3.63782e-29	2.52343e-26
					TTC39C	2.02954	0.00356174	0.00499381
					ZC3H14	1.54766	2.34673e-13	1.25802e-12
					ERAL1	2.61519	6.47461e-09	1.84867e-08
					PPP2R1B	2.25229	4.5397e-14	2.77606e-13
					HS2ST1	2.48453	7.46338e-13	3.70395e-12
					DOHH	3.45851	3.42667e-20	6.8182e-19
					RFTN1	1.86788	6.12522e-08	1.5218e-07
					XIAP	1.12144	3.95869e-06	7.76597e-06
					NNMT	2.62594	1.40056e-09	4.36939e-09
					COG8	1.18338	3.57502e-14	2.24093e-13
					SEPHS2	1.27378	0.000385642	0.000600778
					MCM6	3.37249	2.28738e-26	3.84859e-24
					AACS	1.99292	9.43804e-14	5.45925e-13
					PRMT3	1.55206	6.48463e-10	2.12526e-09
					DNAJB12	1.63531	1.60126e-09	4.96286e-09
					PTPN2	2.00241	1.8658e-07	4.32667e-07
					NMI	1.05237	2.86559e-05	5.10161e-05
					CHMP7	2.19666	2.58042e-13	1.36664e-12
					EIF1B	3.0524	1.01627e-05	1.90276e-05
					FAM177A1	3.96248	2.61471e-10	9.04126e-10
					COG6	1.40629	5.964e-12	2.5864e-11
					VPS39	1.97964	8.43093e-07	1.79198e-06
					EDC3	3.22351	1.34962e-21	4.02532e-20
					TRMT5	2.34321	2.96904e-07	6.66058e-07
					SNX8	1.9195	1.04805e-14	7.30652e-14
					CDH3	3.86926	2.23002e-05	4.01936e-05
					RFC1	3.04491	6.07222e-19	9.31483e-18
					PLEKHF2	1.17046	0.000723177	0.00109195
					SBNO1	2.66716	7.92303e-16	6.60516e-15
					GNE	2.62709	4.05943e-05	7.08743e-05
					DCAF11	1.58878	0.000489969	0.000755874
					PEX6	2.80379	1.55708e-10	5.58178e-10
					PIK3C2A	1.39873	1.33129e-08	3.60693e-08
					ZGPAT	2.15287	2.45606e-07	5.60064e-07
					RBM45	2.4467	9.60341e-09	2.66075e-08
					SCAF1	3.98433	3.19237e-13	1.6612e-12
					FUT8	1.88925	7.35569e-06	1.39694e-05
					MRPL18	1.08076	0.000902967	0.00134547
					IGF2BP2	2.14592	8.35167e-08	2.02843e-07
					MTMR3	2.89512	2.31595e-07	5.29277e-07
					MRPL17	1.46061	1.69291e-05	3.08212e-05
					TMF1	3.41924	1.43131e-16	1.39626e-15
					FBN2	1.98568	1.592e-05	2.9074e-05
					SENP3	3.42081	2.82138e-20	5.79249e-19
					TCEB3	2.27941	3.03438e-08	7.86354e-08
					UTP14A	1.96713	2.48305e-15	1.92904e-14
					CTTNBP2NL	2.5461	2.22371e-13	1.19303e-12
					FGD4	1.88871	0.00351397	0.0049343
					OSBPL8	1.62618	2.97945e-18	3.94441e-17
					MRPL10	2.90073	9.65448e-15	6.75744e-14
					CRIP1	2.89156	5.72283e-11	2.15364e-10
					ALOX15	3.87749	1.30043e-06	2.68621e-06
					TTC1	2.28235	1.44191e-12	6.80839e-12
					EPHA1	4.91408	2.92311e-07	6.55906e-07
					TRIM33	1.50537	1.79505e-10	6.37879e-10
					SYTL4	3.03692	6.34582e-05	0.000107995
					PIGU	2.12937	6.86398e-08	1.69016e-07
					TNPO2	1.43412	4.24563e-18	5.46879e-17
					RFC3	1.8892	3.67255e-15	2.7997e-14
					TTC27	2.31118	1.24519e-10	4.51629e-10
					HSF1	2.42011	2.12739e-11	8.51693e-11
					PTX3	4.82203	1.94723e-05	3.53768e-05
					IGFBP3	2.31794	2.984e-09	8.91428e-09
					DSC2	2.49363	3.3441e-05	5.88613e-05
					DDR1	2.03523	0.000156278	0.000255518
					IGFBP7	3.82409	1.68476e-17	1.94515e-16
					MANBA	3.18776	3.40219e-10	1.15754e-09
					NPM3	2.40184	5.78681e-13	2.93254e-12
					KRI1	2.16936	2.68357e-13	1.41555e-12
					NUFIP2	2.60112	2.01294e-17	2.27964e-16
					EFR3A	1.2565	0.000435138	0.00067542
					EIF2D	1.79515	1.568e-12	7.379e-12
					DDX3Y	2.51911	5.58405e-08	1.39588e-07
					RPS27A	1.89827	5.15827e-14	3.11397e-13
					DR1	2.21029	2.18126e-17	2.45239e-16
					ENSA	2.59098	9.64776e-06	1.80868e-05
					NEXN	1.32599	8.56923e-05	0.00014368
					WDR43	1.98523	1.07808e-13	6.13069e-13
					PPP1R18	2.3793	4.9313e-10	1.64116e-09
					CRLF3	2.18353	5.17172e-09	1.50198e-08
					TUBB3	3.52715	2.15763e-25	2.30372e-23
					ADO	1.91284	0.000528055	0.000811694
					PHLDB2	3.84085	1.15896e-05	2.15163e-05
					APBB1IP	1.18804	0.00234923	0.00336314
					PADI2	3.22171	3.97486e-08	1.01277e-07
					UBE2G1	1.57974	6.2445e-17	6.49288e-16
					MINPP1	1.66806	9.01774e-10	2.89161e-09
					PLEK	1.77952	4.69314e-06	9.10103e-06
					INTS5	2.01458	4.08521e-15	3.08195e-14
					NCKIPSD	2.39274	2.9155e-16	2.66354e-15
					IMPDH1	4.03598	8.85872e-17	8.95038e-16
					LYAR	3.0355	4.27723e-21	1.16357e-19
					ENPP4	2.59214	1.33455e-07	3.14147e-07
					SNRPB2	1.23443	1.96443e-10	6.88857e-10
					DAP	2.41501	1.88751e-07	4.36566e-07
					THOC7	2.90057	5.14365e-09	1.49483e-08
					LEPREL2	4.73591	1.57597e-16	1.52394e-15
					HDDC2	1.7133	1.43264e-09	4.46051e-09
					S100A12	2.00392	0.000930291	0.00138433
					BCCIP	2.43487	1.06256e-21	3.21244e-20
					CLEC11A	7.42176	2.42604e-08	6.39923e-08
					CRTAP	9.79834	9.34898e-14	5.41285e-13
					MFGE8	3.50221	1.68105e-20	3.75697e-19
					CDKN2AIPNL	2.18999	1.81994e-08	4.86914e-08
					ACYP1	1.61186	1.70427e-06	3.47263e-06
					HMGN1	1.46905	0.00177907	0.00257414
					UAP1L1	2.76459	3.08971e-14	1.95853e-13
					GEMIN4	2.1637	1.31479e-15	1.06685e-14
					NSUN5	2.93904	1.4766e-16	1.44001e-15
					CCM2	1.60146	1.21943e-05	2.25387e-05
					TRIM11	3.59526	2.3403e-06	4.70204e-06
					TRIM65	1.42804	6.97251e-11	2.58912e-10
					CDK4	3.99331	1.00235e-23	5.9e-22
					UTP3	1.42584	7.8512e-07	1.67447e-06
					PI4K2B	1.91096	0.000839397	0.00125785
					CACUL1	2.35225	0.00035879	0.000561906
					GLMN	2.38341	4.83282e-14	2.93076e-13
					RBM3	1.40653	8.42565e-13	4.14843e-12
					NOC4L	1.73155	4.10807e-14	2.53267e-13
					SMARCAD1	4.35558	5.15403e-12	2.26143e-11
					TAF4	1.83591	8.96916e-08	2.17049e-07
					PPP2R5C	1.73723	2.31019e-13	1.2378e-12
					GRB7	5.90498	1.77527e-17	2.03964e-16
					NDC1	2.5037	5.81344e-12	2.52724e-11
					PCID2	2.52868	4.09794e-16	3.6093e-15
					GNG5	2.15224	1.06909e-07	2.55675e-07
					UBQLN4	2.20773	2.88434e-18	3.83033e-17
					MBD3	4.05109	2.06459e-19	3.43086e-18
					DUS3L	3.54562	9.26582e-10	2.96833e-09
					KDM5B	4.45102	6.22485e-11	2.32925e-10
					ASCC1	1.53447	2.00743e-06	4.06842e-06
					MTFMT	1.67629	0.00116085	0.00171272
					CAMSAP3	2.50745	5.14084e-13	2.61287e-12
					QTRTD1	2.06277	1.96495e-13	1.06466e-12
					FCHSD1	2.37516	5.34101e-09	1.54813e-08
					ZBTB7A	1.32152	0.000565658	0.000866135
					KPNA6	1.54019	3.25618e-16	2.9303e-15
					MKRN2	2.04883	8.90132e-07	1.88611e-06
					NAA40	1.03676	5.7509e-05	9.8394e-05
					POLD1	3.10499	6.82998e-25	5.73927e-23
					RNF2	1.32162	1.96246e-10	6.88857e-10
					AMFR	2.66621	5.78434e-07	1.25316e-06
					TNFRSF21	3.91259	2.88786e-07	6.49957e-07
					PLXNA1	5.6266	1.36265e-15	1.1011e-14
					DDX20	5.35288	6.98917e-22	2.20264e-20
					FOXRED1	1.40898	2.14657e-12	9.93658e-12
					ADI1	4.19657	1.06011e-19	1.88422e-18
					MRPL55	1.56906	6.13751e-08	1.5236e-07
					OXCT1	2.47318	1.95975e-06	3.97156e-06
					FBXO21	3.82744	1.18285e-06	2.45472e-06
					MTFP1	2.72296	2.00871e-06	4.06842e-06
					TRMT61A	1.92124	1.17845e-14	8.18035e-14
					ATP6AP2	2.99996	9.63927e-24	5.74876e-22
					HPS6	1.02338	0.000150208	0.000245811
					ABHD5	3.08345	6.37354e-14	3.79056e-13
					EPN2	2.0533	0.000776063	0.00116862
					CLIC3	3.50535	2.43388e-10	8.46531e-10
					MPHOSPH8	2.53276	1.47401e-11	6.05243e-11
					DNAJC16	2.19289	2.34103e-05	4.20397e-05
					PISD	1.88612	0.00121949	0.00179303
					KHNYN	1.70809	5.2971e-06	1.02275e-05
					PCYT1A	1.15787	2.06624e-13	1.12002e-12
					POLG	3.50292	6.18473e-07	1.33311e-06
					RICTOR	2.82078	1.06848e-06	2.24017e-06
					PPIP5K2	2.20925	1.42017e-14	9.65113e-14
					SRCAP	2.89197	1.13187e-13	6.40141e-13
					IRF5	3.08953	4.94172e-10	1.64351e-09
					OSBPL9	2.09692	6.02999e-14	3.59983e-13
					OTUD7B	2.23136	2.14553e-11	8.58452e-11
					MRPS17	1.811	7.27196e-09	2.06132e-08
					SPEN	2.26396	9.82478e-12	4.15105e-11
					SCRN3	2.12615	8.34295e-08	2.02689e-07
					CLSTN1	3.50604	2.41237e-13	1.28766e-12
					BEND3	5.34976	1.92002e-13	1.046e-12
					MID1	2.54427	5.64907e-09	1.63033e-08
					FOCAD	2.35372	1.3026e-07	3.07323e-07
					ORC5	2.14018	9.60107e-09	2.66075e-08
					HIGD2A	2.60123	6.09764e-07	1.31688e-06
					FAT1	2.35582	1.60915e-05	2.943e-05
					MED4	2.61584	8.24042e-20	1.51824e-18
					SAAL1	3.41919	2.56645e-11	1.01663e-10
					UTP6	2.33038	6.97241e-14	4.11668e-13
					IRAK1	3.70766	7.61895e-11	2.81362e-10
					PIK3C3	1.40871	1.10376e-12	5.30026e-12
					GALC	1.33431	0.00595179	0.00813621
					DDX49	6.18242	3.70647e-23	1.70017e-21
					UGGT2	4.28896	1.16624e-13	6.59433e-13
					PIK3R2	1.467	2.88594e-06	5.75716e-06
					RUFY2	1.30822	0.000518117	0.000797132
					FNDC3B	4.47304	5.60318e-23	2.43071e-21
					CRADD	1.24596	0.000517457	0.000796729
					RNF114	1.28754	1.03798e-06	2.18231e-06
					SDF4	2.99756	1.18289e-15	9.68089e-15
					FAU	2.01654	0.000480121	0.000741387
					CWC27	2.05421	2.49107e-09	7.54208e-09
					ZBTB8OS	2.66214	2.85716e-05	5.08546e-05
					MSH3	2.19793	8.37027e-07	1.77991e-06
					TRAPPC11	2.09888	2.73788e-12	1.24865e-11
					SLC4A1AP	3.36099	2.11815e-18	2.9175e-17
					MROH1	1.31115	4.36408e-07	9.59165e-07
					WDR75	1.38695	6.08391e-21	1.57569e-19
					SYF2	2.85989	0.00079377	0.00119464
					BRAP	3.18137	5.12881e-08	1.29088e-07
					UNG	1.7331	8.65781e-09	2.41956e-08
					ANAPC1	2.80165	8.22942e-12	3.50296e-11
					NAA20	2.9698	8.9882e-12	3.81473e-11
					HECA	3.12551	0.000188714	0.000305045
					FAM160B1	1.96886	3.11541e-13	1.62933e-12
					FAM120C	1.38397	0.00051815	0.000797132
					ABHD6	2.11827	2.56526e-05	4.59781e-05
					INTS6	1.68159	9.08033e-12	3.84703e-11
					MED14	2.35154	6.6232e-18	8.25045e-17
					TRIO	3.01315	1.25371e-12	5.97629e-12
					MRPL16	1.10313	2.33792e-05	4.20397e-05
					MARS2	4.42485	1.75325e-13	9.59042e-13
					WAPAL	2.3974	1.68685e-12	7.91617e-12
					PIGO	1.0185	1.28416e-06	2.64884e-06
					ITM2B	2.10305	5.08784e-05	8.75051e-05
					USP28	4.81054	2.15588e-14	1.42273e-13
					TM7SF2	1.81201	1.15554e-08	3.17854e-08
					RHPN2	7.45733	9.4863e-09	2.63289e-08
					TMEM65	3.51429	6.24062e-10	2.0514e-09
					NEDD1	1.73825	3.94733e-09	1.16339e-08
					C12orf23	2.30136	3.26874e-07	7.30383e-07
					ZMYM3	2.45967	8.69953e-08	2.10884e-07
					TSSC4	1.53442	2.88688e-10	9.91215e-10
					CDKN2A	5.2402	1.89419e-10	6.67215e-10
					BRAF	2.34178	1.48305e-06	3.04003e-06
					MED1	2.67497	5.93704e-17	6.22746e-16
					SOS1	2.29536	1.01677e-08	2.81299e-08
					ATP6AP1	1.75312	1.56923e-15	1.25645e-14
					C5orf51	1.76914	1.33622e-10	4.82888e-10
					MINA	2.36133	3.83217e-08	9.79308e-08
					LRWD1	3.39124	6.4024e-17	6.63447e-16
					GTF2E1	2.05527	2.74677e-12	1.25218e-11
					TRAFD1	1.68003	5.79231e-07	1.25435e-06
					MLLT1	2.22476	5.80146e-08	1.4483e-07
					MAN1C1	6.67299	5.25357e-08	1.31868e-07
					PHACTR4	2.45404	5.51222e-10	1.8233e-09
					ZNF687	5.35169	1.27214e-07	3.00615e-07
					SOAT1	2.20057	1.25622e-09	3.95247e-09
					CASP7	1.01409	0.00410687	0.00572136
					DAGLB	3.19786	2.297e-08	6.08288e-08
					ZC3H7B	2.93245	1.10619e-11	4.65663e-11
					NFKBIB	1.77652	5.96126e-09	1.70999e-08
					LMF2	4.24187	1.81325e-13	9.88991e-13
					WDR33	1.86079	5.2425e-16	4.54079e-15
					MB21D2	2.11133	2.69063e-07	6.07936e-07
					UBP1	1.71029	6.20549e-09	1.77621e-08
					SMG5	3.40891	1.18472e-16	1.16446e-15
					UBR7	2.37268	8.84003e-10	2.84212e-09
					MAN1A2	1.5562	9.01392e-10	2.89008e-09
					MCMBP	2.7729	3.45884e-18	4.5045e-17
					TRAPPC6B	1.38022	0.000240677	0.000384667
					PWP1	3.37743	1.46304e-22	5.39811e-21
					MTMR6	1.904	1.77195e-08	4.74682e-08
					NKRF	3.55553	1.40602e-14	9.60671e-14
					IFIT5	2.0133	3.03802e-07	6.80931e-07
					C9orf89	1.98376	0.00022119	0.000355056
					MTMR2	6.42693	1.66852e-11	6.79517e-11
					ATG9A	2.20013	1.17458e-05	2.168e-05
					SUZ12	2.99603	3.38149e-12	1.51908e-11
					CNOT7	1.01415	2.79337e-05	4.96896e-05
					MEPCE	2.12725	6.65541e-14	3.94619e-13
					TRMT2A	3.17726	6.1002e-16	5.22077e-15
					POGK	5.60097	2.972e-10	1.01677e-09
					DIP2A	2.84074	2.5918e-07	5.87731e-07
					WDFY3	1.04284	9.14657e-07	1.93465e-06
					ALKBH5	2.37919	1.55922e-08	4.19988e-08
					PUS7	4.0246	4.98997e-28	1.72966e-25
					SCYL3	4.35367	6.84208e-16	5.80888e-15
					VAMP7	2.05693	3.93283e-18	5.0806e-17
					TFCP2	1.42737	4.43967e-12	1.96366e-11
					BOLA1	1.42935	4.95621e-12	2.17973e-11
					RABGEF1	1.48692	5.16001e-08	1.29725e-07
					USP11	2.48254	2.55602e-10	8.87915e-10
					PELO	1.40263	4.97661e-06	9.62673e-06
					SAMD4B	4.36856	1.84027e-18	2.57693e-17
					UBE2H	1.93885	9.35298e-07	1.97468e-06
					UNC119B	1.45069	0.000759758	0.00114532
					CGGBP1	1.27387	4.73215e-07	1.03563e-06
					KAT7	2.53731	1.97702e-10	6.95445e-10
					THEM4	1.96477	0.00146454	0.00214027
					FAM20B	3.27365	4.58787e-07	1.00617e-06
					UQCC	2.76166	1.51262e-12	7.10905e-12
					NLE1	1.9311	1.48856e-08	4.02119e-08
					C15orf48	2.62128	2.74427e-05	4.88776e-05
					CNOT11	3.23152	4.2645e-18	5.46897e-17
					LIMK2	2.76151	0.000206835	0.000332881
					FBXL18	2.30188	2.14427e-17	2.4172e-16
					VPS37C	1.37328	3.80709e-08	9.74643e-08
					IDI1	3.4523	2.29186e-20	4.92261e-19
					GTPBP3	1.79349	4.60264e-05	7.9674e-05
					PUM2	1.85355	1.1104e-12	5.33917e-12
					INADL	1.48827	0.000224359	0.000359935
					HECTD4	2.64649	7.05269e-08	1.73159e-07
					GDAP2	1.70002	1.41526e-10	5.10721e-10
					MADD	1.19891	3.86669e-06	7.60291e-06
					NSMCE4A	1.90586	0.000171309	0.000278779
					NOB1	1.93592	1.42512e-13	7.94667e-13
					TMEM259	4.28997	2.95584e-08	7.69989e-08
					KIF3A	1.99582	1.13037e-11	4.71911e-11
					COMTD1	1.84753	1.79641e-06	3.66341e-06
					CXorf38	1.77578	2.15965e-08	5.73999e-08
					PCF11	3.00939	9.40221e-13	4.59316e-12
					CLIP2	2.00012	4.55544e-05	7.90058e-05
					KIN	4.63159	9.49084e-12	4.01767e-11
					ANKIB1	2.31334	4.14363e-05	7.22026e-05
					THTPA	1.32634	6.0237e-06	1.15526e-05
					PKN1	2.24779	1.67259e-18	2.3567e-17
					IQSEC1	1.83772	2.07251e-07	4.74978e-07
					DCP1A	3.00914	2.68988e-14	1.74081e-13
					TTI1	1.20731	6.32813e-13	3.19147e-12
					RBBP8NL	2.85147	2.84726e-07	6.42002e-07
					THAP11	1.95309	1.1306e-06	2.35512e-06
					PGPEP1	1.12426	1.49434e-05	2.73085e-05
					ZNFX1	2.1662	1.20228e-11	4.99265e-11
					DDX41	1.77185	4.47242e-14	2.73627e-13
					CLPTM1L	2.39775	2.09349e-19	3.4704e-18
					KIAA2013	1.88387	7.48093e-16	6.295e-15
					NHLRC3	2.0286	4.87021e-05	8.3905e-05
					PPP1R3G	2.34843	0.00154402	0.00225108
					AKT2	1.38055	1.74096e-06	3.55042e-06
					INPPL1	3.15964	7.24421e-18	8.98278e-17
					UBE2R2	1.62468	8.5393e-07	1.81467e-06
					VWA9	2.82036	4.32733e-13	2.22354e-12
					PTPN12	3.24647	2.17618e-24	1.51128e-22
					STX3	2.39318	3.23035e-06	6.40457e-06
					KIDINS220	1.64081	2.36007e-15	1.84346e-14
					CDK2	1.55761	1.53138e-19	2.64342e-18
					PDK1	1.42695	1.63744e-05	2.99389e-05
					AP5B1	1.48856	1.19643e-06	2.49445e-06
					STK38L	3.30415	9.87046e-17	9.86289e-16
					TOX4	2.2177	3.63619e-05	6.38843e-05
					AIM1L	3.15265	7.02504e-06	1.33659e-05
					X43891	2.11303	0.00105271	0.00155897
					DPH1	2.52016	7.07514e-13	3.52475e-12
					USP34	5.75457	2.90675e-25	2.78256e-23
					UXT	3.92416	4.11499e-10	1.3865e-09
					MED12	4.17639	1.92373e-15	1.52119e-14
					EHMT2	1.79905	3.04406e-08	7.88211e-08
					WIPI2	1.63201	1.72926e-07	4.0212e-07
					CEP170	2.6332	2.2278e-14	1.46535e-13
					MORC2	4.9298	3.59464e-17	3.87357e-16
					LTN1	2.93684	9.30979e-17	9.37083e-16
					DDX24	3.02301	2.55904e-21	7.20698e-20
					CNKSR1	1.91354	1.70096e-08	4.56793e-08
					IFITM1	1.6346	0.0020092	0.00289353
					TIMM9	1.05119	0.00419024	0.00582579
					CCDC97	5.35712	6.20069e-13	3.12877e-12
					PIGG	2.49164	3.58882e-05	6.30866e-05
					RREB1	3.92204	2.8922e-08	7.52485e-08
					ASNS	4.43873	3.65339e-19	5.88456e-18
					MED30	3.88511	6.94453e-16	5.87622e-15
					SLC4A7	3.82887	2.14434e-11	8.55075e-11
					CPM	4.38886	0.00063992	0.000973128
					DUSP11	2.88232	1.37531e-07	3.24851e-07
					PAN2	2.84604	1.20293e-07	2.85386e-07
					ZFYVE16	2.57221	5.09624e-08	1.2845e-07
					ZNHIT2	4.4649	1.74706e-06	3.5682e-06
					SRPK2	5.40678	1.09226e-17	1.30283e-16
					NIP7	4.40777	3.02285e-20	6.15769e-19
					PIP4K2B	1.86705	0.000341061	0.000535539
					PDZD8	1.09378	0.00411259	0.00572789
					EXOSC1	1.33664	9.95264e-05	0.000165913
					ADCK4	3.07736	3.86571e-07	8.56807e-07
					C10orf76	3.08366	2.89543e-11	1.13664e-10
					DHX32	4.34665	1.44488e-07	3.37685e-07
					PPP1R37	2.98323	4.38483e-05	7.60773e-05
					FAM65A	1.90357	3.35312e-09	9.9834e-09
					SRPX2	2.1136	1.08402e-06	2.26026e-06
					MTMR12	2.33559	4.23153e-07	9.32416e-07
					PHKA1	2.46881	0.00217427	0.00312073
					METTL1	2.84909	1.88676e-17	2.15235e-16
					RRP15	2.64469	4.62239e-14	2.81876e-13
					DHX34	7.76791	6.73883e-15	4.81082e-14
					CEP250	2.43388	3.29022e-10	1.12285e-09
					DHTKD1	3.0856	4.55171e-09	1.32812e-08
					MECOM	1.97258	0.000206113	0.000331911
					NTMT1	4.17767	1.17244e-16	1.15665e-15
					KDM2A	3.09478	7.56568e-15	5.3687e-14
					PHF3	2.30763	4.13435e-07	9.11097e-07
					TBC1D24	1.69142	4.43604e-08	1.12594e-07
					SMARCD1	2.8603	1.30588e-11	5.434e-11
					MDC1	3.64185	2.30101e-20	4.92502e-19
					SFSWAP	2.61765	2.29702e-08	6.08288e-08
					TATDN1	1.55345	3.59096e-09	1.06414e-08
					RUNX1	2.10416	1.78869e-05	3.25914e-05
					SMNDC1	2.64334	1.24059e-13	6.95353e-13
					POLR2L	1.77939	0.000264152	0.000419767
					ARHGAP21	3.20942	5.99348e-11	2.25071e-10
					MAU2	1.98104	8.2462e-06	1.55999e-05
					DNAJC21	3.82464	3.2507e-06	6.43732e-06
					POLR3F	3.19817	6.55635e-08	1.62057e-07
					UXS1	1.98146	8.0863e-05	0.000136002
					NOTCH3	3.77834	6.34049e-07	1.36444e-06
					NCAPG	6.32409	1.16255e-23	6.63233e-22
					UBE2G2	3.07155	3.36667e-08	8.69708e-08
					MOSPD2	4.20579	1.93452e-12	8.97215e-12
					KIF1B	4.73014	4.09228e-14	2.52878e-13
					GXYLT1	6.18827	1.48745e-10	5.34857e-10
					CHD2	2.62315	1.49957e-12	7.06797e-12
					AKAP17A	2.7483	2.41123e-08	6.3526e-08
					ZNRF2	1.70517	0.000284551	0.000449863
					DAPK1	3.03116	1.5142e-05	2.76476e-05
					RTFDC1	1.28578	0.000605951	0.000924004
					ESRRA	3.98185	1.19463e-09	3.74135e-09
					BRD8	3.05109	4.16609e-10	1.40418e-09
					ANKZF1	2.36506	3.24897e-08	8.3952e-08
					ZFYVE1	4.27325	6.15866e-07	1.32931e-06
					ZCCHC8	2.23516	1.40342e-15	1.13019e-14
					CTDSPL2	3.2054	1.65318e-06	3.37423e-06
					PRCC	2.37795	2.25699e-14	1.48331e-13
					TBCK	1.41104	0.000456867	0.000707168
					MPHOSPH10	2.69535	1.79463e-18	2.51325e-17
					RNF25	4.27374	2.05286e-12	9.5061e-12
					KCNAB2	1.43616	2.48374e-07	5.63923e-07
					EP400	2.58011	3.32478e-12	1.49575e-11
					SIPA1	1.86215	2.68284e-06	5.35228e-06
					CCDC134	3.63851	3.07367e-17	3.35823e-16
					SMUG1	3.35978	1.00094e-05	1.8686e-05
					DGCR14	7.20808	1.20417e-11	4.99265e-11
					COIL	2.53651	1.47307e-14	9.94222e-14
					DDHD2	2.779	7.82036e-10	2.52885e-09
					MED27	4.07092	1.92471e-09	5.91245e-09
					CHRAC1	2.49806	1.27277e-07	3.00615e-07
					PIEZO1	2.27484	5.78244e-08	1.44396e-07
					RB1	4.69431	5.60103e-07	1.21699e-06
					SIN3B	5.15419	6.18681e-08	1.53326e-07
					CCNL1	5.36864	8.11855e-09	2.28133e-08
					TXNL4A	1.99015	7.41822e-09	2.10063e-08
					RAD9A	2.0086	2.57831e-12	1.17961e-11
					TBC1D8B	2.29463	4.92048e-07	1.07511e-06
					NOA1	2.58784	7.01746e-07	1.50436e-06
					NISCH	1.82244	4.46999e-07	9.8103e-07
					RNASEH2C	1.16019	4.69871e-05	8.12284e-05
					ANAPC2	1.96677	1.27302e-07	3.00615e-07
					YIF1A	1.37399	1.09967e-06	2.29951e-06
					PEX3	1.80819	6.36265e-05	0.000108132
					SLC39A10	2.24091	0.00346086	0.00486541
					GRN	3.69881	1.00357e-09	3.1837e-09
					SLC12A7	2.67845	1.5189e-09	4.72264e-09
					TUBGCP4	2.04566	5.78588e-07	1.25435e-06
					TELO2	3.63247	3.36202e-25	3.1584e-23
					WDR6	1.73581	4.41376e-05	7.65504e-05
					EIF4E2	2.90696	7.98064e-10	2.57758e-09
					CCDC94	2.71651	1.97985e-07	4.54891e-07
					RUFY3	2.74527	2.53368e-05	4.52771e-05
					SGCD	2.5114	0.000534794	0.000821598
					C12orf57	2.88622	1.13943e-13	6.45147e-13
					TBC1D22A	1.52702	5.77679e-05	9.88464e-05
					RIPK2	3.14104	5.16624e-11	1.95186e-10
					RNASEH2B	3.11086	7.00405e-06	1.33134e-05
					PHC3	1.40555	0.00362283	0.00507636
					ARFRP1	3.48799	2.23714e-08	5.93552e-08
					CTU2	6.4435	5.50008e-13	2.78821e-12
					GLE1	1.9211	2.60715e-07	5.91543e-07
					SETMAR	3.08272	6.57911e-07	1.41335e-06
					OTUD6B	2.79927	1.03504e-22	4.06186e-21
					DDX10	3.86518	2.39159e-20	5.07852e-19
					TJAP1	3.05091	2.97682e-07	6.67761e-07
					BCAS3	1.3689	2.37578e-08	6.2765e-08
					TMPPE	3.16997	0.000105001	0.000174427
					CENPB	2.6644	4.23369e-12	1.87227e-11
					HAUS5	3.33888	1.51195e-15	1.21545e-14
					ITFG3	1.8717	6.3007e-06	1.20607e-05
					ERCC3	2.70771	1.54026e-14	1.03275e-13
					C3orf58	3.30779	3.75868e-12	1.67359e-11
					UAP1	2.97875	1.34236e-13	7.4765e-13
					NOL7	3.19636	1.87304e-10	6.60996e-10
					UBL7	3.16305	7.04443e-12	3.03843e-11
					DCUN1D5	2.16864	6.94902e-09	1.97564e-08
					GGCX	2.20597	5.58362e-14	3.34559e-13
					STX10	2.27776	0.000134491	0.000220938
					FAM160A2	2.96167	1.77075e-09	5.45963e-09
					CSNK2A1	2.29529	8.2676e-21	2.00286e-19
					DDX59	3.96949	3.48154e-09	1.03486e-08
					ERCC4	4.79251	5.41593e-10	1.79566e-09
					GTF2H1	2.56167	3.8729e-05	6.7664e-05
					HDAC3	5.31802	7.27365e-08	1.78168e-07
					INIP	1.89416	0.000224079	0.00035959
					VRK2	1.94222	3.24892e-08	8.3952e-08
					TRAPPC10	1.92262	7.93058e-07	1.68958e-06
					GPR56	4.57853	2.78944e-08	7.28843e-08
					SMC6	4.69203	8.50356e-15	5.98996e-14
					DNAJB4	2.16756	6.18168e-08	1.53147e-07
					DGKQ	2.21418	0.00193177	0.00278637
					TEP1	1.87316	0.000375088	0.000585323
					CCNY	1.32665	1.36974e-07	3.22771e-07
					SSSCA1	3.84746	1.19294e-11	4.95848e-11
					POLR3B	3.95079	7.39562e-08	1.81114e-07
					PTRH1	3.24764	3.55958e-10	1.20757e-09
					EDEM3	4.18572	7.53499e-17	7.67672e-16
					SETDB1	2.90551	1.61397e-09	4.99109e-09
					EMG1	3.10208	8.7989e-21	2.11276e-19
					NLN	1.42251	4.33406e-09	1.26724e-08
					SSU72	2.56934	1.47577e-20	3.36397e-19
					SPG11	1.68278	1.08128e-08	2.96519e-08
					ULK3	1.33609	0.000253318	0.00040394
					SDAD1	3.6236	7.2528e-14	4.25938e-13
					KANK1	3.98053	1.61099e-06	3.29607e-06
					RSBN1	5.32454	5.1319e-07	1.11924e-06
					C4orf27	3.06464	4.45682e-11	1.70235e-10
					STAT5A	2.60066	1.22358e-07	2.90018e-07
					MNF1	2.19798	4.48982e-11	1.71262e-10
[truncated: 497 more rows]

## Sheet: Table S3C
Genes with significant patient survival difference on both protein and mRNA level
Gene symbol	Overall survival	Overall survival	Spearman’s correlation coefficients between mRNA and protein
	p value in protein level (log-rank test)	p value in mRNA level (log-rank test)
CORO1C	0.0045216	0.00087381	0.67766
PLTP	0.00818072	0.0404934	0.667153
FDFT1	0.0425411	0.0343318	0.664259
PPP1R18	0.00381529	0.0468115	0.647138
ACTN1	0.0105574	0.0389161	0.62499
PCOLCE	2.89e-05	0.037704	0.620563
TNC	0.0149944	0.0216144	0.61008
SERPINB9	0.00598227	0.0480276	0.609432
MRC2	0.00113899	0.04538	0.589352
SCYL1	0.0269534	0.0432864	0.585633
FN1	0.00806492	0.0426371	0.576696
LGALS1	0.028511	0.0336612	0.575585
ITPA	0.0259799	0.0238826	0.533047
HTRA1	9.65e-06	0.0462651	0.522846
S100A8	0.0247569	0.0493136	0.504885
EHD2	0.0134001	0.00240008	0.504092
CPPED1	0.0131172	0.0164731	0.49527
FN3K	0.0486293	0.0399431	0.495266
TGFBI	0.000704495	0.00334985	0.488534
AFAP1	0.00479028	0.0174234	0.47908
FHOD1	3.63e-05	0.00405758	0.470983
ANXA5	0.0392102	0.0403143	0.461956
ADA	0.0323602	0.0227332	0.430901
CDK6	0.00354923	0.0226726	0.429854
DYSF	0.0430964	0.0058443	0.421927
FAM126A	0.00909942	0.0436245	0.418726
RARRES1	0.0248959	0.0393604	0.414823
TPM4	0.0273328	0.00223377	0.406207
MTHFD2	0.0425127	0.0292229	0.378068
COL5A2	0.000415947	0.0250334	0.369812
CRTAP	0.0343717	0.0420329	0.348708
AOC3	0.00610103	0.0336742	0.341335
NISCH	0.0301699	0.0133489	0.336156
LETM1	0.0420918	0.0237473	0.331335
TMEM63A	0.023208	0.00514492	0.318685
PEA15	0.0159109	0.00763507	0.298922
PLD2	0.00676966	0.0266657	0.294698
SDCBP	0.0399483	0.042071	0.284545
GLS	0.00621769	0.0235753	0.269589
RAB11FIP5	0.013076	0.0315682	0.264041
COL6A3	0.00258726	0.0362261	0.248521
ALDH1A1	0.0357545	0.0058766	0.214762
AP1M1	0.0202609	0.0240908	0.204603
ENGASE	0.0190641	0.027413	0.152928
ATL3	0.0313274	0.0084152	0.0984523
DCUN1D1	0.0191383	0.0402693	0.0841133
INTS1	0.0268193	0.0358557	-0.0295762

## Sheet: Table S3D
Gene symbol	Plamsa membrance protein	Druggable	Overall survival (protein level)		Protein abundance (Tumor/MNU)
			Logrank P value	Hazard ratio	P value	Adjusted p value	Log2 FoldChange
FLNA	Yes	FALSE	0.001	3.286	2.65e-07	1.07e-06	1.95341
ACTN1	Yes	FDA	0.012	2.365	2.07e-13	2e-12	1.25517
LCP1	Yes	FALSE	0.006	2.604	2.44e-06	8.58e-06	1.14846
CALD1	Yes	FALSE	0.003	2.886	5.03e-05	0.000145386	1.65376
THY1	Yes	FALSE	0.001	3.066	7.39e-14	7.75e-13	1.75191
FLNC	Yes	FALSE	0.003	2.81	8.66e-05	0.000241914	1.79274
PALLD	Yes	FALSE	0.003	2.877	0.000795573	0.00191022	1.52488
SLC3A2	Yes	FALSE	0.032	2.058	7.4e-24	8.15e-22	2.42677
LMCD1	Yes	FALSE	0.027	2.11	3.01e-10	1.84e-09	2.73268
FBLN2	Yes	FALSE	0.007	2.521	1.96e-05	6.07e-05	2.03398
HMOX1	Yes	TRUE	0.029	2.087	1.05e-13	1.07e-12	2.64655
ME1	Yes	FALSE	0.004	2.731	1.01e-08	4.98e-08	1.96361
LAMA4	Yes	TRUE	0.045	1.967	1.67e-14	1.99e-13	1.58452
MACF1	Yes	FALSE	0.043	1.979	4.77e-19	1.35e-17	1.87842
BAIAP2	Yes	FALSE	0.019	2.207	4.36e-08	1.98e-07	1.50278
WDR12	Yes	FALSE	0.004	2.71	1.54e-20	6.21e-19	2.50296
PKN1	Yes	TRUE	0.011	2.441	1.67e-18	4.21e-17	2.24779
ERC1	Yes	FALSE	0.002	3.102	2.58e-14	2.99e-13	2.30249
