# Supplementary material for: Integrated proteogenomic characterization of urothelial carcinoma of the bladder
Source: J Hematol Oncol. 2022 Jun 3;15:76. doi: 10.1186/s13045-022-01291-7 (PMC9164575; doi:10.1186/s13045-022-01291-7)
Supplement: Supplementary file 16 — Additional file 16. Table S4: Differentially expressed proteins between MIBCs and NMIBCs. Related to Figure 4, Additional file 4: Fig. S4. A. Lists of differentially expressed proteins in MIBCs and NMIBCs. B. Lists of differentially expressed proteins in chromosome 5p gain compared with WT. C. The list of 9 significant positive cis-effects on chromosome 5p. [file 13045_2022_1291_MOESM16_ESM.xlsx]

## Sheet: Description
Table S4. Differentially expressed proteins between MIBCs and NMIBCs. Related to Figure 4
Sheet	Description
Table S4A	Lists of differentially expressed proteins in MIBCs and NMIBCs.
Table S4B	Lists of differentially expressed proteins in chromosome 5p gain compared with WT.
Table S4C	The list of 9 significant positive cis effects on chromosome 5p.

## Sheet: Table S4A
Up-regulated proteins in MIBCs		Up-regulated proteins in NMIBCs
MYH10		DNM2
TBC1D2B		COG3
GRWD1		LSR
LCP1		PNKD
APOH		FBP1
EPHA2		MTCH2
PDXP		RILP
RAB27A		RAPH1
PDLIM5		ABCD3
HMGB3		GPD1L
X6.Sep		WFS1
CORO1C		TNK1
A1BG		VSIG2
FKBP7		SF3B5
ELANE		SIAE
CPVL		TMC4
SERPING1		MIOS
BAIAP2		PBRM1
CLEC3B		PCDH1
SQRDL		SLC2A1
TGFB1I1		ITGB6
FBLN5		CHMP2B
PALLD		MAOA
IFI16		KIAA1244
EPB41L2		ATP2B1
CLIC2		FCGBP
TYMP		NBEAL1
S100A10		PIGK
LGALS4		AVL9
RECQL		MBOAT7
PSIP1		PLCD3
APOA1		OXA1L
ACOT9		TCF25
AZGP1		BLOC1S2
CHMP4A		HPGD
HSPB6		HMG20A
MACF1		SDCBP2
OGFR		SLIRP
AEBP1		METTL7A
C6		GOT2
NAMPT		KRT19
C9		SHROOM1
FSCN1		ARAP3
PDIA5		LIMCH1
SBDS		HBG2
PPFIBP1		PARS2
CD163		COBLL1
NFKB2		CLTB
FKBP5		TMEM63A
IFI35		AP1M2
FERMT3		MRPL24
IGLL5		ESRP2
TPM2		NDUFA12
MNDA		CHCHD3
ZYX		MIPEP
MYH11		PLEKHA7
TRIM47		ETFDH
OGN		PLEKHA1
COL6A3		PIK3C2B
ILK		FAM3D
CPT1A		GHITM
C1S		DGKA
MRC1		C1orf116
COLGALT1		MRPS31
CALU		CARD11
FHL1		USP3
FMOD		ECHS1
PRELP		NAT1
DPYSL3		UPK2
EFEMP1		CLCA4
SLC27A2		KLC2
CFH		HEXIM1
SERPINC1		GSTZ1
IL4I1		TMEM68
IL16		PTER
LTF		DDB2
CNPY4		FAM162A
ME1		GMPR2
TNS1		SPTA1
BAG2		KRT18
LRG1		MAP2K4
PSMB9		UPK1A
PCOLCE		EPB41L1
PTRF		MRPL28
ITGA1		JAK1
AGT		MGAT1
ASNA1		PCCB
DHX36		PTK2
PLOD1		MMAA
SH3KBP1		ADIRF
CPPED1		ABAT
WIPF1		SRI
CD14		CAPN5
WARS		GPRC5C
OAS2		TXNDC17
CD74		CPSF3L
NFIC		UBXN6
RANBP1		PLEKHA5
TGFBI		HDHD1
SDSL		DNAJA4
STMN1		MRPS26
COL6A2		TMEM30B
ENTPD1		HBB
LAMB1		MLPH
PRG2		AKR1C3
TRIM22		MPP7
CLIC4		FUK
ARHGEF1		SYNGR2
FKBP15		PDCD4
ACAD9		RAI1
GLUL		COX6C
BGN		TSPO
UBE2L6		ZNF385A
ITIH4		IER3IP1
CTSG		HSD17B8
ERLEC1		BCKDHB
TF		ANK3
CSRP1		MISP
ITGA5		LSM6
KNG1		ZFP91
IGFALS		WDR13
AMBP		PHF5A
CALR		CCBL2
ARAP1		STAP2
FTH1		SLC9A1
RSU1		OCIAD2
ERC1		PLEKHA6
G6PD		RPS29
C8A		SYTL2
ACE		FAM175B
HLA.A		PTPRS
MSH6		CNOT2
PDLIM2		ADAM10
HPX		TACSTD2
GPX3		LAD1
C1QC		OXSM
NCK1		DHRS7B
LAP3		PCCA
ARHGDIB		CD46
COTL1		ENY2
GSN		CTSH
HSPB11		LARP1
EHD2		ELMO3
POSTN		CARKD
KDELC2		PDZD11
SCYL1		APOL2
MYO9B		CYP4F11
DES		RDH13
LRP1		CYB5R1
C1R		TSPAN15
DUSP3		LLGL2
DYSF		UGT1A6
SERPINB1		FRMD8
MYO1B		ICA1
MYH9		HSD17B11
CYBB		CAPNS2
LGALS1		CRYL1
RCN3		RNASET2
PTPRC		SHOC2
MYL9		NDUFA7
GGT5		NDUFB4
PCNA		MYO6
TLN2		FAM3B
ITGB2		CA1
FABP4		MGST1
SFN		CSTF2T
TPP1		DHRS3
CORO1A		CYP4F12
GBP1		NDUFA13
MMP9		CPD
TFRC		C14orf159
SH3PXD2B		PEX19
PPM1F		DEPTOR
SERPINA1		SYTL1
TAP1		HSDL2
IKBIP		HIP1R
PLTP		NDUFS4
DNMT1		ANO6
RNF213		UPK1B
COL15A1		FAM83F
ARRB2		KLF5
GMFG		MRPS9
C8B		AGPAT3
SEC11C		REEP5
KCTD12		RALGAPA2
SERPINH1		TTC19
SEC23A		CYP51A1
TMEM43		DHRS13
STAT1		ABCC3
LTBP1		C2orf43
ATG3		C16orf13
CAV1		SNCG
NELFCD		REL
MAP1B		FPGT
LMOD1		WIBG
LUM		SGSM3
RAB23		CYP4B1
HIP1		ACOT11
TMEM173		IGFBP2
EIF2AK2		PVRL4
MMP14		SLC14A1
PDLIM3		STAU2
SERPINA3		ARRDC1
ANXA5		HID1
PDLIM7		KIF13B
PICALM		WARS2
ANXA1		TACC2
FAM129A		ENGASE
PLS3		PICK1
TGM2		AGPAT5
FLNA		LRMP
TIMP1		CSTB
FKBP10		ABLIM1
FBN1		MAST4
PARVA		TJP3
KRT1		KIF1C
ELN		ABHD11
THBS1		EFNB1
MMP2		FARP2
VCAN		RALGAPB
COL14A1		RPF2
TAP2		KRT85
COL4A1		PCBD1
MYO1F		H2AFY2
SYNM		NDUFB11
MZB1		PGGT1B
SPON1		EPB42
TLN1		TOM1L1
COL6A1		GSDMB
NCF1		CYB5A
PDLIM4		NT5C
SORBS1		KRT7
DPT		APOC1
PIP4K2A		UPK3BL
CTSL		ANKS1A
ELMO1		WDR37
GIMAP4		DCAKD
COL12A1		RXRA
MYLK		WIPF2
LPP		TBC1D17
ITGB5		ENTPD3
ITPR1		UBR1
CD97		THEM6
ANXA6		S100A4
PARP14		STARD10
ICAM1		TMED4
DTX3L		UMOD
PLEKHF1		RBM47
S100A9		EIF4EBP2
PXDN		ANXA10
ALB		ENTPD5
ARFGAP3		GPX2
MYO1G		VILL
FLNC		BCKDHA
AOC3		PMPCA
CFB		CASK
ORM2		JMJD7
EVL		MARK2
CD44		ACY1
HP		NDUFV3
DPYD		NDUFS6
SNTB2		CIB1
FTL		PTGR1
C11orf68		UQCRFS1
ARL2		LYPLAL1
ATP8B1		KRT8
CFI		ZNF259
PLD3		TST
SRPRB		CCDC64B
PTPRE		TNFAIP2
DNAJC1		FAM84B
FN1		HMGCS2
RRAS		BCLAF1
EGFR		ACYP2
C1QB		ALDH1L1
HN1		S100P
GCA		DLG3
COL5A2		HNMT
TPM3		SGPL1
F13A1		PSMB6
EFEMP2		MAGT1
PRKAR2B		PTK6
APCS		SPTB
TPM1		KRT80
SOD3		CXADR
COL1A2		TC2N
MYL6		CLIC6
ACTN1		COX4I1
COL21A1		ARID1B
NXN		PADI3
PC		SCRIB
CD81		FAM213A
SERPINB8		FGGY
FBLN2		SLC30A9
LMCD1		AGR2
ORM1		SH2D4A
STAB1		SLC4A1
ITPR2		HAGH
ECM1		RBMXL1
KPNA2		C4orf33
SORBS3		CAPS
FBLN1		HSD17B2
SMTN		VPS36
NCF2		CYC1
EMILIN1		CRYZL1
AHCYL1		FDFT1
TOM1		ALOX5
SERPINF1		DECR1
VIM		NARFL
ARHGAP4		PRR15
BIN1		PTPN13
ACP2		RPL32
FERMT2		HSPA1L
LBP		FHIT
THEMIS2		SHPK
DCN		PTPRU
COL1A1		PRKCD
LYZ		ZDHHC13
CNN2		KIAA1522
TAGLN		MRPS28
LEPRE1		TOP2B
HLA.C		TJP2
SOD2		PTPRF
VCL		SSH3
SH3BGRL3		ANK1
SERPINB9		S100A6
KANK2		SIGIRR
PRTN3		UQCRB
SLMAP		IDH1
IL18		TMEM192
ALDH1A3		SPINT1
MANF		TESC
SERPINB6		PPP2R2A
RBP1		SKIV2L
ITGAM		FRK
MCM5		SMAD3
PLS1		ECHDC2
PHLDB1		PPFIBP2
PAPSS2		RUNDC1
CALD1		SCCPDH
F2		MAP3K5
SLC3A2		NDUFB5
NCF4		MRPL41
NPL		LYPLA1
AHSG		FAM120B
PRKCDBP		CPT2
COL8A1		VTI1B
SORBS2		GRHL1
TNC		POF1B
HK3		NDUFA6
TPM4		OXR1
CRYAB		LHPP
S100A8		BLOC1S4
ELMO2		MMRN2
TP53I3		MAP7
DDX58		ACSL5
COL3A1		ECHDC1
PGM5		DAK
CNN1		DBT
SCRN1		GCLC
RTN4		ARHGAP27
SYNPO2		SBF2
LCN2		FRY
FKBP11		ADAM9
DPYSL2		ZMYND8
HLA.DRA		PLD2
SAMD9		MRPL2
MCAM		TMPRSS4
PYCR2		MRPS30
TBXAS1		MEAF6
PECAM1		SLITRK6
MXRA5		PARL
ITIH2		NR2F6
SAMHD1		GDA
HLA.B		CA12
MYADM		MRPS15
CFD		MRPL14
ASPSCR1		EARS2
TENC1		UQCRH
RASAL3		GHDC
PTGIS		ZC3H18
SRP19		MBLAC2
VRK1		HDHD2
TNS3		ARID2
ASPN		CYP4F22
ANKRD44		POLR3A
THY1		TBX3
SELM		MRPL22
MRPS18A		IVL
COL5A1		PCBD2
EMILIN2		MRPL46
ACTBL2		RPL29
HTRA1		GOLGA7
PTMA		TANC2
HPCAL1		RABL3
SYNE1		MBD1
P4HA2		TSC2
MRC2		EMC8
IFIT3		PLXNB1
IFIT1		FDX1
HSPA13		COQ6
CHST14		SPATA20
REPIN1		GGT6
ACSL4		CRTAC1
RFTN1		SHROOM2
NNMT		ARHGEF11
WAS		SULT2A1
FMNL1		TMEM245
DOCK2		LENG9
PPP1R18		AMT
CRLF3		ARAF
AIF1		CHCHD6
APBB1IP		MICU1
PLCG2		ACSM3
PLEK		GALK2
IMPDH1		CTSE
LEPREL2		COQ7
MPP1		ATXN3
CRTAP		BHMT
UAP1L1		ST3GAL4
FES		D2HGDH
HMHA1		EEF1A2
SAAL1		CYTB
FNDC3B		NSUN4
WDR75		NKIRAS2
SCLY		FABP6
TRIO		DNMBP
TMEM65		PGK2
C12orf23		FAM172A
CDKN2A		SEC61B
SOAT1		UPK3A
LIMK2		TMCO4
CLIP2		SPINK1
PKN1		DGAT1
PTPN12		CDC42EP5
CEP170		FAM84A
ASNS		COA3
SRPX2		TRAPPC12
MDC1		EPN3
NCAPG		SNX33
ARHGAP25		YTHDC1
RNF25		ND1
SIPA1		EXOC6
HAUS5		TMC6
DNAJB4		PLA2G4F
SSSCA1		ARHGAP12
TBC1D13		HARS2
CD55		SH2D3A
COMMD7		SLC35E1
RANBP6		IRAK4
SPECC1		MRPL20
FHOD1		STX18
ABCD1		RBM33
MYO5A		ZC3H14
MEST		FAM63A
CEP41		TRAF6
SPARC		MRPL18
ADPRH		TCEB3
CSRP2		YY1
LTBP2		HOOK2
GOLIM4		NDUFB7
MKI67		ARHGAP32
RRM2		DDR1
ADA		ENSA
ATAD2		ARHGAP6
HELZ2		VAMP3
CDC27		CD63
IFIH1		HMGN1
ACP5		SEMA4B
THBS2		RTN4IP1
NCAPD2		CACUL1
TK1		CLCN3
KIFAP3		GNG5
TCP11L1		ASCC1
IGF2BP3		CAMSAP3
TRIP13		QTRTD1
PRIM2		FCHSD1
PLOD2		COX15
PYCR1		TBC1D8
CD3EAP		MRPL55
SPECC1L		KIAA1191
MTHFD2		RMND1
PRIM1		YIPF6
CELF2		PPIP5K2
ACTB		SMYD3
RARRES2		UBR3
KLKB1		STON2
DSG3		DCTN5
TIMP3		TIMM10
MAOB		THG1L
GLIPR2		CRADD
EPB41L3		GATA3
OLFML1		MRPS24
HCK		HECA
PTGS1		SOGA2
OLFM4		SDC4
IL1RAP		TM7SF2
S100A7		ZMYM3
RAB31		KLHDC7A
BIN2		BRAF
FMNL2		SOS1
CES1		TRAFD1
MMP12		MAN1A2
APOL3		TRAPPC6B
CDH5		UGT1A1
CMA1		MEPCE
HLA.DPB1		POGK
NCKAP1L		DIP2A
NAAA		PBLD
DMD		TRABD
ABI3		KAT7
CAP2		UQCC
CFL2		ST3GAL1
ANGPTL2		FZD6
VASN		PCMTD1
MRVI1		ERBB3
ZAK		MTX3
PODN		HECTD4
NRP1		DCAF5
ABI3BP		CYP2J2
PRKCB		COQ10B
CD38		NHLRC3
MMP8		PPP1R3G
SAMD9L		STX3
UBE2J1		ATP7A
VSNL1		DAAM1
IGF2BP2		PIGG
ICAM3		PAN2
NEXN		PDZD8
LCP2		PHKA1
SERPINA7		MECOM
ITIH3		TUSC3
MFAP4		WDR59
PLCB2		TATDN1
S100A12		NOTCH3
CLEC11A		TBCK
PLXDC2		SMUG1
HLA.DRB1		SEPSECS
DOCK10		METTL17
UPP1		TBC1D8B
X1.Sep		AES
TBC1D10C		SETMAR
IFITM1		TMPPE
VAV1		ITFG3
CACNA2D1		TRIM2
PRKG1		DDX59
CAND2		INIP
GIMAP1		PLEKHH3
KCNAB2		NUDT12
STXBP1		APTX
SGCD		MST1R
ITGAL		RING1
ISG20		EFCAB14
GIMAP8		KCMF1
PARVG		BAZ2A
GBP5		SLC30A1
IFIT2		AGPAT6
RCSD1		ADSSL1
HSPB7		DEGS2
PDGFRB		CCDC25
ITGAX		MRPS12
RENBP		GDE1
FILIP1L		TMED3
CPZ		ABHD17B
ITGA7		LY6D
MAP1A		KIAA0195
PTBP2		E2F4
UCHL1		KIAA0100
ARHGEF17		RMND5A
NFATC2		DCAF13
FAM126A		APAF1
WDFY4		KATNA1
SYNE3		TMEM199
DOK2		ANKRD50
MXRA7		KXD1
GPC6		NSUN6
CTHRC1		HMGCS1
L3HYPDH		ABHD17C
CDH11		ZNF598
CPXM1		OMA1
GNB4		MTG1
LEPREL4		C8orf33
DOK3		PPHLN1
CILP		ZC2HC1A
ITGA11		MKL2
CD109		NOP10
CHI3L1		CWC15
MFAP2		TRIM4
ARHGAP30		CYTH2
CDK6		DUS2L
TRIM3		NFXL1
ACAP1		PPP2CB
SETD7		WAC
MMP10		JAGN1
DOCK11		ARL6IP1
SARM1		ARGLU1
KLC3		RBM7
AHNAK2		MLST8
BCL3		CLDN7
SERPINB2		HAPLN1
SLC1A4		SAMD1
CTBS		TRIM27
RGS10		BLOC1S5
SH3BP4		C1orf106
MICAL2		POLR2I
COMP		SPHK2
ISLR		MRPS18C
LRRC8C		UGT1A10
ST5		TAOK2
KIAA1524		TRUB1
SULF1		PNPLA8
TDRD7		RNF113A
IFI30		ATG2B
RBPJ		SCO1
RTKN		SULT1E1
TACC3		COMMD6
PLAU		RPL37
NCAPH		HPS3
ANLN		NOL8
GPX7		C1orf172
BCAT1		KDM5C
GPX8		HOMER1
MMP11		GALNT14
KDELC1		CASZ1
AFAP1		CDAN1
FAP		VGLL4
CCDC80		AGMAT
SFRP4
HTRA3
ADAMTS4

## Sheet: Table S4B
Up-regulated proteins in chromosome 5p gain
ANXA1
FTL
S100A10
HSPA5
PDIA6
STMN1
SUB1
HLA-A
MZB1
HLA-DRA
TUBB8
NAMPT
LYZ
APCS
PRTN3
G6PD
PDIA4
CEACAM6
VTN
BTF3
LASP1
MX1
HLA-B
ANXA3
LCN2
EEF1B2
BCAS1
UCHL1
ISG15
NUDT5
FAM3C
SLC27A3
GLB1
GFPT1
GLUL
DSP
MANF
CALU
CD74
SAMHD1
SOD3
ELANE
PIP
FERMT3
CCS
UGP2
SERPINB9
HYOU1
RBP1
COPZ1
SERPINB2
SCRN1
PSMB9
LMAN1
SQRDL
GGH
CDKN2A
CTSZ
DNAJC3
HLA-DRB1
POLD4
FKBP10
PPM1G
TARS
CTSC
HLA-E
PDLIM4
POLE3
MCM3
COMMD9
COL7A1
KPNA2
MCM2
MCM7
MCM4
PYCR1
NNMT
PPP1R11
GLRX5
MCM5
WAS
IGF2BP2
C15orf48
ATG3
IFI35
FKBP9
FDPS
ACSS2
TAP1
SVIL
MNDA
LMAN2L
IGF2BP3
NNT
HLA-DPB1
ASNS
NSUN2
HSPA13
MMP9
CNPY4
ABCF2
SMC4
OAS2
ISG20
GOLT1B
NCEH1
OXCT1
PCOLCE
SPTLC1
ICAM1
TAP2
FKBP11
CERS2
SPCS2
SMC2
SMC3
NUP62
CD14
ACSL3
BAG2
LAMA3
GNB4
DNAJB6
ATP6AP2
GID8
GLIPR2
ACOT9
DIAPH1
GOLPH3
AGT
TK1
MAN1A1
PAPSS1
NUCB2
CTSS
HTRA1
MYO9B
PLOD1
CHORDC1
NADK2
FKBP8
GALNT3
ACSS1
ACACA
IKBIP
IL4I1
GIMAP4
DCK
ACSL4
VCPIP1
FAM50A
PAPSS2
MMP11
DSC2
PTPRC
CTSL
GCDH
IL18
ARMCX3
TRIP13
TP53
PRKAR2B
RAP1GDS1
FKBP5
RAB32
PLEKHF1
BRIX1
MSH2
NCF2
SORBS3
RENBP
RGS10
CLIC2
ITGAM
CD38
MKI67IP
XRCC1
NAGA
IFIT2
MST4
MTHFD2
EIF2B3
DDX58
DPYD
RABAC1
DOCK2
MACF1
B4GALT1
IFIT3
KIAA1598
UPP1
RAB43
CYP27A1
NXN
TBC1D15
DYNC1LI1
MAN2B1
PLEK
WIPF1
TRMT6
TBRG4
TRIM22
CD55
RUNX1
PPP1R18
DNMT1
POLE4
GOLGA5
ZNF622
DNAJC1
IDI1
ACP2
HPCAL1
MYO1F
LMO7
RRM1
NELFB
ACP5
NUDT1
NMI
IRF3
LIG3
FOXRED1
M6PR
DNAJB4
C5
CRTAP
ARFGAP3
CLPTM1L
DTX3L
TBC1D13
PADI2
TEX10
KLC3
CD163
PRCP
LIPA
MYO1G
CDKAL1
HLA-DRB4
CLASP1
SEC24A
ATAD2
SDF2L1
THEMIS2
EMILIN2
KDELC2
COCH
ANKRD17
GIMAP1
MED27
ARRB2
RAD9A
NUDCD3
LIMK2
SSFA2
IFI30
CCDC132
FKBP15
CLIP2
SMPDL3B
IMPA2
SNTB1
C6
CHST14
OASL
UBAP2
TRIM47
CAMK1
FMNL1
NAAA
MKI67
MCMBP
PRKCI
CRLF3
TXNDC9
STX17
PTDSS1
MOSPD2
CYTH1
ACAP2
RASAL3
PECAM1
HBS1L
APOBEC3B
FNDC3B
KIF1B
PLCG2
SAMD9
ERC1
RFC1
CD97
ITGB5
DHTKD1
UBE2J1
HMHA1
SYNE2
HAUS5
SPAG1
ARFRP1
TRAF2
SNIP1
RTKN
SPECC1
VAV1
KIFAP3
FMNL2
DEF6
SMG6
ARHGAP25
RIPK2
FUT8
SLC12A7
SLC25A40
NIPBL
FES
CD109
DOK3
STXBP1
TRIO
SENP3
CUTC
TACC3
MYO5A
NME7
CASP4
DAXX
SIPA1L1
MPP1
ITGAX
MTMR12
RICTOR
SNX30
RBPJ
IFIH1
KIF4A
STK19
REXO4
TDRD7
SH3BP4

## Sheet: Table S4C
		Transcripeome			Proteome
Gene symbol	spearman correlation coefficient between CNA and mRNA	Fold change (MIBC/NMIBC)	P value	Spearman correlation coefficient between CNA and protein	Fold change (MIBC/NMIBC)	P value
TRIO	0.437264	1.51269	0.012284	0.337078	1.66738	0.00165214
TRIP13	0.506895	1.86698	0.147509	0.337936	2.08811	0.00330834
SLC12A7	0.392038	1.23973	0.275567	0.296695	0.849912	0.699575
SDHA	0.3633	1.07767	0.536091	0.220687	1.04282	0.654768
NSUN2	0.451724	1.02815	0.59196	0.366341	1.25452	0.154074
GOLPH3	0.474008	1.03784	0.630589	0.524371	1.31793	0.624646
CLPTM1L	0.470617	1.16688	0.773086	0.428085	1.41813	0.0541361
DROSHA	0.544478	0.961624	0.773086	0.257558	2.38124	0.990386
MTMR12	0.526912	1.10214	0.879981	0.402742	0.762006	0.211432
