# Supplementary material for: Integrated proteogenomic characterization of urothelial carcinoma of the bladder
Source: J Hematol Oncol. 2022 Jun 3;15:76. doi: 10.1186/s13045-022-01291-7 (PMC9164575; doi:10.1186/s13045-022-01291-7)
Supplement: Supplementary file 17 — Additional file 17. Table S5: Multi-omics characteristics of proteomic subtypes in 116 UC samples. Related to Figure 5, Additional file 5: Fig. S5. A. Information of immune clusters. B. Genes upregulated in each proteomic subtype. C. Lists of upregulated proteins in one of the three proteomic subtypes. D. Contributions of 30 COSMIC signatures in 113 UC patients. E. Genes of each Signatures used in this figure. F. Survival analysis of selected factors. [file 13045_2022_1291_MOESM17_ESM.xlsx]

## Sheet: Description
Table S5: Mutil-omics characteristics of proteomic subtypes in 116 UC samples. Related to Figure 5.
Sheet	Description
Table S5A	Information of clusters
Table S5B	Genes upregulated in each proteomic subtype
Table S5C	Lists of up-regulated proteins in one of the three proteomic subtypes.
Table S5D	Contributions of 30 COSMIC signatures in 113 UC patients.
Table S5E	Genes of each signatures used in this figure
Table S5F	Survial analysis

## Sheet: Table S5A
case ID	Proteomic subtype	Phosphoproteomic subtype	mRNA cluster
BU1	3	3	2
BU10	2	1	1
BU100	1	1
BU101	2	3	1
BU102	3	3	1
BU103	1	2
BU104	3	3	3
BU105	1	2	1
BU106	3	3
BU107	3	3	3
BU108	1
BU109	3	2	3
BU11	2	1
BU110	1	1
BU111	3	2
BU112	2	1
BU113	1	1	1
BU114	3	3	3
BU115	3	3
BU116	1	1
BU117	3	3	3
BU12	2	3	3
BU13	1	2
BU14	2	1
BU15	2	2
BU16	3	3	2
BU17	3	3
BU18	3	3	2
BU19	3	3
BU2	3	3
BU20	1	3
BU21	3	3	3
BU22	3	3
BU23	3
BU24	3	3
BU25	3	3	2
BU26	1	3	2
BU27	3	2	1
BU28	2	1	1
BU3	3	3	2
BU31	2
BU32	2	1
BU33	2	2	1
BU34	1	1
BU35	3	2
BU36	2	2
BU37	3	2
BU38	1	1
BU39	3	3
BU4	3	3
BU40	3	2
BU41	3	3
BU42	3	3	3
BU43	2	1	1
BU44	1	1	1
BU45	3	3
BU47	3		1
BU48	2	1	1
BU49	2	1	1
BU5	1	1	1
BU50	1	1
BU51	2	1
BU52	3
BU53	3
BU54	3	3
BU55	3
BU56	1
BU57	1
BU58	3	3	1
BU59	3	3
BU6	3	3	2
BU60	3	2	3
BU61	1	1
BU62	2	1
BU63	1	2	1
BU64	1	1	1
BU65	1	1
BU66	2	1
BU67	3	3	2
BU68	3
BU69	3	3
BU7	2	3	3
BU70	2	3
BU71	3	3	3
BU72	3	3	1
BU73	3	3	2
BU74	1	1
BU75	1	1
BU76	3	3
BU77	1	2
BU78	1	2
BU79	1	1
BU8	3	3	1
BU80	2	3
BU81	3	3
BU82	1
BU83	3	3
BU84	1	3
BU86	3	1
BU87	1	3
BU88	1	1
BU89	1	3
BU9	3		1
BU90	1	3
BU91	1	1
BU92	1	3
BU93	1	3
BU94	1	3
BU95	1	1	1
BU96	2	2
BU97	3	3
BU98	2	3	2
BU99	3	3
BU85	3	3
BU29	3	1
BU46	3	3	3

## Sheet: Table S5B
	Up-regulated proteins in U-I								Up-regulated proteins in U-II							Up-regulated proteins in U-III
Gene symbol	U-I/U-II	U-I/U-III	P.value	adijuest P.value	associated with prognosis		Gene symbol	U-II/U-I	U-II/U-III	P.value	adijuest P.value	associated with prognosis		Gene symbol	U-III/U-I	U-III/U-II	P.value	adijuest P.value	associated with prognosis
GPX2	2.86615	2.94491	4.78114e-05	0.000309663	No		RAD21	2.2464	2.00316	5.4221e-06	5.58234e-05	No		TLN1	3.2562	2.07998	5.26309e-16	7.39457e-13	Yes
ALOX5	2.35338	2.3841	0.0141794	0.0288487	No		MSH6	3.15847	2.19019	4.55983e-05	0.000300623	No		MYLK	40.9748	21.0779	7.7854e-13	1.02939e-10	Yes
PLA2G4F	15.669	11.9083	0.0120421	0.0252732	No		RPA3	2.0659	2.10609	6.78427e-05	0.00040906	No		COL1A2	3.07232	1.68413	0.0285489	0.0510853	Yes
CYP2J2	12.6544	22.0429	1.34338e-08	3.81134e-07	yes		MCM2	2.02163	2.31584	6.33351e-05	0.000386596	No		COL1A1	1.83294	1.692	0.00063196	0.00237729	Yes
DNM2	1.54028	1.93659	0.00136208	0.00438347	No		MCM3	2.2052	2.71667	2.07162e-05	0.000161411	No		COL3A1	28.807	13.4315	9.18583e-11	5.54463e-09	Yes
LSR	2.21198	2.64015	0.000594604	0.00226648	No		MCM7	2.26428	2.38564	6.14865e-05	0.000379091	No		TBXAS1	8.54806	4.57212	1.40855e-10	7.58732e-09	No
FBP1	1.58905	3.51015	0.000124213	0.000652528	yes		MCM4	2.15935	2.38761	9.75032e-05	0.000543253	No		PRKCB	4.97959	4.43354	0.000150783	0.000756194	Yes
VSIG2	2.11152	5.04626	3.50561e-05	0.00024665	yes		RFC1	2.40042	2.62704	0.00117144	0.00388937	No		PRKG1	7.19464	2.55312	0.00435402	0.0111425	Yes
TMC4	2.84919	3.77188	2.70162e-05	0.000200586	yes		POLD1	2.22682	2.25714	1.1907e-05	0.000106246	No		CLC	61.9168	10.954	2.38848e-11	1.78443e-09	No
MIOS	1.91634	2.07776	0.000461965	0.00185813	No		MSH3	2.44806	3.69835	2.69601e-07	4.70178e-06	No		MYH10	3.33089	1.84435	1.95686e-13	3.25197e-11	Yes
SLC2A1	2.70179	1.83595	0.00636871	0.0149119	No		RFC5	2.32145	2.23181	0.000360322	0.00152099	No		LCP1	3.14356	1.91278	5.50685e-10	2.36771e-08	Yes
ITGB6	3.27926	1.77926	0.0151564	0.0303789	No		MLH1	3.5529	3.11802	1.73319e-05	0.000140781	No		APOH	2.33243	1.79736	4.9562e-07	7.964e-06	Yes
CHMP2B	1.67102	7.53326	3.77309e-06	4.11667e-05	yes		COG3	1.50937	2.57662	0.0488262	0.0788213	No		RAB27A	2.23085	4.92567	1.43703e-05	0.000122175	No
MBOAT7	1.79534	2.06147	0.000171773	0.000841674	No		HNRNPF	2.09522	2.36269	9.49184e-09	2.91605e-07	No		PDLIM5	2.31715	1.94526	3.84524e-07	6.38779e-06	No
PLCD3	2.64198	8.22213	3.41863e-06	3.83258e-05	yes		GRWD1	3.02609	1.88216	5.18317e-06	5.39027e-05	No		CNN3	2.32111	1.73303	2.83567e-07	4.90269e-06	No
OXA1L	1.81832	3.19688	0.0025108	0.00716188	No		TNPO3	2.36202	1.97799	4.55531e-05	0.000300623	No		44445	2.7077	2.21151	3.26469e-06	3.7019e-05	No
HPGD	2.75228	10.3652	1.41808e-06	1.89746e-05	yes		GTF3C2	1.79343	3.0381	6.03964e-06	6.11473e-05	No		CORO1C	3.74422	1.87828	1.39491e-10	7.58732e-09	Yes
SDCBP2	1.66997	2.52643	0.00399083	0.0103775	No		WDR61	4.17201	4.30354	0.00876163	0.0194006	No		FKBP7	12.0032	3.11626	1.57975e-08	4.38946e-07	Yes
METTL7A	1.59663	3.00404	1.56069e-05	0.000129595	yes		RAPH1	2.17178	2.27789	0.00264702	0.00748965	Yes		ELANE	8.12251	30.7378	0.000651149	0.00243997	No
KRT19	1.76471	1.88593	0.0150535	0.0301935	yes		VPS41	2.38712	1.56898	0.0198276	0.0378614	No		KRT2	3.75824	7.67781	0.00263928	0.00747608	No
SHROOM1	3.07787	6.70852	0.00229539	0.00666198	yes		TSR1	2.65914	1.5818	0.0026495	0.00749313	No		GLRX	1.50358	3.35263	6.39318e-07	9.88795e-06	No
XPNPEP3	1.70302	1.57337	0.0417429	0.069374	No		VDAC3	1.90652	3.03343	0.000140525	0.000718627	No		AMPD3	1.52206	5.23485	0.000166522	0.000817957	No
HBG2	2.46883	2.85883	0.0273766	0.0493609	No		GPD1L	2.63925	4.41842	0.00792247	0.0178907	Yes		CPVL	3.03478	2.08369	0.000394115	0.00163362	No
CLTB	7.44323	2.92339	4.74864e-05	0.000308724	No		SFPQ	1.90633	2.2215	4.07514e-11	2.80113e-09	No		REXO2	1.75105	1.77782	0.0365705	0.0623389	No
TMEM63A	2.98677	2.74928	0.00745598	0.0169914	yes		MAT2A	1.58837	1.58621	4.17739e-05	0.000282434	No		CLEC3B	8.54124	3.33451	2.01734e-11	1.56694e-09	Yes
PVRL1	1.89913	1.54983	0.00423201	0.0108909	No		XPO1	1.84087	1.73954	7.01252e-09	2.21538e-07	No		SSFA2	3.71119	3.25643	0.00427479	0.0109803	No
PLEKHA7	1.54589	2.84009	4.21446e-07	6.92736e-06	No		ESRP1	1.81002	2.09045	7.31791e-06	7.20302e-05	No		TGFB1I1	7.53864	3.98271	1.58597e-11	1.26628e-09	Yes
ETFDH	1.52222	2.14194	0.00121439	0.00400529	No		PCIF1	1.52835	2.59491	0.00782729	0.0177092	No		FBLN5	5.01056	2.62228	0.00352284	0.00937697	No
PIK3C2B	2.34943	4.95333	4.61379e-08	1.055e-06	yes		NUB1	2.12378	2.0185	0.000557343	0.00215746	No		COL7A1	4.20759	4.13789	0.000794331	0.00284445	No
PTER	1.85667	2.61614	7.55731e-05	0.000444011	No		NDRG2	2.14027	2.27551	0.0277742	0.0499233	No		PALLD	15.2298	6.3651	7.52678e-17	2.24883e-13	Yes
GMPR2	2.06537	1.59622	0.0422439	0.0700508	No		NUP210	3.05273	2.39791	2.34957e-05	0.000179038	No		IFI16	2.06895	3.16276	1.25314e-06	1.70462e-05	No
SPTA1	3.35818	3.41837	3.54224e-06	3.93751e-05	No		NT5DC1	1.51248	1.80664	0.0309046	0.0544042	No		CLIC2	4.64774	2.65105	5.3265e-09	1.73968e-07	No
PKP4	2.20961	3.06624	0.00373047	0.00984627	No		DBN1	2.43668	1.67419	0.00547352	0.0132846	No		TYMP	7.52228	2.98333	8.11179e-11	4.94296e-09	No
PCCB	1.67948	2.17767	2.97469e-05	0.000215813	yes		TSN	1.75797	1.97845	0.000621087	0.00234646	No		S100A10	3.5856	2.51276	2.1506e-06	2.67541e-05	No
MMAA	1.55749	1.75718	0.043239	0.0713444	No		PBRM1	1.59441	3.36183	7.5485e-05	0.00044386	No		EHD1	1.90854	1.6675	8.82518e-07	1.30872e-05	No
ABAT	2.08487	2.35737	0.000346642	0.00147681	yes		MRPS25	1.63112	1.51506	0.0332761	0.057829	No		ACOT9	2.88562	1.52612	5.80724e-07	9.1324e-06	Yes
GPRC5C	1.55748	2.71478	0.000338005	0.00144828	yes		HNRNPA0	2.33148	2.83821	5.72783e-08	1.25828e-06	Yes		UTRN	2.72163	2.52655	2.51289e-06	3.01049e-05	No
TXNDC17	1.89323	2.41528	4.56628e-05	0.000300623	yes		C1QBP	1.53224	2.01482	0.035646	0.0610943	No		CHMP4A	2.14907	1.69473	3.07184e-06	3.52637e-05	No
CPSF3L	1.9717	3.62795	6.5404e-05	0.000396181	yes		DDX6	1.54272	1.79962	2.72721e-05	0.000202311	No		HSPB6	10.9834	11.5407	1.02233e-07	2.03082e-06	Yes
COQ5	1.71505	3.43018	0.000222031	0.00102409	No		NSDHL	1.51646	2.87074	0.0130326	0.0269659	No		MACF1	2.4788	1.62486	0.000185156	0.000889732	Yes
MRPS26	1.86521	3.6204	3.07498e-06	3.52637e-05	No		KIAA0368	2.04739	1.55194	0.000459095	0.00185157	No		LAMC2	6.73675	59.3609	5.4327e-05	0.000343479	No
TMEM30B	2.19667	5.54202	3.59465e-08	8.57723e-07	yes		RPLP2	2.08086	1.54171	5.4808e-07	8.70533e-06	Yes		AEBP1	11.5463	1.98886	1.6129e-13	2.74758e-11	Yes
HBB	1.77524	1.59323	0.000623069	0.00235246	No		PTCD3	1.54443	1.80657	0.000859397	0.00303379	No		C6	2.43254	2.24275	0.00219322	0.00641847	Yes
AKR1C3	1.75624	1.51754	0.0101323	0.0218958	No		PRPF19	1.80141	1.71933	6.20758e-08	1.34393e-06	No		C9	2.03569	2.48892	1.68752e-08	4.56759e-07	Yes
SYNGR2	2.60819	2.02831	0.0318237	0.0557101	No		RPS13	1.64822	1.55299	0.000500204	0.00199181	No		PDIA5	2.37418	1.52515	0.000127579	0.000665528	No
RAI1	2.06011	1.523	0.000191389	0.000915265	No		HCFC1	1.74708	1.5642	1.28134e-05	0.000112268	No		COL18A1	1.73338	1.81568	0.03825	0.0645935	No
COX6C	1.80018	6.59842	1.76675e-06	2.2542e-05	No		KDM3B	1.78018	1.82347	3.9279e-05	0.000269815	No		PPFIBP1	2.20577	1.52448	0.00314918	0.00858122	No
TSPO	2.81711	7.16889	9.95622e-06	9.13841e-05	No		PARP1	2.30004	2.29032	7.20226e-06	7.09663e-05	No		CD163	7.14902	2.53515	4.24727e-11	2.88469e-09	No
HSD17B8	2.14083	2.21683	0.000641706	0.00241064	No		PPIE	1.5238	1.84062	0.00155682	0.00488387	No		NFKB2	2.95721	4.02971	0.0021622	0.00634947	No
LSM6	1.5603	1.7636	0.00290908	0.0080556	No		RUVBL1	1.72024	1.7086	5.51494e-05	0.000346799	No		FKBP5	3.43051	1.63106	3.37072e-06	3.78365e-05	Yes
ZFP91	1.71673	5.0524	0.00184783	0.00563981	yes		HM13	2.23745	1.53106	0.000176787	0.000858495	No		GCLM	2.65019	1.58958	0.0038024	0.00999635	No
WDR13	1.87295	1.68899	0.0366737	0.0624613	No		RPRD1A	2.07471	3.03307	1.092e-05	9.8645e-05	No		FBLIM1	1.85455	1.79749	0.00141575	0.00451724	No
PHF5A	1.51088	2.40512	0.000554036	0.00214642	yes		BTAF1	1.58521	1.66598	0.0277855	0.0499287	No		IGLL5	3.68349	1.96476	1.98956e-08	5.21328e-07	Yes
CCBL2	1.64661	2.2914	0.00306077	0.00837855	No		TRMT1L	1.95202	2.7632	0.00553176	0.0133879	No		TPM2	7.62775	5.02165	3.12088e-14	9.31788e-12	Yes
SLC9A1	2.20054	2.52533	0.000149167	0.000753148	No		USP39	1.69541	1.84389	0.000343587	0.00146694	No		MNDA	3.67382	8.1202	1.40188e-12	1.63965e-10	Yes
PTPRS	3.19674	5.98141	0.0190133	0.0366386	No		SARS2	1.9383	2.43256	0.00426572	0.0109723	No		ZYX	3.09638	1.91225	5.42105e-10	2.34592e-08	No
LAD1	1.714	2.1865	0.0106237	0.0227521	No		TRA2B	1.6247	1.79455	4.79971e-05	0.000310286	No		MYH11	14.2161	7.61078	9.31487e-16	9.26811e-13	Yes
DNAJC5	2.97779	6.65123	0.0409516	0.0682679	No		LGALS4	5.87935	4.71992	0.00618707	0.0145702	Yes		TRIM47	4.21245	2.33883	1.20739e-08	3.56026e-07	No
SNF8	1.66942	1.60883	0.00956529	0.0208821	No		DDAH2	4.00095	2.0108	0.000112016	0.000603855	No		OGN	17.5144	4.97904	6.38284e-12	6.04885e-10	Yes
RNMTL1	1.64001	2.63117	0.0196973	0.0376515	No		BLMH	2.63709	1.56627	3.14676e-06	3.5975e-05	No		COL6A3	4.23468	1.74038	3.05101e-11	2.1949e-09	Yes
PCCA	1.72958	1.51087	0.000687393	0.00254229	No		PSIP1	2.17632	1.86776	0.0438479	0.0722094	No		ILK	3.12526	2.17565	6.80381e-12	6.34631e-10	No
CD46	8.66188	10.35	2.61653e-07	4.58923e-06	yes		CNOT3	1.52816	1.67503	2.58763e-05	0.000194592	No		C1S	4.99802	3.70603	7.93107e-14	1.49885e-11	No
SNCA	2.46466	1.65601	0.0486443	0.0785915	No		GDI2	1.76799	1.64012	0.000175356	0.000855022	No		MRC1	3.54442	1.6926	8.88363e-07	1.31288e-05	No
RPS6KA5	2.7637	2.92043	0.00266861	0.00753646	No		MRPL40	1.70039	2.03301	0.000139237	0.000713873	No		HMOX1	2.79033	1.67889	8.19548e-06	7.84913e-05	Yes
LARP1	1.70225	2.02573	0.00335753	0.0090458	No		EXOSC2	3.3965	2.49151	1.77923e-05	0.000143288	No		FHL1	13.6548	7.09793	5.11325e-11	3.35407e-09	No
CYP4F11	2.49757	3.69221	6.91003e-05	0.000414392	No		PFDN5	1.5109	1.69688	0.00012872	0.000669142	No		EBNA1BP2	2.84374	1.71275	0.00940153	0.0205697	No
CYB5R1	2.24394	2.08252	0.000121451	0.000642539	No		BIRC6	2.02269	2.28946	0.000116894	0.000623957	No		FMOD	6.19622	2.73659	1.78863e-08	4.79447e-07	Yes
UGT1A6	1.94267	2.26913	0.00218084	0.00638849	yes		HNRNPA3	1.72444	1.85619	4.16726e-06	4.50405e-05	No		LAMA3	11.2565	25.7605	2.87599e-05	0.00021133	No
HSD17B11	1.90619	1.96716	0.0486071	0.0785525	No		AQR	1.9596	1.79537	0.000281515	0.0012474	No		PRELP	6.76148	4.5119	7.58312e-11	4.71618e-09	Yes
CAPNS2	2.31468	2.2493	0.0134966	0.0277887	No		SUPT16H	2.22654	1.64064	3.1027e-05	0.000223357	No		DPYSL3	16.7401	2.66836	6.95442e-14	1.38375e-11	Yes
RNASET2	1.99114	2.60973	0.00381996	0.0100161	yes		PRPF4B	1.65723	1.5547	0.00118886	0.00392974	No		EFEMP1	5.32729	2.36655	3.0949e-09	1.0921e-07	No
NDUFA7	8.77458	5.62457	6.72484e-09	2.14645e-07	yes		SLIRP	1.57497	2.37143	0.000119367	0.000633594	No		SLC27A2	2.35295	2.86173	4.08299e-05	0.000278512	No
NDUFB4	1.89757	2.00793	0.00246375	0.00704789	No		CAPRIN1	1.69111	1.92758	0.00107698	0.0036241	No		CFH	1.90779	2.37402	0.000373287	0.00156635	No
FAM3B	4.72772	7.33081	0.000233479	0.00106537	No		CBX3	2.32797	1.99743	1.59933e-07	2.9865e-06	No		KRT5	2.58703	12.7218	0.0331371	0.0576209	No
CA1	1.81116	2.22453	9.61763e-05	0.000538017	No		ACADSB	1.51422	1.77894	0.0363066	0.0619697	No		IL4I1	5.68525	2.04177	1.33753e-07	2.59864e-06	No
ABCC4	2.45802	2.06968	0.00334051	0.00900806	No		ATM	1.90833	1.65379	0.00542129	0.01319	No		IQGAP2	6.01631	1.53182	6.13721e-12	5.9152e-10	Yes
MSRA	2.99496	1.61482	0.0475839	0.0770867	No		DDX5	2.13182	2.01606	2.07157e-06	2.58663e-05	No		LTF	1.82485	50.5421	1.08248e-06	1.51784e-05	Yes
DHRS3	2.04904	1.78836	8.21168e-05	0.000475639	No		TBCE	2.22779	1.56194	0.000392942	0.00163102	No		ME1	3.29166	2.20275	0.000163111	0.000806508	Yes
NDUFA13	1.55877	2.39108	6.27991e-05	0.000385117	No		CDC42	1.96286	1.81619	0.027508	0.0495194	No		TNS1	9.10561	6.25648	1.04864e-14	3.91978e-12	Yes
ACO2	1.67807	1.69701	0.045258	0.0740249	No		HNRNPU	1.75195	1.92446	6.97041e-07	1.07298e-05	No		BAG2	5.45337	2.25921	1.38176e-09	5.28381e-08	Yes
C14orf159	3.23589	2.92838	8.0905e-06	7.78125e-05	No		PSMB2	1.79566	1.63731	0.0228259	0.0425793	No		LRG1	1.99049	1.51219	0.0188083	0.0363684	Yes
NDUFS4	2.1768	2.36026	0.00235548	0.00679676	yes		SSB	2.35506	2.21876	1.34481e-06	1.79861e-05	No		PTRF	2.91749	2.81218	5.66073e-09	1.83686e-07	No
DHRS13	1.68774	1.54757	0.00471729	0.0118788	yes		CCDC124	1.8095	1.53233	0.000694475	0.00255898	No		ITGA1	2.93456	3.06358	5.70932e-07	9.02271e-06	No
ARHGEF18	1.93131	2.02527	0.0131048	0.0270848	No		BRAT1	2.68069	1.99182	0.00113741	0.00378902	No		SH3KBP1	4.36255	1.55267	1.77729e-10	8.9344e-09	No
C16orf13	1.51604	1.80689	0.000340075	0.00145442	yes		RANBP9	2.16875	1.91076	0.00592624	0.0140745	No		WIPF1	5.94137	4.42429	2.33833e-10	1.15511e-08	No
SERPINF2	14.949	4.1846	0.0175901	0.0345611	No		MDH2	1.63703	2.23263	0.000101852	0.000560702	No		CD14	6.2199	2.51456	7.1143e-12	6.516e-10	Yes
ACSF2	1.84415	3.49036	0.000538464	0.00209527	No		RBM27	2.03042	2.28954	2.91632e-05	0.000213217	No		WARS	3.12598	1.58979	4.41025e-06	4.71215e-05	Yes
ABCB6	1.70214	1.88403	0.0233075	0.0432885	No		NAA38	1.94802	2.08583	6.78985e-06	6.7482e-05	No		TGFBI	6.39547	2.26541	1.3721e-10	7.58732e-09	Yes
ACOT11	1.59364	3.10605	0.000527112	0.00206455	No		C14orf166	2.06359	1.78152	1.0847e-06	1.51784e-05	No		SDSL	4.62085	1.81976	2.43218e-06	2.93814e-05	Yes
IGFBP2	1.79032	4.17562	0.0273193	0.0492837	No		TIAL1	1.95937	2.44763	1.71254e-08	4.60082e-07	Yes		COL6A2	4.97841	2.11171	1.16365e-11	9.7587e-10	Yes
SLC14A1	4.50779	4.79464	4.10699e-08	9.58946e-07	yes		DARS2	1.59899	1.84689	0.00140747	0.00449562	No		CP	1.53967	1.9982	0.000821465	0.00292234	No
ALDH4A1	2.10543	3.79212	6.03578e-07	9.41956e-06	No		ARHGEF7	1.94494	1.59277	0.0013279	0.00429895	No		ENTPD1	5.23687	4.17251	4.52596e-08	1.04068e-06	No
LRMP	1.82843	4.27621	0.00030464	0.00133208	No		RCOR1	1.52998	1.79987	0.0117227	0.0246982	No		LAMB1	1.96642	1.61115	0.00047226	0.00189316	No
CSTB	2.97169	2.63537	1.15692e-05	0.000104348	No		UPF1	1.6856	1.54518	8.99854e-05	0.000512459	No		PRG2	23.5912	3.67957	7.41851e-10	3.07775e-08	No
MAST4	7.28715	6.69011	9.047e-08	1.8262e-06	yes		RPS12	1.70329	1.54614	0.000347833	0.00147978	No		TRIM22	2.14806	1.6523	0.00332189	0.00896425	No
TJP3	1.59438	4.13486	0.00394066	0.0102829	No		NUP153	1.81606	1.58002	0.0144976	0.029354	No		CLIC4	6.96925	1.78572	1.25724e-13	2.21352e-11	Yes
EFNB1	2.59065	3.91644	0.00151191	0.00476047	No		ACACA	2.14877	1.79821	0.00823133	0.018459	No		RAB6A	3.16546	2.50724	0.0333445	0.0579142	No
KRT85	2.1161	4.19741	0.000176339	0.000857016	yes		WDR11	1.50956	1.75584	0.000358136	0.00151713	No		ITIH4	1.86968	1.8481	0.000446444	0.00181033	No
EI24	1.55761	1.62634	0.0405408	0.0677532	No		LSM14B	1.59518	1.79411	0.0108572	0.0231441	No		TBC1D2	2.80453	5.02819	0.000252676	0.00113476	No
SNX7	1.70833	1.54197	0.0052472	0.0128291	No		MGST3	3.28243	1.97897	3.48873e-05	0.000245823	No		CTSG	2.52624	9.52779	1.85303e-08	4.91113e-07	Yes
PGGT1B	2.61979	1.9452	0.002888	0.00801207	No		PSMC3	1.68576	1.55113	0.000163003	0.000806508	No		CPB2	3.36993	1.79814	0.0468641	0.0761064	No
FAM169A	6.35153	8.97121	8.32004e-05	0.000480613	No		MATR3	1.93974	1.79197	5.01687e-06	5.24204e-05	No		TRIM21	3.4095	4.14345	0.00939999	0.0205697	No
NT5C	1.53368	3.12793	6.70087e-06	6.66985e-05	yes		ANAPC7	1.86072	1.99765	0.00976711	0.0212335	No		CSRP1	9.79212	6.36022	2.55924e-14	8.04783e-12	Yes
APOC1	103224	2.38889	5.7522e-06	5.88095e-05	yes		ABHD10	1.75627	2.60178	0.000150049	0.000754405	No		IGFALS	2.82606	1.78984	0.00207603	0.00615696	No
WDR37	1.53444	1.71366	0.0327763	0.0570767	No		CPSF6	1.71834	1.64051	5.23309e-05	0.000334105	No		AMBP	2.89268	1.89959	1.01326e-06	1.4467e-05	Yes
LDHB	1.5269	2.00817	0.00142133	0.0045302	No		RNPS1	1.5861	1.59725	0.000611041	0.00231143	No		APOBR	2.15671	11.1368	0.000131807	0.000682221	No
ATP5S	11.4034	4.85786	0.039166	0.0658732	No		IPO5	1.89922	1.70939	9.63149e-05	0.000538073	No		S100A2	6.12164	31.6182	0.000299848	0.00131497	No
PAK1	2.26746	3.4531	0.00337829	0.00907715	No		TARBP2	4.59579	2.35815	0.00325089	0.00881015	No		CPA3	12.3383	5.90017	2.52553e-07	4.45773e-06	No
ZADH2	2.34191	3.7848	0.00318414	0.00866068	No		PTPMT1	3.4419	5.10866	0.000225367	0.00103627	No		ARAP1	3.5158	1.66199	0.00071124	0.00260788	Yes
THEM6	1.8153	3.11563	9.8547e-06	9.12156e-05	yes		THOC1	1.79477	2.04193	0.000134499	0.00069375	No		FTH1	2.61013	4.02408	1.19543e-07	2.33472e-06	No
DUOX1	1.93826	2.1372	0.0138098	0.0282389	No		TMPO	2.19765	1.83495	3.61231e-05	0.000252489	No		RSU1	2.95418	1.6768	1.29904e-09	5.00961e-08	No
STARD10	3.39473	2.97398	4.53449e-05	0.000299642	No		SF3A1	1.55839	1.69213	4.94149e-07	7.95327e-06	No		G6PD	2.86006	1.77739	0.00195269	0.00587873	Yes
UMOD	4.95269	29.5257	0.00101457	0.00346289	No		NOL6	2.31389	3.01233	0.0061137	0.0144508	No		C8A	3.89374	4.55175	5.6352e-06	5.77834e-05	No
ANXA10	2.99974	9.63787	4.01898e-05	0.000275045	No		PLEKHA1	1.67451	4.03555	4.17194e-05	0.000282397	No		ACE	5.91257	4.84165	0.023221	0.0431411	No
VILL	4.32635	3.1954	0.00349392	0.00932075	yes		TIMM13	1.80241	1.81987	0.000776687	0.00280142	No		PDLIM2	2.59782	1.87287	8.428e-06	7.97978e-05	No
BDH2	2.57067	1.77182	0.0484198	0.0782922	No		C21orf59	3.54948	4.34237	0.0105986	0.0227146	No		C8G	1.85893	3.35987	0.000279999	0.0012416	No
TNFAIP2	1.62457	3.22478	0.000103721	0.000568894	yes		RNF214	1.87478	2.70783	0.0418771	0.069539	No		SVIL	4.0278	3.18189	4.49236e-07	7.28771e-06	Yes
ALDH1L1	4.42528	4.17978	0.00918993	0.0201658	No		LSM5	3.49413	2.92111	0.00962704	0.0209939	No		HPX	2.83382	1.71568	9.19046e-10	3.65946e-08	Yes
S100P	2.32028	2.50745	8.24875e-05	0.000477493	yes		FAM3D	7.62189	29.2159	0.0183109	0.035591	No		RNASE2	28.4792	13.4885	2.68359e-12	2.75994e-10	Yes
PC	1.96209	2.82403	0.0113399	0.0240188	No		ILF2	1.71394	1.60628	7.84415e-05	0.000457755	No		GPX3	4.51976	3.29295	3.56691e-10	1.62776e-08	No
SPTB	1.91306	2.37508	1.40228e-05	0.000119802	No		CLPX	1.78079	2.45127	0.0019735	0.00592049	No		C1QC	5.10847	4.058	9.71376e-06	9.03393e-05	No
ARID1B	1.59475	2.9345	0.000191781	0.000916406	No		AKAP9	1.61393	2.76062	1.08227e-05	9.78883e-05	No		NCK1	2.36594	2.01706	7.76562e-05	0.000455449	Yes
FAM213A	2.05577	4.0356	0.000997885	0.00341764	yes		LPCAT3	1.64694	1.77436	0.0435416	0.0717842	No		GSN	2.48443	1.568	1.20234e-12	1.46278e-10	No
SLC30A9	2.05195	4.88851	2.20909e-06	2.73866e-05	No		ABRACL	1.96401	3.37521	0.000511175	0.00202253	No		EHD2	2.7733	2.42842	1.0834e-08	3.24163e-07	Yes
C4orf33	2.94533	3.18888	0.019574	0.0374848	yes		CAD	1.55435	1.57297	0.00145963	0.00462758	No		TNXB	5.93729	5.58446	3.72754e-07	6.22327e-06	Yes
HSD17B2	5.44156	5.46422	1.53427e-06	2.01737e-05	yes		KIAA0020	1.79849	2.01057	0.00572655	0.0137258	No		DES	30.1402	23.8445	3.49126e-15	1.60352e-12	Yes
CRYZL1	4.8712	3.53261	0.00324534	0.00880045	No		EEF1E1	1.95139	1.98185	0.00206259	0.00612317	No		SH3BGRL	1.63493	1.56175	2.78309e-05	0.000205253	No
NARFL	2.35128	4.40326	0.00132931	0.00430116	yes		SETD1A	2.2509	3.76588	0.00428565	0.0110005	No		LRP1	2.66056	2.11426	7.24899e-09	2.27917e-07	No
RBPMS	2.47961	1.73483	0.00275625	0.00773278	No		USP3	5.75046	8.20955	2.48827e-05	0.000188025	Yes		ITIH1	2.16181	2.09414	3.22497e-05	0.000230612	No
PRR15	2.09504	4.7407	0.00271793	0.00765404	No		GDPD3	5.22356	3.99611	0.00460557	0.0116762	No		C1R	3.00793	3.69516	3.21299e-09	1.11473e-07	No
FHIT	2.7084	4.96481	4.94064e-06	5.19483e-05	No		FXR2	2.18976	1.56119	0.0248682	0.0456561	No		CDK9	2.67129	1.60086	0.000516695	0.0020366	No
PTPRU	8.34591	3.69071	0.000347552	0.00147964	No		UPK2	3.05669	4.24776	0.00488789	0.0121886	No		SERPINB1	3.14282	3.92609	1.77564e-07	3.25136e-06	Yes
EIF3F	1.66796	1.60435	0.0466616	0.0758394	No		RBM39	1.65121	1.74849	1.31775e-05	0.000114765	No		CYBB	3.57711	3.73817	7.6841e-07	1.1584e-05	Yes
HBD	1.81611	1.61672	0.000623561	0.00235283	No		SIN3A	1.76782	2.08528	1.74811e-06	2.23828e-05	No		LGALS1	11.2144	4.10858	3.45555e-15	1.60352e-12	Yes
SSH3	3.12782	4.84804	8.51954e-08	1.7488e-06	yes		FKBP4	2.19732	2.39614	2.41841e-08	6.09848e-07	No		RCN3	10.4623	1.6073	4.9098e-14	1.07514e-11	Yes
SEC61A1	2.0226	1.96799	0.00167377	0.00518809	No		U2AF2	1.57292	1.60024	8.16164e-06	7.82338e-05	No		PTPRC	6.66971	3.18368	6.86012e-11	4.39714e-09	Yes
ME3	2.93917	1.65058	0.00280093	0.00781559	yes		NONO	1.79922	2.23842	7.94146e-07	1.1916e-05	No		MYL9	7.2625	5.14723	5.98235e-14	1.23167e-11	Yes
ANK1	2.0431	2.44925	2.61955e-05	0.000195616	No		NEDD4L	2.33848	1.92468	0.0362822	0.0619697	No		GGT5	2.99915	2.1627	1.75619e-05	0.000142253	No
GATC	1.541	1.65661	0.0156105	0.0311323	No		HSPA14	2.22592	1.90098	2.69643e-06	3.18089e-05	No		TLN2	4.43444	1.98659	3.70891e-10	1.67878e-08	Yes
S100A6	2.05994	3.58084	1.56064e-05	0.000129595	yes		RBM12	1.67762	1.70351	1.59583e-06	2.09579e-05	No		ITGB2	3.94951	3.81276	1.1109e-11	9.47147e-10	Yes
TMEM192	1.50114	2.67499	0.00739426	0.0168766	No		LPCAT1	1.59208	2.14923	0.0425165	0.0703855	No		FABP4	1.52811	11.1602	0.0274208	0.0494219	No
TESC	2.57691	4.38149	3.28702e-06	3.72181e-05	No		DDX28	1.86093	1.96545	0.0138607	0.0283042	No		CORO1A	3.24362	3.16743	7.59225e-08	1.59631e-06	No
PPP2R2A	1.86285	2.09852	0.000374129	0.00156819	No		GSPT1	1.97329	1.8595	0.000165462	0.000813419	No		GBP1	2.97678	1.97687	0.00378422	0.00995734	No
FRK	1.95721	2.15632	0.00417987	0.0107986	No		UPK1A	4.05976	7.53117	0.0113847	0.0240968	No		MMP9	2.39688	16.7185	1.5751e-05	0.000130711	Yes
SMAD3	1.91522	4.28159	4.52608e-06	4.82312e-05	yes		SF3B1	1.67979	1.69292	7.34161e-08	1.55129e-06	No		SERPINA1	2.26162	1.7722	5.09962e-08	1.15826e-06	Yes
ECHDC2	1.85921	3.43056	0.0229838	0.042807	No		ELF1	2.7062	2.68992	0.032537	0.0567592	No		IKBIP	4.41278	2.14136	3.41821e-09	1.18079e-07	No
ITGA3	3.07942	1.86537	0.0458424	0.0747725	No		RFC4	1.50781	1.60541	0.00176057	0.00540941	No		C7	1.5497	2.46606	0.000554123	0.00214642	Yes
SCCPDH	1.94366	1.78347	0.00072043	0.00263479	yes		PRRC2C	1.96251	2.56574	0.00186305	0.00567465	No		COL15A1	2.83318	1.94744	7.61374e-06	7.43697e-05	No
NDUFB5	1.71639	2.49998	0.000769337	0.00277826	yes		LRPAP1	2.73912	2.46799	0.0212827	0.040203	No		GMFG	2.05822	3.83515	9.20288e-07	1.34685e-05	No
LYPLA1	1.758	2.14942	5.70595e-05	0.000357503	No		BABAM1	2.02948	2.97092	9.24311e-06	8.63701e-05	No		C8B	3.4502	1.9525	2.30195e-08	5.92151e-07	Yes
HGS	2.85811	2.79836	0.0189068	0.0364997	No		IKBKAP	2.05496	1.52701	0.0236354	0.0437614	No		GNAI2	1.68226	1.78469	1.07157e-07	2.10928e-06	No
SBF2	3.41472	10.9455	0.00173176	0.00533185	No		HAT1	2.14126	1.53801	0.00113456	0.00378167	No		SEC11C	2.30272	2.29868	6.85774e-05	0.000412822	No
FRY	7.01946	7.5847	7.27675e-08	1.54745e-06	yes		ILF3	1.51929	1.59947	6.02306e-06	6.11473e-05	No		KCTD12	4.79543	1.96223	1.20814e-14	4.25137e-12	Yes
ADAM9	1.8093	2.14958	0.0073981	0.0168789	No		LRRC1	1.50319	2.68141	2.34882e-05	0.000179038	No		LTBP1	8.40622	1.72181	2.07528e-08	5.40167e-07	Yes
PLD2	3.92842	4.31321	0.000844819	0.00299117	yes		ECH1	2.15592	2.28023	0.0146598	0.0295961	No		IGJ	1.53067	3.77745	0.00193816	0.00584149	No
TMPRSS4	2.22688	4.39443	0.0015584	0.00488625	No		PRDX3	1.73078	2.46329	0.0198787	0.0379347	No		RAP1A	1.71863	1.75234	0.000224282	0.00103208	No
SLITRK6	3.82959	4.56354	8.49378e-05	0.000488543	yes		PFDN4	1.79684	1.72706	0.000656721	0.00245315	No		VTN	2.5861	2.21028	1.24658e-05	0.000110284	Yes
STEAP3	1.56679	1.99026	0.0124699	0.0260075	No		DHX36	1.74593	1.60413	0.00386284	0.0101152	No		LAMA4	1.73121	2.09442	0.000901953	0.00314866	Yes
CHMP1A	1.9977	1.59371	0.0038187	0.0100161	No		MVK	1.70424	1.73754	0.00579757	0.0138571	No		CAV1	3.30641	2.27471	4.36527e-08	1.0078e-06	Yes
GDA	6.29139	7.6599	0.00486152	0.0121424	No		NOP2	2.01477	1.65123	0.00382993	0.0100334	No		ANXA3	1.9989	1.7091	0.000779851	0.00280775	No
CA12	1.79653	6.44356	5.082e-05	0.00032697	No		ADIRF	2.92871	5.05608	0.000461094	0.00185712	Yes		MAP1B	9.30584	2.33261	4.18078e-08	9.70034e-07	Yes
RRAS2	1.84052	1.69553	0.012053	0.0252871	No		CAPN5	1.88451	5.73732	8.93942e-05	0.000510503	Yes		ACTG1	2.0171	1.52475	0.000939618	0.00325164	No
C15orf52	73.0571	20208.2	1.0734e-06	1.5109e-05	yes		AK2	1.56331	1.66575	0.00776701	0.0175862	No		LMOD1	10.5344	8.18635	1.40597e-10	7.58732e-09	Yes
ZC3H18	1.9725	4.24034	0.000705045	0.00258675	No		RBBP4	1.89356	2.10233	8.14149e-07	1.21849e-05	No		LUM	10.8403	2.34687	1.89386e-15	1.086e-12	Yes
HDHD2	1.97957	2.65305	0.000229082	0.00104932	yes		HNRNPUL2	1.58518	1.60305	0.0001862	0.000894029	No		RAB23	5.52967	2.95924	1.09191e-07	2.14163e-06	No
CYP4F22	2.18433	9.22568	2.51562e-06	3.01642e-05	yes		DDX39B	1.72581	1.82944	8.15967e-07	1.21849e-05	No		RAC2	2.13615	3.21034	0.02196	0.0412217	No
PVALB	82.7335	16.9537	0.0176148	0.0345868	No		VBP1	1.74587	1.67637	0.000204736	0.000963663	No		TMEM173	3.32719	2.04611	1.38411e-07	2.65895e-06	Yes
PPP1R2	2.90007	2.50637	1.32719e-05	0.000114799	yes		HNRNPUL1	1.69767	1.99031	2.6902e-06	3.17537e-05	No		RHOG	2.21937	2.64445	2.30014e-06	2.81514e-05	No
MRPL46	1.55731	2.43543	1.17427e-05	0.000104931	yes		PEF1	1.56382	1.5607	0.00631854	0.0148177	No		MMP14	2.77788	1.67219	0.00042751	0.00174779	No
FDX1	1.92523	1.97754	0.0242652	0.0447195	No		RAB10	1.74807	2.70855	0.00123229	0.00405535	No		TAX1BP3	1.67959	1.7377	0.011297	0.0239535	No
COQ6	6.74484	20.1518	7.44731e-06	7.31889e-05	No		DNAJA4	1.6455	3.33352	0.000143745	0.000732551	Yes		PDLIM3	35.9171	7.76265	1.43425e-16	2.84713e-13	Yes
SPATA20	1.9362	1.94973	0.0235694	0.0436708	No		MPP7	1.6863	2.57268	0.0248717	0.0456561	No		SERPINA3	2.41329	1.99644	2.87607e-07	4.95742e-06	No
CRTAC1	3.35975	4.94237	0.0240384	0.04437	No		SRSF3	1.82645	2.24819	7.78895e-08	1.62184e-06	No		ANXA5	3.66829	2.10703	1.34226e-12	1.60076e-10	Yes
TMEM245	1.79619	3.22265	0.00559774	0.0134874	No		NPM1	2.2171	1.96896	0.00040687	0.00167141	No		PDLIM7	12.9635	6.08841	1.41124e-15	9.62317e-13	Yes
LENG9	1.62346	1.56263	0.013636	0.0279794	yes		GTF2I	1.74581	2.40886	2.01484e-08	5.24268e-07	No		NID1	2.08152	2.45098	9.07145e-05	0.000514973	No
AMT	7.44733	16.7829	0.00130226	0.00424121	No		G3BP1	2.10449	1.64974	2.16301e-06	2.68226e-05	No		ANXA1	3.23855	2.40401	5.65617e-07	8.96742e-06	No
CHCHD6	3.05246	5.25777	1.56677e-07	2.94893e-06	yes		EPM2AIP1	2.08364	1.97214	0.00128422	0.00419389	No		FAM129A	3.8196	3.34755	2.47621e-10	1.21418e-08	No
CTSE	25.1949	27.0532	0.000199376	0.00094408	yes		AIFM1	1.50976	1.9802	0.0225023	0.042094	No		TGM2	6.0223	4.43628	3.86944e-13	5.63793e-11	No
COQ7	1.99547	5.02521	3.80741e-05	0.000263088	No		ARMC10	1.58124	1.81537	0.0129567	0.0268716	No		FLNA	8.93544	4.76773	1.44566e-15	9.62317e-13	Yes
SPATA5L1	1.98354	4.82959	7.81937e-05	0.000457034	No		RANBP1	1.99719	1.65841	4.40036e-05	0.000293973	No		TIMP1	2.63045	2.28366	2.72614e-06	3.19731e-05	Yes
NSUN4	1.85062	11.9873	0.00038167	0.0015934	No		POLDIP2	2.02184	1.77727	0.0108087	0.0230612	No		FKBP10	4.73908	1.55146	2.53844e-08	6.2952e-07	No
FABP6	2.92949	8.40846	9.95093e-06	9.13841e-05	yes		SCAF4	2.69211	2.507	2.00715e-06	2.52221e-05	No		LAMB3	3.88639	30.7233	8.98429e-05	0.000511809	No
DNMBP	2.32497	3.82905	0.000681383	0.00252632	No		STMN1	4.77135	3.56725	1.79669e-06	2.28753e-05	No		FBN1	5.71635	4.22533	1.75841e-10	8.90888e-09	No
PGK2	4.05421	2.79154	0.000874547	0.00307177	No		EIF3J	2.06283	1.75978	0.00156319	0.00489613	No		PARVA	3.59732	2.42513	1.43003e-10	7.62624e-09	Yes
COA3	2.15548	2.64508	0.00200061	0.00597871	No		CIRBP	1.58741	1.92748	0.00239645	0.006895	Yes		KRT1	3.00221	1.77303	0.000128252	0.000667872	Yes
EPN3	1.75264	4.60972	0.00104059	0.00353956	No		TOR2A	3.89234	2.14009	0.011974	0.0251568	No		ELN	7.61579	5.18751	5.23775e-10	2.28456e-08	Yes
EXOC6	1.85217	3.06639	0.000579472	0.00221871	No		RPS7	1.83686	1.58383	9.45545e-05	0.000532058	No		THBS1	5.37515	1.63208	2.16085e-07	3.87438e-06	No
TMC6	3.41742	8.39519	4.9862e-06	5.22899e-05	yes		SKP1	1.71943	1.51201	0.000233465	0.00106537	Yes		MMP2	10.7702	5.22048	8.02635e-14	1.49885e-11	Yes
MRPL18	2.05672	2.15144	0.00451092	0.011485	yes		RPA2	1.8403	1.53183	6.49725e-05	0.000394558	Yes		VCAN	8.31873	1.8391	1.5397e-10	8.14019e-09	Yes
YY1	2.23834	4.54155	0.000589658	0.00225194	No		SMARCC2	1.67042	1.97338	9.9022e-06	9.12542e-05	No		COL14A1	4.70574	4.08894	5.59565e-12	5.48341e-10	Yes
NDUFB7	3.02066	4.94903	0.00110189	0.0036913	yes		PRPF4	2.12331	1.72699	1.09633e-06	1.54232e-05	No		COL4A1	2.35928	3.52779	0.000177121	0.000858721	No
ARHGAP32	2.32361	5.76328	0.0021474	0.00631533	No		ACIN1	1.85158	2.07379	8.39668e-06	7.97666e-05	No		MYO1F	3.9691	3.53085	6.92374e-11	4.39714e-09	Yes
DDR1	1.72932	1.74767	3.87927e-05	0.000267304	No		RPL23	1.9113	1.54264	1.54816e-05	0.000129123	No		SYNM	59.7054	29.4906	1.66172e-10	8.54757e-09	Yes
CCDC127	3.95585	2.26086	0.0450958	0.0738572	yes		THOC2	2.29736	2.07292	9.05158e-07	1.32962e-05	No		MZB1	8.97424	3.13439	7.62531e-08	1.59909e-06	Yes
VAMP3	3.52572	5.86373	3.69051e-05	0.000257481	No		SART1	2.11243	1.85614	0.000463047	0.00186122	No		COL6A1	4.81352	2.10312	3.38669e-10	1.58055e-08	Yes
CD63	1.60794	3.3223	2.13381e-05	0.000165227	yes		PIN1	1.80059	1.84002	6.28481e-05	0.000385117	No		NCF1	5.09265	5.71969	3.30137e-11	2.31893e-09	Yes
DAP	1.68392	2.89659	0.00380536	0.00999973	yes		PAFAH1B3	1.96016	2.07398	0.0155382	0.0310323	No		PDLIM4	12.1081	4.22527	4.54098e-11	3.01305e-09	No
CHMP1B	12.9199	3.31079	0.000205333	0.000964952	No		PEPD	1.61151	1.61338	0.00368016	0.00972636	No		SORBS1	27.4854	10.1277	1.78177e-12	1.89856e-10	No
CD5L	61.5698	1.56437	0.0152674	0.0305808	No		POGZ	2.3961	4.08481	4.26709e-07	7.00396e-06	No		DPT	9.56414	3.02454	1.59123e-11	1.26628e-09	Yes
HMGN1	2.09964	3.50295	0.000384368	0.00160211	No		HMGCL	1.76594	1.78904	0.0451117	0.073863	No		BICD2	3.92052	3.12238	0.0100418	0.0217475	No
SEMA4B	4.68741	3.22107	0.00225981	0.0065779	No		ABCF2	2.43051	1.5166	0.000768557	0.00277826	No		TCIRG1	1.66337	1.92696	8.96515e-06	8.46411e-05	No
CLCN3	8.88313	92.8534	2.75301e-05	0.000203289	No		API5	1.5493	1.53778	0.00197045	0.0059173	No		GIMAP4	5.53365	2.70847	1.14554e-08	3.41739e-07	Yes
CDK18	1.86966	4.58247	0.00986934	0.021444	No		HNRNPK	1.77129	1.73874	1.62506e-08	4.44566e-07	No		DNAJC3	1.9511	1.68972	0.000587431	0.00224487	Yes
GNG5	1.91042	3.52529	2.74488e-06	3.20274e-05	yes		RBM26	1.61737	1.89023	0.00227313	0.00661021	No		LPP	2.85033	3.43178	1.29249e-08	3.7223e-07	No
FCHSD1	2.26909	2.88654	0.00209903	0.00620056	No		OAT	1.75204	1.62999	0.00132281	0.00428943	Yes		ITPR1	1.64115	1.96885	0.0014034	0.00448983	No
COX15	3.29411	55.5739	3.02476e-06	3.48906e-05	No		POR	1.64414	1.56956	0.0254705	0.046496	No		CD97	5.21584	1.93557	1.84966e-09	6.697e-08	No
KIAA1191	1.74897	1.61809	0.0456372	0.0745191	yes		PRPF31	1.543	1.6287	0.000164446	0.000809758	No		RNASE3	14.0443	19.6139	1.7609e-10	8.90888e-09	Yes
POLG	2.62555	11.0883	0.000146279	0.000742963	No		C1orf35	1.60407	1.95947	0.00764243	0.017337	No		NID2	6.67681	2.73473	6.19292e-16	7.39457e-13	No
SMYD3	3.32639	15.1179	1.0384e-08	3.13733e-07	yes		ARID1A	2.02126	2.23244	0.00565693	0.0136067	No		ANXA6	7.95342	3.05517	7.98003e-13	1.02939e-10	Yes
STON2	3.00918	3.93739	0.037531	0.0636026	No		NELFA	1.61788	1.77802	0.00224396	0.00653494	No		ICAM1	3.61843	7.62392	4.00692e-08	9.42981e-07	No
TIMM10	2.32536	6.44972	2.62299e-05	0.000195616	No		DIMT1	2.2436	1.6806	0.04475	0.0734116	No		S100A9	3.84746	3.0107	1.32698e-05	0.000114799	No
TMEM223	1.89351	3.50661	0.0158623	0.0315713	No		PPID	1.55978	1.50381	0.0252387	0.0462142	No		PXDN	1.82253	1.55945	1.24093e-06	1.69874e-05	Yes
PTPRM	6.87229	15.435	0.000113576	0.000609514	yes		GNL1	1.94239	2.14976	0.0466554	0.0758394	No		ALB	6.00635	3.44225	3.19785e-11	2.27543e-09	No
RUFY2	1.8411	2.08904	0.008317	0.0186038	No		CKAP5	2.12881	1.92975	5.92002e-05	0.000367569	No		MYO1G	14.5162	6.49119	1.7362e-14	5.7739e-12	Yes
HECA	3.89269	8.16001	0.000228939	0.00104932	yes		BTF3L4	1.63745	1.70923	0.000763522	0.0027673	No		FLNC	7.76393	10.7782	1.07992e-10	6.20273e-09	Yes
SOGA2	1.51328	27.6917	0.000801771	0.00286251	No		SMCHD1	1.97508	2.02289	0.00516357	0.0126869	No		AOC3	1.90144	2.56702	1.54091e-05	0.000128649	Yes
SH3YL1	3.13668	24.1304	3.74606e-06	4.10986e-05	No		APEX1	1.78272	1.57983	7.47797e-06	7.3363e-05	No		CFB	3.42052	1.80608	0.00250743	0.00715569	No
PTPN3	4.7356	6.03279	0.0119332	0.0250799	yes		ERP29	2.06632	1.78412	0.0469758	0.0762256	No		TNFAIP8	2.90077	3.11429	0.00015674	0.000780824	No
OPA3	2.28543	1.79195	0.0178967	0.0349451	No		SRSF7	2.16405	2.24807	3.84217e-08	9.13798e-07	No		ORM2	2.41494	1.60963	1.58229e-10	8.25832e-09	Yes
TRAPPC6B	1.78247	3.57921	0.0216111	0.040669	No		DNPH1	1.89603	1.63054	0.021509	0.0405564	No		PLEKHO2	8.07224	6.41852	0.000183333	0.00088371	No
PPM1H	1.65215	4.3017	0.00546863	0.0132781	No		SCIN	1.7087	2.46757	0.00489012	0.0121886	No		CD44	1.59189	1.98741	0.0111402	0.0236715	No
ST3GAL1	3.26897	3.016	0.000792473	0.0028412	No		SUPT6H	1.9926	1.61814	1.90297e-05	0.000151316	No		HP	2.90503	6.36408	5.39345e-08	1.20579e-06	No
FZD6	1.65329	3.13659	0.000523602	0.00205485	No		SORD	1.78518	2.00582	0.00278432	0.00778703	Yes		DPYD	2.33751	1.82427	2.80243e-07	4.84765e-06	No
GTPBP3	1.65474	2.85772	0.00595428	0.0141299	No		EIF2B4	1.73856	1.54925	2.05261e-05	0.00016048	No		SNTB2	5.68496	2.05972	3.04341e-11	2.1949e-09	Yes
ERBB3	1.75184	5.71801	0.0114952	0.0242961	No		EIF5B	2.06133	1.69435	0.000202283	0.000954373	No		FTL	18.8314	9.07414	0.00989872	0.0214922	Yes
ND4	1.82484	4.10506	0.00222303	0.00648348	No		DHX8	1.53466	1.94375	0.000220601	0.00101985	No		DYNLT1	6.41343	8.17782	5.20189e-05	0.000333258	No
MTX3	2.81983	7.96076	0.00064561	0.00242323	No		PCBP2	1.74937	1.76306	3.43265e-05	0.00024303	No		STK10	1.84106	2.3612	0.000259791	0.00116322	No
NHLRC3	2.11716	1.77609	0.0013591	0.00437623	No		RCN2	2.29102	2.1977	2.41188e-06	2.91986e-05	No		CFI	3.19467	1.50487	0.000128645	0.000669142	Yes
PPP1R3G	4.35147	2.91554	8.3483e-06	7.95132e-05	yes		FIS1	1.70245	1.70362	0.0392131	0.0659217	No		PTPRE	18.7799	2.9023	4.89365e-14	1.07514e-11	Yes
STK38L	1.67295	1.74027	0.0187116	0.0362166	No		SSRP1	1.87693	1.68231	0.000999061	0.00341971	No		FN1	3.48764	4.80188	3.24359e-13	4.96218e-11	Yes
DAAM1	1.95456	2.39425	0.000446136	0.00181031	No		KHDRBS1	1.95246	2.06379	1.14194e-06	1.58723e-05	No		RRAS	4.30478	2.67202	5.26935e-08	1.18784e-06	No
CARD6	4.31434	2.07687	0.0315535	0.0553507	No		STRN4	1.64699	1.7813	0.0408726	0.0681933	No		C1QB	3.81825	2.08935	1.2627e-08	3.65339e-07	Yes
GDPD1	2.37952	5.96842	0.00447691	0.011413	No		YARS2	1.90292	2.48117	1.44734e-05	0.000122849	No		COL5A2	2.47904	1.68307	3.03456e-11	2.1949e-09	Yes
NOTCH3	1.85754	3.52009	0.000399539	0.00165152	No		ELF3	1.58581	4.98317	3.14535e-05	0.000226413	Yes		TPM3	2.80307	2.60192	3.15231e-06	3.5975e-05	No
RAB24	7.13071	2.02302	0.0404235	0.067601	No		IMPDH2	1.68095	1.78756	0.00138086	0.00443723	No		F13A1	8.37312	7.31143	2.02524e-10	1.01043e-08	No
TBCK	5.00681	7.21704	4.39626e-05	0.000293973	No		NELFB	1.68751	1.56631	0.00430466	0.0110398	No		APCS	6.34092	4.43725	4.27029e-14	1.02019e-11	Yes
SNX14	1.64624	11.2169	0.000402061	0.00165965	yes		SCFD1	1.92407	1.57877	0.00128212	0.00419154	No		TPM1	8.15138	7.29201	1.79956e-11	1.41466e-09	Yes
SMUG1	4.55818	13.1486	0.00805237	0.0181369	No		SYNE2	2.55588	2.01554	0.000475184	0.0019036	No		SOD3	6.68646	3.27807	3.82246e-12	3.86726e-10	Yes
METTL17	2.44947	9.30991	6.08554e-08	1.32275e-06	No		ASUN	2.05461	2.34507	0.00117879	0.00390424	No		CD82	2.73613	1.92399	8.09872e-13	1.02939e-10	No
SETMAR	1.98965	4.68155	0.0103363	0.0222561	No		DNAJA1	2.22615	1.5291	0.00137753	0.00443081	No		MYL6	2.82836	1.92428	5.49533e-12	5.47525e-10	Yes
TMPPE	2.87912	2.14449	0.0100921	0.0218249	yes		WDR7	2.51859	1.81349	0.00129489	0.00422234	No		ACTN1	1.81093	2.12414	0.00868751	0.0192544	Yes
NYNRIN	1.54438	2.10744	0.0127871	0.0265938	No		DDX39A	1.66284	1.78311	1.67865e-06	2.16731e-05	No		PLG	3.59503	1.68519	3.71914e-07	6.22327e-06	No
NUDT12	21.119	24.8119	0.00823285	0.018459	yes		SF3B3	1.92655	1.51228	4.90434e-09	1.617e-07	No		NXN	2.39034	1.50021	1.01563e-06	1.45753e-05	Yes
MST1R	6.5228	1.62941	0.00367312	0.00971637	No		RPA1	1.7766	1.81034	0.00014994	0.000754405	No		CD81	1.75691	1.8427	0.00494582	0.0122782	Yes
DNTTIP1	3.82607	7.04346	0.00955152	0.0208597	No		KEAP1	1.68506	1.90304	0.0475025	0.0769757	No		SERPINB8	20.3168	3.35694	3.91199e-15	1.66817e-12	No
SLC30A1	1.98083	2.03677	0.0196988	0.0376515	No		THOP1	1.7227	2.00463	0.0011556	0.00384536	No		FBLN2	8.16578	6.72297	9.43929e-13	1.17469e-10	Yes
MANSC1	3.9886	39.4012	0.00015906	0.000789747	No		SAE1	1.69562	1.65368	0.00759471	0.0172484	No		LMCD1	3.55141	2.99474	7.2672e-08	1.54745e-06	Yes
DEGS2	3.49649	7.78267	6.15893e-05	0.000379316	yes		MRPL12	1.66034	1.72533	0.011875	0.0249752	No		ORM1	4.37962	2.3887	1.34491e-08	3.81134e-07	Yes
CCDC25	5.79752	4.63009	0.000104893	0.000573742	yes		CHMP4C	1.62625	1.62277	0.0102693	0.0221598	No		STAB1	5.05026	1.91771	3.21008e-09	1.11473e-07	No
GDE1	2.12201	2.71398	0.000704605	0.00258673	yes		RTF1	1.6867	1.62275	0.00820731	0.0184225	No		ECM1	1.6944	3.39121	0.00495886	0.0123055	Yes
ABHD17B	1.64763	2.79578	0.00016426	0.000809758	yes		NFATC2IP	1.81877	2.58786	0.00211611	0.00624481	No		LAMA2	6.50704	2.03175	8.12567e-12	7.24783e-10	No
LY6D	3.65676	3.94162	0.000654216	0.00244713	No		HSD17B4	1.51138	3.03384	1.9639e-05	0.000154856	No		FBLN1	19.4502	10.3774	3.36387e-10	1.58026e-08	Yes
E2F4	2.17005	1.7308	0.0191331	0.0368176	No		IMP3	2.44672	2.22736	2.82918e-06	3.29505e-05	No		SMTN	4.27403	2.13281	1.45785e-12	1.67703e-10	Yes
TAOK1	4.82505	7.86126	0.0186987	0.0362034	No		HMBS	1.79944	1.80424	0.0493789	0.0794987	No		EMILIN1	1.85209	2.1011	0.0291518	0.0519308	Yes
KIAA0100	8.6466	14.5188	1.31183e-05	0.000114395	yes		ARHGAP5	2.31434	3.72533	0.010519	0.0226006	Yes		AHCYL1	2.6292	1.731	0.000511821	0.00202323	No
APAF1	6.54596	5.04569	1.43068e-05	0.00012202	No		DNAJC10	2.34965	1.98877	0.0439606	0.0723153	Yes		TOM1	6.75002	2.44747	4.71626e-13	6.71251e-11	No
ANKRD50	1.9123	5.66278	0.0418313	0.0695016	No		KPNA4	1.77325	1.53544	0.000437706	0.00177973	No		SERPINF1	4.65514	2.21518	2.15472e-17	1.2842e-13	Yes
CLN6	2.04292	3.0885	0.0274792	0.0494969	No		SUN1	1.75561	1.53038	0.00252559	0.00719716	No		VIM	3.43819	1.80261	3.43461e-05	0.00024303	Yes
MTG1	2.46439	4.74705	3.43886e-05	0.000243161	yes		UBR5	2.13228	2.27717	3.26863e-05	0.000233633	No		ARHGAP4	2.22441	1.75095	2.33594e-05	0.000178961	No
SUGP1	1.85994	5.95293	4.79138e-05	0.000309975	No		GGCT	1.91585	1.76583	0.0367471	0.0625328	No		ACP2	6.80517	3.29518	1.15179e-13	2.0815e-11	No
ZC2HC1A	3.92952	4.41858	0.00215413	0.00632888	yes		IPO9	2.99305	2.73057	1.65273e-05	0.000134821	No		FERMT2	3.56001	1.83528	4.72503e-06	5.01817e-05	Yes
MAP4K3	3.22986	6.36673	0.000360171	0.00152099	yes		PSMD12	1.89573	1.6124	1.2738e-05	0.000111719	No		LBP	7.98273	3.53157	8.52377e-10	3.43851e-08	Yes
PET112	1.63554	1.75764	0.0254452	0.0464954	No		PSMB3	2.16032	1.73162	0.0132389	0.0273147	No		THEMIS2	2.61134	3.42621	0.000744116	0.00270535	Yes
CWC15	2.59371	5.05248	1.73678e-05	0.00014121	No		LPCAT4	2.1378	2.81709	0.00463341	0.0117219	No		C5	11.8933	3.10568	4.47824e-15	1.78394e-12	No
DGKZ	1.9643	4.98965	0.0126535	0.0263457	No		PEBP1	2.31143	3.85176	1.86661e-06	2.35644e-05	No		DCN	15.9704	9.00021	1.00698e-10	5.91444e-09	Yes
PPP2CB	3.15946	3.22098	0.00158865	0.00496026	No		PTBP1	1.9755	1.65992	1.83502e-06	2.32846e-05	No		EPX	7.1423	3.28026	2.89646e-13	4.55834e-11	Yes
MEN1	2.3533	7.98319	0.00818805	0.0183931	No		MTIF2	1.7422	1.71452	0.00140942	0.00449945	No		CNN2	1.8694	4.96987	1.85008e-06	2.33616e-05	No
RAP2A	3.81496	4.96702	0.00151462	0.00476651	No		PAK4	3.17354	2.01739	0.043216	0.0713261	No		HCLS1	32.8718	11.1082	1.25305e-15	9.62317e-13	No
CLDN7	3.51827	14.6637	8.52704e-05	0.000490372	yes		DCTPP1	1.55746	1.78334	7.98043e-05	0.000464114	No		TAGLN	4.11252	1.88425	0.00451052	0.011485	Yes
FGD5	11.0451	85.6346	0.000122959	0.000649113	No		RBM17	1.94018	2.14961	0.000111118	0.000601185	No		SDPR	4.66809	1.81394	2.85745e-08	7.00114e-07	No
HAPLN1	1.55335	18.1997	2.61661e-05	0.000195616	yes		PPP1R10	2.51053	1.741	2.33487e-05	0.000178424	No		LEPRE1	3.19119	2.59636	1.68456e-08	4.5612e-07	Yes
BLOC1S5	2.18396	5.95961	0.000677672	0.00251568	No		TBRG4	2.66091	2.34045	0.000365485	0.00153986	No		SOD2	2.44496	2.16046	2.66482e-10	1.29172e-08	No
C1orf106	3.43526	14.7129	6.96621e-05	0.000417571	yes		HDGF	1.55594	1.52226	0.000605556	0.00229942	No		VCL	1.6279	1.56342	0.0316322	0.0554399	Yes
YPEL5	1.60196	5.75315	0.000156347	0.000779516	No		SIRT2	1.53038	1.72757	0.0436921	0.0719926	No		AFM	5.78368	2.74881	1.28933e-11	1.0555e-09	Yes
SUDS3	1.98056	3.29583	0.0102258	0.022082	No		CYP51A1	1.52457	2.46756	0.00490237	0.0122059	No		SERPINB9	4.47274	2.5408	1.14156e-08	3.40461e-07	Yes
SAP130	2.88415	9.48026	0.000515985	0.00203565	No		DPF2	1.78265	2.33184	1.51742e-05	0.000127513	No		KANK2	4.20842	61.6701	4.46282e-05	0.000296655	No
ATG2B	1.89927	8.05937	0.00065429	0.00244713	yes		TIA1	2.26165	2.54538	1.75374e-07	3.21623e-06	No		PRTN3	2.75143	5.15481	3.04846e-05	0.000220553	Yes
SCO1	3.09428	10.9536	4.03622e-08	9.46311e-07	yes		LIG3	2.76821	3.20183	8.66401e-08	1.75939e-06	No		SLMAP	1.66064	5.90482	0.000315301	0.00136867	No
FASTKD5	4.67151	1.61199	0.00101956	0.00347792	No		PHGDH	1.83032	2.14944	0.0169169	0.0333921	No		IL18	2.98513	2.69499	0.000789589	0.00283426	No
SCO2	10.1658	116.599	4.42529e-06	4.72507e-05	No		CTPS2	2.40015	3.47747	2.76767e-08	6.83686e-07	Yes		ALDH1A3	4.90485	2.5747	5.7923e-07	9.12498e-06	No
TMEM258	5.57126	2.16428	0.0115548	0.0244048	No		NAP1L1	2.30206	1.78656	3.67723e-05	0.000257084	No		RBP1	4.37079	7.82719	1.13465e-10	6.36744e-09	Yes
RPL37	12.3773	42.1603	0.000175323	0.000855022	yes		NOP9	1.67738	1.95201	0.00561045	0.0135126	No		ITGAM	12.881	3.36638	7.87163e-11	4.84614e-09	Yes
CHDH	5.48724	6.18631	0.00209712	0.00619798	No		UBA1	2.36819	2.02467	5.66533e-05	0.000355372	No		PHLDB1	3.50343	3.09402	1.25172e-08	3.64207e-07	Yes
C1orf172	1.83075	4.83802	0.000419216	0.00171623	No		RPS5	2.208	1.95185	0.000455076	0.00183909	No		PAPSS2	6.71367	6.69101	0.0320355	0.0560316	Yes
CLK3	3.20884	11.799	0.0442571	0.0727428	No		ANKRD28	1.77644	1.66837	4.40885e-05	0.000294312	No		CASP14	2.59661	1.76559	0.000152834	0.000763914	No
VGLL4	2.79697	3.71549	0.00788239	0.0178069	No		GTF3C1	1.53815	2.61102	7.0293e-05	0.000420079	No		CTSC	9.17903	3.55856	2.00379e-15	1.086e-12	No
CA9	3.03451	2.69469	0.01739	0.0342128	No		EDC4	1.61806	1.64951	0.00288941	0.00801227	No		CALD1	1.6749	1.84713	2.45294e-06	2.95633e-05	Yes
AGMAT	1.5516	13.1212	0.0235896	0.0436902	No		NCL	1.60595	1.55491	0.0001777	0.000860829	Yes		C3	1.51964	1.83216	0.00312485	0.0085227	No
GAREM	3.53452	24.7869	4.52771e-05	0.000299642	No		MRPL15	2.27223	2.51897	0.000459693	0.00185273	No		F2	2.85145	3.30016	6.97932e-06	6.90257e-05	No
ELF2	12.2793	31.7286	0.0051687	0.0126944	No		FPGT	1.50711	1.92543	0.00533842	0.0130202	No		NCF4	3.35307	3.51453	5.42733e-06	5.58234e-05	No
GGT6	2.16001	25.3777	0.00567108	0.0136202	No		FTSJ3	1.96239	1.70892	0.00367038	0.00971341	No		PRKCDBP	4.51327	2.44498	3.22951e-05	0.000231051	No
POLA1	2.40147	17.4742	0.00104933	0.00355309	No		TRNT1	1.75325	1.74022	0.00761739	0.0172867	No		COL8A1	2.08073	1.988	0.000397219	0.00164421	Yes
FLJ22184	1.87838	24.6187	0.000918642	0.003192	No		SMG8	1.51138	1.69031	0.0139531	0.028454	No		LAMC1	5.15999	2.4319	4.2243e-06	4.53346e-05	No
ARG1	33976	1.90466	0.00150017	0.00472851	yes		MED24	3.0101	2.61443	4.47203e-05	0.000296659	No		SORBS2	1.58109	2.58531	0.00134562	0.00434455	Yes
DPP4	55.641	2.83339	0.00570528	0.0136913	No		RBM42	2.04406	2.17603	5.3636e-05	0.000340588	No		LPCAT2	20.6039	8.96975	1.1047e-11	9.47147e-10	No
CEACAM8	69911.5	1.5607	0.000636669	0.00239322	No		GTPBP4	1.95326	1.69105	0.000138352	0.000709945	No		TNC	2.34283	1.89958	0.00992045	0.0215316	Yes
							FASN	2.29772	2.68085	0.000575524	0.00220629	No		CASP10	1.6144	1.70348	7.27209e-05	0.000430364	No
							MAGED2	1.98631	1.61613	0.00332276	0.00896425	No		SFXN3	3.40742	4.13316	4.4791e-10	1.99694e-08	No
							TRAP1	1.59649	1.62493	2.47863e-05	0.000187507	No		HK3	4.40762	3.24185	4.02377e-14	1.00297e-11	Yes
							ACSS1	2.27959	3.6034	0.00646699	0.0150989	No		TPM4	6.41373	3.41497	2.09702e-11	1.58776e-09	Yes
							SRP14	2.63017	2.80815	7.55794e-06	7.4026e-05	No		CRYAB	1.8934	62.8388	1.17109e-07	2.28379e-06	Yes
							CPNE3	1.59685	1.89571	0.00634716	0.0148731	No		S100A8	5.03352	1.58508	4.56561e-09	1.51648e-07	Yes
							LMNB1	1.67232	1.61961	0.000196724	0.000935535	No		ELMO2	3.8323	2.51008	0.0178324	0.034865	No
							DDX1	1.86873	1.96483	7.82141e-08	1.62184e-06	No		TP53I3	1.90462	1.55531	0.0239805	0.0442906	Yes
							FEN1	2.38321	1.75114	0.000452641	0.00183172	No		HLA-E	5.60774	2.82141	2.96027e-08	7.21636e-07	No
							NOP16	2.12612	2.08911	0.0139943	0.0285284	No		PGM5	100.005	33.9705	4.02827e-14	1.00297e-11	No
							TAF15	1.59231	1.87941	0.00484245	0.0121021	No		CNN1	11.4589	21.8787	2.9534e-10	1.40963e-08	Yes
							ACOX1	2.10687	2.87197	0.00088492	0.00309826	Yes		SYNPO2	1.75918	4.77299	8.74385e-05	0.000500518	Yes
							YTHDC2	1.60738	2.21188	0.00213389	0.00628798	No		LCN2	2.72769	2.00498	2.26504e-05	0.000174951	Yes
							HNRNPLL	2.08405	2.31364	3.10909e-06	3.56546e-05	No		FKBP11	2.64131	1.54782	1.63662e-09	6.0843e-08	No
							KRR1	1.67445	2.06832	0.00200091	0.00597871	No		DPYSL2	1.64267	1.7802	0.0297228	0.0527904	No
							RPL31	2.28651	1.95944	0.00122565	0.00403796	No		DPM1	2.29788	1.89672	0.000113996	0.000610901	No
							SUPV3L1	1.85566	4.04773	2.70549e-06	3.18638e-05	No		HLA-DRA	2.3992	2.09238	0.00514072	0.0126554	No
							C11orf31	2.14625	2.15843	0.0134484	0.0277182	No		SAMD9	2.03266	2.03656	1.8715e-05	0.000149525	No
							HPRT1	2.07332	1.55643	0.000235828	0.00107199	No		MCAM	5.07078	2.65802	1.9949e-08	5.21328e-07	No
							GRIPAP1	1.59078	1.80112	0.00704863	0.0162116	No		MXRA5	2.46096	2.0958	2.88816e-07	4.96034e-06	Yes
							DAB2	6.1445	2.16057	3.57848e-08	8.57723e-07	No		ITIH2	3.2642	2.14505	9.31063e-11	5.5472e-09	Yes
							IRGQ	3.08702	1.86122	8.39678e-08	1.73011e-06	No		SAMHD1	3.49943	1.93254	9.08587e-06	8.53688e-05	No
							USP7	1.90173	2.19779	6.4982e-07	1.00322e-05	No		MYADM	2.20238	2.20964	0.0335027	0.0581214	Yes
							PCBP1	2.26685	1.73825	7.3569e-07	1.12013e-05	No		SERPINA5	3.22556	1.72952	0.00276658	0.00775592	No
							PSMA6	1.62855	1.51546	0.0013934	0.00446739	No		IKBKG	2.41603	4.30629	0.0157442	0.0313676	No
							TACC2	2.03953	3.25301	0.0215668	0.0406496	No		DEF6	4.58405	2.15053	0.00284821	0.00793487	No
							TARDBP	1.86087	2.02535	5.29713e-06	5.50555e-05	No		DAPK3	27.5916	6.10618	1.55893e-12	1.75809e-10	No
							VDAC1	1.65068	2.00263	0.00231426	0.00670373	No		ASPN	3.87457	2.08235	1.02422e-11	8.9595e-10	Yes
							UNC45A	1.64297	1.70181	0.000405719	0.00166898	No		THY1	2.58132	3.28827	0.0381211	0.064431	Yes
							CUL5	1.57635	2.11986	0.000969664	0.00333822	No		MRPS18A	2.49357	1.76624	3.7785e-13	5.63793e-11	No
							METTL13	3.16558	2.64845	3.96144e-06	4.30839e-05	No		ACTBL2	2.56256	2.41616	0.00610489	0.0144357	Yes
							DDX21	2.49617	1.87415	4.46115e-05	0.000296655	No		POTEI	10.7605	5.60669	1.10967e-10	6.31431e-09	No
							RPLP0	2.12878	1.70825	1.60875e-05	0.000132642	No		HTRA1	2.77781	2.34198	1.48108e-05	0.000124683	Yes
							DDX23	1.6638	1.73114	1.02238e-07	2.03082e-06	No		P4HA2	13.0544	2.35628	1.76414e-12	1.89856e-10	Yes
							STRN3	1.92733	2.25484	0.00976582	0.0212335	No		MRC2	2.09088	3.81111	0.0138145	0.0282389	Yes
							NUP188	1.71632	1.69683	0.00105605	0.0035718	No		CASP4	2.90509	2.69896	0.00379582	0.00998346	No
							IWS1	1.64956	1.83187	0.017764	0.0347546	No		IFIT3	2.29997	3.38069	0.00626523	0.0147273	No
							HTATSF1	1.96236	1.98909	0.0107024	0.0228714	No		IFIT1	3.37188	2.2811	2.90492e-05	0.000212536	No
							HNRNPA1	1.88154	2.64197	8.05219e-10	3.29333e-08	No		RFTN1	12.4445	6.01578	1.23919e-11	1.02868e-09	No
							REEP6	2.02802	5.06985	3.04965e-05	0.000220553	No		NNMT	3.28363	6.46111	0.0463036	0.0754422	Yes
							FAM136A	1.96291	2.77988	0.000561186	0.00216395	No		GNE	4.77776	4.28238	0.00415309	0.010748	No
							WDR48	2.14804	2.81666	0.00285389	0.0079363	No		IGFBP7	9.33451	5.66636	1.70112e-12	1.88039e-10	Yes
							MSH2	2.5646	1.96153	3.278e-05	0.000234067	No		FMNL1	13.3631	6.01271	4.01248e-11	2.78508e-09	Yes
							ANXA4	6.10667	4.35017	0.00343863	0.00919792	No		DOCK2	5.71596	4.03063	3.15372e-09	1.10676e-07	No
							GTF3C4	1.60335	1.54068	0.009395	0.0205697	No		PPP1R18	3.1487	1.61955	1.57831e-05	0.000130711	Yes
							NCOR1	2.54137	2.3659	3.80412e-05	0.000263006	No		PLCG2	3.65503	1.89183	0.000111232	0.000601257	Yes
							CDK12	2.17419	2.66262	0.000476927	0.00190931	No		PLEK	2.41573	1.92699	0.0447051	0.0733582	Yes
							HNRNPC	1.59955	1.68585	3.3451e-05	0.000238209	No		BST1	2.64594	1.76869	0.00405533	0.0105269	No
							TRIM28	2.36747	2.75697	3.97494e-09	1.35502e-07	No		MFGE8	3.66741	2.1414	0.00145926	0.00462758	No
							DDX50	2.37594	2.17143	0.000117996	0.000628155	No		FES	2.82987	3.44315	0.00593373	0.0140867	No
							LETM1	1.63068	1.60266	0.0148211	0.0298472	Yes		PIK3CA	2.52384	1.72477	0.0280589	0.0503442	No
							ATRX	1.88534	1.86725	0.00965722	0.0210412	No		IFIT5	1.87652	4.14425	0.000595608	0.00226768	No
							SF3B2	1.66477	1.63167	2.12504e-07	3.83208e-06	No		INPP5D	1.75423	1.70076	0.0228339	0.042581	No
							ASH2L	2.965	2.90829	0.00107933	0.00362997	No		CLPTM1L	2.67355	4.31567	1.58664e-05	0.000131356	No
							PRPSAP1	2.13549	1.67267	0.000848436	0.0030022	No		SRPX2	2.3004	8.13517	0.0343238	0.0592552	No
							TIMM44	1.7777	1.66612	0.000103339	0.00056732	No		TTC39B	2.13879	2.41761	0.0385867	0.0650884	No
							YTHDF2	1.54254	1.79697	0.00588005	0.0140038	No		UAP1	4.42663	2.07774	9.7705e-06	9.0708e-05	No
							SF3B4	1.83404	1.58923	0.000571029	0.00219186	No		DNAJB4	1.86704	2.40105	0.0363875	0.0620801	Yes
							PRKCI	3.28707	1.86753	0.000289366	0.00127839	No		SSSCA1	2.47241	3.53475	0.00444351	0.0113476	No
							TRA2A	1.85074	1.74909	0.00649005	0.0151308	No		CD55	5.13494	3.41686	0.000155481	0.000775846	No
							SUGP2	1.55571	2.4846	0.00141822	0.0045227	No		FHOD1	2.16858	2.4048	0.000231912	0.00106065	Yes
							THOC6	1.64596	1.57102	0.0203119	0.0385764	No		GUCY1B3	18.7289	3.85345	5.61831e-10	2.39773e-08	No
							NGDN	3.67844	3.29373	0.00483419	0.0120915	No		SPARC	3.25495	5.69226	3.36819e-06	3.78365e-05	No
							SMU1	1.65878	1.78398	0.000204999	0.000964141	No		DOK3	4.04044	2.3551	3.20551e-07	5.44697e-06	No
							ANPEP	4.2774	2.27502	0.000118944	0.000632638	Yes		CSRP2	4.47596	2.87995	9.65299e-06	8.99211e-05	No
							ARHGAP35	1.68395	1.56286	0.0124167	0.0259227	No		LTBP2	2.08826	10.4423	0.00628105	0.0147529	No
							ANP32E	2.90092	2.24588	8.63395e-08	1.75939e-06	No		PLOD2	13.0322	12.0111	4.55137e-10	2.01312e-08	No
							PSMD6	1.557	1.55617	0.00237625	0.00684347	No		IL16	18.969	2.41007	5.03791e-14	1.07514e-11	No
							RAE1	1.50304	1.66519	0.00859493	0.0191053	No		PCOLCE	17.5602	9.9563	2.56264e-13	4.13267e-11	Yes
							ANP32A	1.82502	2.35466	1.69277e-06	2.17083e-05	Yes		ITGA5	12.43	4.38733	3.68684e-09	1.26669e-07	Yes
							PSMD11	1.69353	1.55995	2.24443e-05	0.000173086	No		GLIPR2	15.1498	6.90289	1.03649e-10	6.03099e-09	Yes
							ATP2C1	1.65917	1.5758	0.00274277	0.00771307	No		SRPX	5.12199	1.59926	0.000246937	0.00111401	Yes
							DDX27	1.91204	1.69042	0.000795644	0.00284477	No		ARRB2	7.13599	2.56965	3.44405e-10	1.58055e-08	No
							AATF	3.05362	1.85544	0.000503098	0.002002	No		ELMO1	10.6982	2.45122	9.38416e-11	5.5472e-09	No
							DDX3X	1.60317	1.596	6.52908e-05	0.000395977	No		EFEMP2	7.54571	2.91554	3.43467e-10	1.58055e-08	Yes
							POLR2C	2.46989	1.74648	1.0438e-05	9.48385e-05	No		NCF2	6.35312	2.34158	5.03292e-10	2.20913e-08	Yes
							DNM1L	1.59804	1.59123	0.00111341	0.00372572	No		BIN1	9.05674	3.14378	0.000110072	0.000596612	No
							FIP1L1	1.53421	1.66616	0.000295069	0.00129878	No		NAAA	3.44415	5.80767	1.63353e-08	4.44566e-07	No
							PRPSAP2	1.79278	1.95873	0.000728681	0.00265715	No		RASAL3	41.8455	9.23796	2.22188e-12	2.32633e-10	No
							SERBP1	1.79463	1.73622	0.00468024	0.0118004	No		PTGIS	1.65945	1.55755	0.000747561	0.00271605	Yes
							SF1	1.8164	1.62754	4.87744e-06	5.14987e-05	No		DNM1	5.94094	2.79918	2.49976e-08	6.22188e-07	No
							PRRC2A	1.83225	2.29548	0.000211165	0.000986152	No		ANKRD44	8.08524	4.27	1.31775e-05	0.000114765	Yes
							MAL2	1.61037	2.37662	0.0274329	0.0494289	No		ABI3	4.68336	1.87461	7.80505e-08	1.62184e-06	No
							DDX17	1.69774	1.87837	1.76529e-07	3.24301e-06	No		SELM	14.7612	2.0328	6.2242e-06	6.2651e-05	Yes
							EIF4G3	1.99841	1.57636	0.00278471	0.00778703	No		CAP2	3.20043	2.49375	1.91036e-05	0.000151506	Yes
							PLEKHF1	8.40298	2.69559	0.000158217	0.000786215	No		CFL2	13.8164	2.17824	7.20473e-12	6.516e-10	Yes
							HNRNPM	1.92269	2.26808	2.90763e-10	1.40173e-08	Yes		COL5A1	7.54876	2.03412	5.16004e-05	0.000331405	No
							RBBP7	1.73658	1.91031	8.01466e-06	7.71673e-05	No		SYNE1	12.0287	2.67231	1.6534e-07	3.0607e-06	Yes
							PSME3	1.77203	1.70787	0.000372957	0.00156635	No		WAS	16.477	5.99455	6.18851e-13	8.59834e-11	Yes
							IPO7	1.95207	1.53772	4.09446e-05	0.000278876	No		NEXN	1.98401	5.61776	9.31015e-05	0.000526099	No
							SKIV2L2	1.94566	1.64988	0.000715612	0.00261909	No		AIF1	5.13206	1.72327	3.42933e-05	0.00024303	No
							GMFB	2.4943	1.58946	0.000305207	0.00133324	No		APBB1IP	3.56339	2.78227	1.51871e-06	2.00862e-05	No
							TOMM22	2.24989	2.01448	4.49356e-05	0.000297656	No		PADI2	8.1706	1.94041	4.68137e-05	0.000305839	Yes
							MVB12A	1.82391	2.17488	0.00170996	0.00528928	No		CRTAP	4.4701	4.14859	1.47018e-05	0.000124191	Yes
							SUPT5H	2.05532	1.84797	5.37931e-06	5.56928e-05	No		HMHA1	18.3745	8.52987	2.6675e-06	3.158e-05	Yes
							CBX1	2.37442	1.96911	0.00215205	0.00632587	No		GIMAP1	3.0015	3.78577	2.42976e-07	4.2942e-06	Yes
							RSL1D1	1.78754	1.593	0.0137295	0.028123	No		ARHGAP25	6.22748	2.62432	8.95903e-07	1.32143e-05	Yes
							HRSP12	2.53497	2.42184	0.0148775	0.0299465	No		KCNAB2	10.1807	6.252	1.97642e-08	5.21328e-07	Yes
							STRBP	2.11223	2.4285	2.36728e-08	6.04925e-07	No		SIPA1	7.66419	4.4579	0.00455007	0.01156	Yes
							SPTLC1	2.64781	1.80869	0.000532495	0.00207988	No		ISG20	31.3511	9.39638	0.0294598	0.0523545	No
							ZC3H4	1.63462	2.69506	2.88889e-06	3.35836e-05	Yes		NPRL3	6.3539	3.56953	0.000330769	0.00142033	No
							BZW2	1.99169	2.53558	0.00066349	0.0024738	No		GBP5	11.8597	3.16438	2.06072e-06	2.57953e-05	No
							MLEC	1.71561	1.52456	0.0199242	0.0380093	No		SPECC1	3.33668	1.5731	0.0160544	0.0318688	Yes
							PRDX6	2.08958	1.51664	0.000266814	0.00118931	No		ABCD1	1.70576	1.88573	0.00289176	0.00801508	No
							DLD	1.68778	2.02296	0.00317974	0.00865266	No		PREX1	8.61779	2.62091	9.70776e-10	3.84092e-08	No
							SART3	1.53976	1.84047	0.00023991	0.00108889	No		ITGAX	11.1244	3.28475	1.5619e-06	2.0524e-05	Yes
							SYNPO	5.17734	1.51408	6.33214e-05	0.000386596	No		RENBP	11.373	2.11041	1.60075e-09	6.01057e-08	Yes
							HDAC2	1.63498	1.71612	0.00196531	0.00590781	No		L3HYPDH	7.76104	2.26119	3.8211e-07	6.35567e-06	No
							MRPL44	1.54464	2.13675	3.45725e-06	3.86291e-05	No		GNB4	6.10299	1.96908	3.3149e-06	3.73736e-05	Yes
							RASA1	1.64343	1.81805	0.0176707	0.0346853	No		LEPREL4	10.4522	2.63203	3.75573e-06	4.11327e-05	Yes
							FLAD1	2.07265	1.71879	0.000269794	0.0012008	No		ADA	6.17297	1.5954	0.0120161	0.0252274	Yes
							GLYR1	1.73982	1.88063	7.64265e-06	7.44433e-05	No		ARSB	6.18542	3.40126	2.36247e-08	6.04925e-07	No
							ACTR5	1.66646	1.81987	0.0388526	0.0655001	No		THBS2	6.1077	21.7153	3.28493e-08	7.93176e-07	Yes
							HSPA4	1.68028	1.58545	7.97968e-06	7.70025e-05	No		AHNAK2	9.73868	5.22654	0.00277006	0.00776059	Yes
							SRPK1	2.50189	2.44735	0.0020328	0.00604763	No		MICAL2	2.10509	1.73333	0.0123689	0.0258411	No
							TNPO1	1.6253	1.57305	0.000345939	0.00147487	No		TDRD7	4.61105	4.50431	0.0258299	0.0469941	No
							LMTK2	4.48944	8.50208	5.43394e-06	5.58234e-05	No		IFI30	10.9663	1.64613	0.0135667	0.0278914	No
							GTF3C5	1.93383	1.60259	0.00417389	0.0107922	No		KCTD5	4.8998	1.54119	0.00629841	0.0147821	No
							POLR2A	1.77966	1.88906	0.00146342	0.00463713	No		POLE	6.63873	1.72679	0.000557696	0.00215746	Yes
							HNRNPH3	1.96916	1.8807	0.0013949	0.00446982	No		AFAP1	1.57882	59678.1	0.000570459	0.00219186	Yes
							KHSRP	1.76223	2.12394	4.99367e-08	1.13761e-06	No		PGLYRP1	6.95345	3.29041	0.0344271	0.05938	No
							PREP	2.14611	2.76808	0.00579111	0.0138472	No		TMEM119	16.1096	2.9614	1.63541e-05	0.000134188	No
							UBTF	2.07906	1.62944	2.80802e-05	0.000206956	No		CELF2	2.83777	4.06142	0.00888187	0.0196124	No
							DECR2	3.62924	3.41899	0.00490646	0.0122109	Yes		ACTB	3.81669	3.78935	0.0216901	0.0407918	No
							SRRT	1.6618	2.12132	1.05715e-07	2.09648e-06	No		RARRES2	2.51195	6.10865	0.0333997	0.0579763	No
							MYBBP1A	2.23822	2.02029	0.0012669	0.00415322	No		KLKB1	7.24212	12.2742	0.00247185	0.00706768	No
							HNRNPDL	1.57441	1.74277	0.014292	0.0290163	No		DSG3	5.91374	110.906	0.00466307	0.011772	Yes
							ARHGEF16	1.6045	3.1354	0.0031139	0.00850062	No		BPI	17.2888	8.56684	4.0339e-09	1.36768e-07	No
							BRE	2.34003	2.16447	6.14405e-05	0.000379091	No		TIMP3	2.40491	1.89968	9.17601e-05	0.000519736	Yes
							AKAP8	2.08703	2.11721	0.0275831	0.0496097	No		MAOB	6.49137	46.8069	0.0181493	0.0353458	No
							PSME4	1.60869	1.63797	0.0134726	0.0277585	No		CYP7B1	8.1243	3.52927	0.00784037	0.0177293	No
							RPN2	1.89256	1.5048	0.000609921	0.00231012	No		AP1S2	11.1734	6.54674	3.56716e-06	3.95614e-05	No
							TMLHE	2.45256	4.57291	0.0100859	0.0218193	No		OLFML1	4.92552	11.5443	7.15871e-11	4.50176e-09	No
							ADNP	1.60316	2.48804	1.51871e-05	0.000127513	Yes		HCK	38.0074	77.7521	0.000447932	0.00181513	Yes
							CLASP2	2.34328	1.78868	0.000680724	0.00252544	No		SBSPON	55.9534	14.5293	1.08693e-09	4.25527e-08	Yes
							HEATR1	1.85963	2.36699	0.000996839	0.00341602	No		PTGS1	4.45926	1.61213	0.00222112	0.00648107	No
							NXF1	2.55075	1.51126	0.000206323	0.000967321	No		PALD1	5.09457	8.3714	5.90173e-07	9.24953e-06	Yes
							IRF2BPL	2.14816	2.03389	1.42363e-05	0.00012134	No		SPON1	1.92043	172.484	0.0265407	0.0480969	Yes
							PWP2	1.73287	1.53654	0.0195584	0.0374792	No		S100A7	7.47743	6.65547	1.57813e-09	5.973e-08	No
							NAA30	1.53853	2.12137	0.000485439	0.00193819	No		RAB31	8.1171	9.09114	2.24602e-08	5.81786e-07	No
							CUL2	1.51761	1.50374	0.00566361	0.0136098	No		BIN2	16.4143	2.08644	0.000558447	0.00215845	Yes
							ZNF638	2.09764	2.04343	0.000565622	0.00217825	No		FMNL2	6.07486	5.0474	3.45029e-06	3.85896e-05	No
							GABPA	2.0232	1.82783	6.86686e-05	0.000412822	No		EVL	187.814	3.50602	6.37465e-06	6.40539e-05	No
							CD2BP2	3.22661	1.72919	0.0249966	0.0458411	No		CES1	4.97716	16.4007	0.0190345	0.0366574	No
							DHX9	1.92453	1.98242	1.69014e-09	6.23109e-08	No		ALDH3A1	3.16679	21.8239	0.000257311	0.00115471	No
							FBXO7	2.25243	1.86796	0.00338791	0.00909484	No		MMP12	6.17385	6.12962	0.000102374	0.000562539	Yes
							SRSF11	1.57744	2.06356	3.73111e-07	6.22327e-06	No		COL21A1	11.7648	5.15567	8.20924e-09	2.55408e-07	Yes
							SF3B14	1.80219	1.88259	1.43172e-06	1.90656e-05	Yes		CMA1	3.94851	4.43879	0.000205917	0.000966176	No
							RBM5	1.57352	2.39319	0.00346075	0.00924051	No		HLA-DPB1	12.7857	1.6017	2.31769e-07	4.11198e-06	No
							CBX5	2.65427	2.79474	5.22826e-05	0.000334105	No		NCKAP1L	3.93688	5.29302	8.43146e-06	7.97978e-05	Yes
							GPKOW	2.10475	3.51596	0.000186601	0.000895235	No		TENC1	61.212	21.7663	8.07128e-09	2.52367e-07	Yes
							MTA1	2.05125	1.78048	0.00618739	0.0145702	No		DMD	2.16216	2.14777	0.0250471	0.0459055	Yes
							DHX30	2.14533	2.24824	0.00143276	0.00456176	No		HLA-DRB4	39.0378	5.16554	0.000126511	0.00066169	No
							RPRD1B	2.83005	3.8631	1.11047e-05	0.000100303	No		TMOD1	3.80669	2.06507	0.0072672	0.0166438	Yes
							RPL38	1.52387	1.68537	9.15005e-05	0.000519021	No		VASN	3.87718	8.82462	5.30819e-05	0.000338491	No
							UBAC2	2.29201	3.10159	0.0168038	0.0332127	Yes		C4A	70.7291	8.17051	2.79821e-08	6.88247e-07	No
							SNW1	1.73835	1.50173	4.28132e-07	7.00396e-06	No		MRVI1	9.735	2.24162	0.0136175	0.0279573	Yes
							OPLAH	1.83469	2.14189	0.0227904	0.0425397	No		UBASH3B	16.1917	2.65393	4.52061e-07	7.31652e-06	No
							RPL12	1.90404	1.50712	3.26947e-08	7.93176e-07	No		PODN	3.65729	5.79177	5.50276e-08	1.2258e-06	Yes
							DBI	1.63675	2.08956	0.0198602	0.0379115	No		NRP1	10.0898	1.88632	0.000778284	0.002805	Yes
							PAPOLA	3.99387	3.41456	0.00104915	0.00355309	No		ABI3BP	9.16441	5.08899	5.01831e-06	5.24204e-05	Yes
							KPNA2	5.27613	2.04675	6.55557e-08	1.4044e-06	No		CD38	2.04917	47204.7	5.86476e-05	0.000365605	No
							PHB2	1.51578	1.95976	3.757e-05	0.000260539	No		MMP8	6.17117	11.8289	0.0360738	0.0616859	No
							DNTTIP2	1.58366	1.7031	0.000691691	0.00255187	No		PARVB	4.43142	11.6167	0.0250184	0.0458671	No
							ARMC8	1.53903	2.21065	3.75566e-05	0.000260539	No		SAMD9L	3.22752	3.00791	0.0181809	0.0353958	No
							STRAP	1.92514	1.60447	2.368e-06	2.88898e-05	No		UBE2J1	17.5284	7.2446	0.011161	0.0237025	No
							HINT2	1.76583	2.02143	0.0113067	0.0239657	Yes		SERPINB13	8.30822	2.55112	0.000192465	0.00091878	No
							TUFM	1.57127	2.08135	0.000310918	0.0013526	No		VSNL1	14.7493	9.57005	7.82721e-07	1.17805e-05	Yes
							CHAMP1	2.61805	3.3142	1.06927e-06	1.5109e-05	No		ALOX15	3.47472	14.9402	9.86151e-09	2.98953e-07	No
							HSPA9	1.60907	2.11381	4.24354e-05	0.000285519	No		ICAM3	62.356	15.2693	1.68343e-06	2.16731e-05	No
							NANS	2.71616	2.19315	0.0464622	0.0756256	No		PTX3	2.57	7.828	0.010554	0.0226596	Yes
							CPSF2	1.8184	1.90832	0.00301107	0.00829188	No		PSTPIP2	37.6089	26.567	1.76552e-06	2.2542e-05	No
							TRRAP	3.2056	1.99806	5.48858e-05	0.000345905	No		LCP2	3.24813	6.21858	0.00635101	0.0148763	No
							CNBP	1.7454	2.05933	0.000220975	0.00102079	No		PHLDB2	3.95066	2.87975	0.029333	0.0521602	No
							PDXDC1	2.36726	1.90172	0.0124446	0.0259719	No		GNG2	4.97811	6.52378	0.034116	0.0589968	No
							FDFT1	1.81593	3.51525	0.000390733	0.00162334	Yes		ITIH3	14.0653	10.0467	6.68142e-06	6.66104e-05	No
							AKAP1	2.80207	5.19995	2.64601e-05	0.000197362	No		MFAP4	29.7113	10.4638	0.000541553	0.00210543	Yes
							HSPBP1	2.07043	1.54948	3.02539e-05	0.000219638	Yes		PLCB2	3.4548	54.9848	6.59817e-05	0.000399006	No
							DHCR7	2.19873	1.97709	0.0292814	0.0520872	No		S100A12	5.18736	3.59324	1.15492e-06	1.59743e-05	Yes
							NCOA5	1.6469	1.88241	2.92316e-05	0.000213217	No		CLEC11A	13.1255	7.13872	7.13958e-05	0.000424773	Yes
							NDUFAB1	1.97835	1.9684	6.29562e-05	0.000385552	No		PLXDC2	3.97284	24.4843	0.000381744	0.0015934	No
							RANBP3	1.70349	1.97285	8.9218e-05	0.000509848	No		GPSM3	24.7425	5.27605	8.31723e-08	1.71956e-06	No
							EDF1	2.03959	2.20056	0.000507422	0.00201397	No		DOCK10	7.46267	112692	0.000305678	0.00133324	Yes
							UBQLN1	2.0896	1.63874	0.000431142	0.00175782	No		S100B	3.60807	4.77651	0.0131283	0.0271145	No
							HEATR3	2.77975	2.72056	0.00173777	0.00534762	No		ALDH3B1	14.5757	7.21983	0.00578184	0.0138306	No
							HINT1	1.98958	2.14169	0.000592498	0.00225989	No		44440	13.8198	3.93867	0.00109654	0.00367958	No
							SMARCC1	1.8405	1.99245	0.000125675	0.000658471	No		TBC1D10C	3.59081	3.58611	0.00713136	0.016364	No
							FAM98B	1.54158	1.63726	0.021367	0.0403367	No		IFITM1	15.4571	2.78679	6.48503e-08	1.39442e-06	No
							HEATR5B	1.88588	2.88248	0.00140331	0.00448983	No		VAV1	101.928	3.37387	2.76355e-09	9.81279e-08	No
							UBXN7	2.10583	2.16915	7.25822e-05	0.000430364	No		CACNA2D1	31.127	2.1924	8.94173e-10	3.5838e-08	Yes
							SPG7	1.67271	4.01945	0.00319875	0.00869518	No		EPDR1	4.82984	12.0346	0.000876292	0.0030752	No
							ABCF3	1.92969	1.60084	0.000244627	0.0011061	No		CCDC88B	14.7352	11.7342	0.000766015	0.00277466	Yes
							RARS2	1.67306	2.25603	0.000297916	0.00130842	No		TNFAIP8L2	63.9993	5.57559	5.62396e-08	1.23868e-06	No
							TCEA1	1.91169	1.89349	0.00155609	0.00488387	No		SGCD	13.4235	6.49353	0.0009217	0.0031989	Yes
							SNRNP200	1.89493	1.73265	2.2784e-06	2.80215e-05	No		ITGAL	5.52263	4.40074	1.18027e-05	0.000105511	No
							BAZ1B	2.36645	2.01743	2.93433e-05	0.000213425	No		GIMAP8	59.286	4.54761	2.0144e-05	0.00015797	No
							HNRNPH1	2.10886	2.09973	3.17653e-07	5.41144e-06	No		PARVG	2.97841	7.84622	0.0023363	0.00675447	Yes
							NUP205	1.69057	2.04157	0.00889388	0.0196244	No		IFIT2	5.8377	3.80194	6.95106e-06	6.8843e-05	No
							XPO5	2.21144	1.86237	0.00695774	0.0160458	No		RCSD1	53.2118	13.3311	2.29658e-05	0.000177035	No
							SNRNP70	1.58446	1.88409	5.6208e-08	1.23868e-06	No		GIMAP7	173854	173854	5.00127e-09	1.64093e-07	No
							NR2C2AP	2.76024	2.9974	0.000571013	0.00219186	No		HSPB7	255.056	17.3509	4.5704e-05	0.000300623	Yes
							WBP11	1.95283	2.70194	1.80492e-07	3.2679e-06	No		FYB	17.2165	4.3154	6.37593e-13	8.66085e-11	Yes
							HNRNPA2B1	1.79228	1.80987	4.21306e-07	6.92736e-06	No		PDGFRB	10.3582	12.7523	0.00220728	0.00644699	No
							AMACR	1.8985	5.02455	0.0140021	0.0285345	No		CNTN1	6.40191	15.7453	1.75735e-09	6.44937e-08	No
							CIRH1A	1.92973	1.82248	0.0196391	0.0375855	No		FILIP1L	7.36278	1.76769	0.00690782	0.0159491	No
							HNRNPR	2.0131	2.12477	1.07245e-09	4.20468e-08	No		HOPX	11626.9	4.80729	1.82374e-06	2.30804e-05	No
							DNAJC2	3.3208	1.59819	0.000248446	0.00111829	No		CPZ	34.8124	47.9811	1.16898e-07	2.28379e-06	Yes
							ENO2	1.65328	1.5213	0.0149103	0.0299965	No		ITGA7	122.817	4.02645	1.51924e-07	2.87309e-06	No
							PPIG	1.53792	1.69583	0.000388362	0.00161651	No		MAP1A	8.88539	5.79062	1.62281e-08	4.44566e-07	No
							HSPD1	1.87546	2.31214	0.000654811	0.00244755	No		ARHGEF17	8.37063	4.04625	0.00406711	0.0105457	Yes
							POLR1C	1.61691	2.00439	0.000380203	0.00158919	No		ANTXR2	9.65516	16.7403	0.00211219	0.00623635	Yes
							SNRPD2	1.60182	1.69782	1.61991e-06	2.11734e-05	No		FAM126A	27.0876	51.5097	1.64862e-06	2.14249e-05	Yes
							ZNF148	1.63567	2.23399	4.7041e-05	0.00030681	No		WDFY4	17.9218	4.08448	9.78076e-06	9.0708e-05	No
							GNL3	1.98906	2.40077	6.17051e-05	0.000379541	No		DOK2	7.9199	10.3924	7.62129e-06	7.43697e-05	No
							HMGB1	1.60425	1.55981	0.0162979	0.0322983	No		MXRA7	13.028	4.1062	1.40336e-07	2.68881e-06	No
							MRPL9	1.92597	2.49474	1.16912e-06	1.61769e-05	No		GPC6	30.4101	2.44558	0.00117351	0.00389409	No
							TOP2B	1.91782	4.11541	7.20496e-07	1.09989e-05	No		STEAP4	36.2148	5.46494	4.42427e-09	1.4749e-07	Yes
							SLC39A11	3.17635	2.234	0.00617756	0.0145671	No		CTHRC1	49.5689	4.58926	1.03724e-05	9.48385e-05	Yes
							MCM5	2.30745	1.97496	2.03726e-05	0.000159907	No		CDH11	2.39306	5709.77	0.00285537	0.0079363	No
							ZNF326	2.12217	2.88661	6.47441e-06	6.48411e-05	No		PTPRJ	2.51229	65182.6	0.000271692	0.00120835	No
							MDH1	1.84594	1.59727	0.000510203	0.00202111	No		PADI4	20.3499	8.56821	0.000377474	0.00157889	Yes
							GALNT12	2.02667	4.29507	0.0135431	0.0278558	No		LOXL1	24733.8	16.4844	7.97693e-10	3.28721e-08	No
							PRKACA	1.61714	1.6316	0.018041	0.0351579	No		CILP	4.02683	62938.5	0.00206388	0.00612397	Yes
							STAM	1.70312	1.94119	0.000584891	0.00223659	No		CDA	217.901	2.79211	2.40429e-08	6.07424e-07	Yes
							PES1	1.73792	1.76271	0.000857707	0.00303141	No		ITGA11	5711.55	10.5684	0.000141246	0.000721079	No
							FUS	1.7979	2.15364	1.43041e-07	2.72888e-06	No		SIGLEC1	4.0067	2.60716	9.3587e-07	1.36359e-05	No
							OSBP	1.59228	1.67201	0.00491756	0.0122182	No		CD109	12.8457	583.467	1.63044e-07	3.03302e-06	Yes
							AKT1S1	1.904	1.74943	0.00505936	0.0124823	No		CHI3L1	9.91181	5.16449	1.78986e-05	0.000143899	Yes
							RCC2	2.01768	2.10698	2.56314e-05	0.000193067	No		MFAP2	10.2191	12.3539	4.66522e-05	0.000305519	No
							PAICS	1.52206	1.62943	0.00302092	0.00830753	No		ARHGAP30	12.0839	3.95213	4.93926e-06	5.19483e-05	No
							ZNF512	1.50993	2.29342	0.0201746	0.0383889	No		CDK6	2.63053	1.72706	0.000211966	0.000988347	Yes
							DDX47	2.56131	2.05616	6.30225e-05	0.000385552	No		TRIM3	6.09536	25.6034	4.54843e-05	0.000300623	No
							PIR	1.80703	1.95469	0.0110052	0.0234263	No		ACAP1	12.9351	33.5894	0.0100415	0.0217475	No
							MRPL37	1.63298	1.94629	0.00152745	0.00480181	No		MMP10	637.896	9.77649	4.39408e-07	7.16434e-06	No
							TP53BP1	1.66681	2.35272	9.65288e-05	0.000538686	No		DOCK11	10.976	2.31298	0.0022995	0.00667068	No
							RPRD2	2.47285	3.82647	7.1356e-07	1.09352e-05	No		PPP2R5B	4.11376	5.60712	0.0239103	0.0442155	Yes
							HSD17B10	1.67746	1.76922	2.63262e-05	0.000196117	No		FAM83A	3.77881	6.57312	0.00131197	0.00426355	No
							DAZAP1	1.64354	1.5523	0.00045859	0.00185078	No		SERPINB2	4.81055	1.70224	0.00012746	0.000665528	No
							SYNCRIP	1.79169	1.60273	7.67443e-06	7.45897e-05	No		TCP11L1	37.4492	3.42449	1.55437e-05	0.000129123	No
							KDM1A	1.86282	1.96199	0.000114859	0.000614743	No		COMP	49.0562	4.66828	6.59727e-10	2.75677e-08	No
							CSDE1	1.93533	1.57471	4.95971e-06	5.20669e-05	No		ISLR	3.42421	2.38756	0.0047351	0.0119136	Yes
							DNAJB6	2.91019	1.59387	0.00908675	0.0199688	No		LRRC8C	2.40455	3.73896	0.00138102	0.00443723	No
							CHD4	1.55079	2.09706	8.79877e-09	2.72344e-07	No		ST5	268.817	11.8975	9.35794e-07	1.36359e-05	No
							WDR36	1.80965	1.8667	0.0351755	0.0604614	Yes		SULF1	1.91462	3.85203	0.0185457	0.0359538	Yes
							NARS	1.7261	1.52503	0.00374056	0.00986854	No		NADK	14.2614	27.0802	0.00463271	0.0117219	No
							CROCC	1.56512	2.37454	0.00591274	0.0140536	No		IDO1	45914.5	27.6434	1.02771e-06	1.46481e-05	No
							SRSF1	1.65162	1.67	1.79543e-07	3.2679e-06	No		PRG3	15.2815	108.417	0.000183459	0.00088371	No
							RAVER1	1.99343	1.81785	1.48359e-07	2.80636e-06	No		PLAU	83.6876	5.84322	9.05501e-05	0.000514894	Yes
							CWF19L1	2.74008	2.13214	0.000120646	0.000638846	No		ENPEP	11.2296	5.54264	0.0257121	0.0468226	No
							RPS28	1.8691	1.60874	0.00257049	0.00730424	No		SERPINE1	33.9686	2.97866	1.70761e-06	2.19181e-05	No
							GPATCH8	2.0735	1.84922	0.00301716	0.00830265	No		GPX8	7.27666	1.62563	0.0136562	0.0280112	No
							RPAP3	1.67467	1.63609	0.000908246	0.0031669	No		CHPF	7608.46	12.0032	2.38055e-05	0.000180862	No
							CGN	1.79432	3.03172	0.00046617	0.00187252	Yes		ANTXR1	31.8552	7.12984	5.42272e-07	8.63298e-06	No
							TMEM109	1.85198	1.61369	0.0334699	0.0580813	No		MMP11	7559.77	17.6487	2.58005e-05	0.00019433	No
							CEACAM6	13.3448	4.19089	0.00279509	0.00780918	No		LOX	5388.29	6.2683	9.89847e-06	9.12542e-05	No
							SLC25A5	1.8161	1.55545	0.000517249	0.0020366	No		CCDC80	47509.1	14.0594	3.03421e-07	5.17091e-06	No
							SAP30BP	1.65065	2.09121	0.0273787	0.0493609	No		SFRP4	112.78	6.52231	8.98718e-06	8.4696e-05	Yes
							SLC25A4	1.5281	1.57054	0.0154564	0.0308958	No		HTRA3	22991.3	533.064	9.51139e-07	1.37872e-05	No
							RPL14	1.76895	1.75155	7.94058e-05	0.000462238	No		GFPT2	31792.4	6.785	9.96057e-05	0.000551354	Yes
							GTF3C3	1.70353	1.79367	0.00117763	0.00390343	No		LRRC15	1491.21	126.095	4.34477e-05	0.000290941	No
							IGSF3	8.67994	29.8268	0.000768557	0.00277826	No		FNDC1	146.956	6418.39	8.65007e-08	1.75939e-06	Yes
							ADSS	2.07268	1.91113	0.000957175	0.00330284	No
							TERF2IP	2.10191	1.69762	0.00350717	0.00934775	No
							SSBP1	2.68972	3.78994	0.000148464	0.000750868	No
							SFXN4	2.77649	7.03242	0.039714	0.0665764	No
							ANO10	1.84061	1.67346	0.0284514	0.0509413	No
							PPIH	1.95068	1.69684	7.55086e-05	0.00044386	No
							LRRC41	2.35775	1.69603	0.0451271	0.0738679	No
							HNRNPAB	1.72788	1.7973	0.000401933	0.00165965	No
							SNRPD3	1.51753	1.65686	0.00687732	0.015891	No
							UBQLN2	1.56866	1.6541	0.0149997	0.0301356	No
							AKR1B1	2.43115	1.7323	0.000233873	0.00106567	No
							LONP1	1.53594	1.81201	0.000109597	0.000595112	No
							TIMM50	2.51018	2.44723	1.6896e-06	2.17083e-05	No
							SOD1	1.52699	1.78218	0.0309613	0.0544719	No
							SIPA1L3	1.57671	4.11796	0.00912817	0.0200451	No
							RPL7A	1.85971	1.73414	8.33007e-06	7.95132e-05	No
							SNRPE	3.16567	2.22148	6.50288e-05	0.000394558	No
							HNRNPL	1.56538	1.64146	3.32587e-05	0.000237352	No
							CNOT10	1.87772	1.9164	0.00209496	0.00619773	No
							GOLPH3L	1.6777	3.65124	0.00295014	0.00815418	No
							ALYREF	2.23778	2.05583	3.34874e-05	0.000238209	No
							NUDT5	2.38777	2.20597	1.47726e-05	0.000124683	No
							MRPL45	1.71159	2.40529	0.000871156	0.00306444	No
							SYMPK	1.91593	1.6262	1.3831e-05	0.00011843	No
							RQCD1	1.79053	1.66546	0.0016708	0.00518157	No
							HNRNPH2	1.97207	2.01958	1.40568e-06	1.88833e-05	No
							GATAD2B	2.19675	1.82682	0.00219572	0.00642265	No
							RBBP5	2.73623	1.89744	0.00341025	0.00914248	No
							ZMYM2	2.5075	3.02421	0.000145229	0.000738258	No
							C7orf50	1.99817	1.90793	0.0153803	0.030776	No
							WDR3	2.06245	2.29802	0.0448915	0.073563	No
							DDX51	3.61241	11.5653	0.0169671	0.0334803	No
							MRPS18B	1.6896	1.91725	0.004496	0.0114567	No
							WDR12	2.14263	1.74279	0.015455	0.0308958	Yes
							TMEM97	3.23559	3.55872	0.000402414	0.00165996	No
							C2CD5	2.57961	2.31202	0.000330433	0.00141991	No
							NDUFAF4	2.50182	2.0059	0.0216289	0.0406896	No
							HSCB	3.10645	6.90784	0.0148805	0.0299465	No
							U2AF1	1.7097	1.5961	5.34835e-06	5.54784e-05	No
							MDN1	2.0448	3.21486	0.000682381	0.00252845	No
							SHMT1	1.69704	2.10105	0.00501795	0.0124127	No
							ARMC1	1.75127	1.74134	0.0100702	0.0217933	No
							PQBP1	3.25752	4.07177	0.000110073	0.000596612	No
							RPL7L1	2.2296	1.83458	0.000135831	0.000699413	No
							PHIP	2.00273	1.74987	0.000216494	0.00100242	No
							LSM12	2.29215	1.89704	0.00959553	0.0209328	No
							CTR9	1.69958	1.65257	0.0122283	0.0255741	No
							NRF1	2.03042	2.42754	0.00331184	0.00894286	No
							INTS9	2.57188	3.93752	0.000132922	0.000686208	No
							CXXC1	2.82509	2.95393	0.00480874	0.012043	No
							TDP2	2.50243	2.88635	0.0137191	0.0281143	No
							INTS4	1.69538	2.85717	2.59466e-07	4.55002e-06	No
							TRMT1	1.96628	2.82382	0.000200582	0.000947845	No
							NDUFAF7	1.82969	2.2319	0.00405707	0.0105269	No
							PHF14	1.62506	3.46265	6.32314e-07	9.80503e-06	Yes
							GRHL2	2.31033	2.28753	0.0130864	0.0270624	No
							RBM15	3.12512	2.19767	0.00274422	0.00771351	No
							NOSIP	2.39549	1.8145	0.00708087	0.0162697	No
							WDR46	2.19441	1.68741	0.000295641	0.00130031	No
							USP48	2.33325	8.1324	1.24767e-06	1.70462e-05	No
							C7orf26	1.97539	1.87745	0.00392524	0.0102516	No
							LZIC	2.03359	2.32687	0.00648545	0.015126	No
							FOXK1	2.02191	2.6222	0.0106907	0.0228545	No
							GTPBP10	1.88402	2.49882	0.000471046	0.00188956	No
							RPP38	6.17668	7.20812	0.0254532	0.0464954	No
							AKAP8L	2.50669	4.36234	4.29016e-05	0.000288236	No
							RBM15B	1.89758	2.37171	0.034059	0.0589438	No
							CCNK	2.00538	1.84999	4.14163e-05	0.000280684	No
							UTP18	1.57514	1.77673	0.0075481	0.0171556	No
							QRICH1	2.25315	2.50062	8.85903e-05	0.000506904	No
							UTP15	2.68479	3.03339	0.000303034	0.00132602	No
							DHX57	2.61096	1.79186	0.00183964	0.00561769	No
							FAM195B	4.19001	1.69043	0.0419846	0.0696787	No
							ERCC2	2.40307	1.58454	0.0371888	0.0631586	No
							DDX52	2.84115	3.11923	0.000209791	0.000980502	No
							TDRKH	8.26108	5.48649	0.0073083	0.0167123	No
							HBS1L	2.06261	1.70856	0.00497439	0.0123389	No
							NUDT16L1	2.03111	3.4694	0.0001408	0.000719417	No
							MARCKSL1	2.58648	4.6561	0.00013662	0.000702264	Yes
							GDAP1	3.10379	1.76969	0.00665516	0.0154554	No
							BRD2	2.48822	2.69985	9.51064e-05	0.000533364	No
							GUF1	1.67464	3.49633	0.00234995	0.00678408	No
							L2HGDH	2.46581	2.54239	0.00232091	0.00671646	No
							SULT2A1	11.0057	39.8854	0.00709307	0.0162824	No
							C2orf47	1.51216	2.81236	0.000503482	0.0020022	No
							TRIM24	2.02009	3.22898	9.27698e-06	8.66085e-05	No
							PRAF2	2.72081	1.71317	0.000123823	0.000651441	No
							PPIL2	1.99377	2.79065	0.00145268	0.00461365	No
							XRCC1	3.00003	2.02784	1.26266e-05	0.000111003	No
							TXN2	1.66628	1.90725	0.048009	0.0776701	No
							TERF2	1.93435	1.59254	0.0224525	0.0420271	Yes
							PHC2	3.06374	3.69501	9.75099e-07	1.40668e-05	No
							BUD31	2.13267	1.76145	0.000187636	0.000898757	No
							UQCRQ	2.26415	3.27055	2.44759e-08	6.12295e-07	Yes
							PRUNE	2.69196	3.39396	0.00100703	0.00344305	No
							CWC22	2.02095	2.4729	0.0034292	0.00918091	Yes
							PTMA	6.11473	3.20392	0.00223044	0.00649873	No
							INPP4A	3.51736	2.13407	0.0119976	0.0251975	No
							PEX5	1.60597	1.83034	0.0341927	0.0590987	No
							ZFYVE19	1.94793	3.61167	0.000335368	0.00143801	No
							GMEB1	2.40424	2.17156	0.000891203	0.00311843	No
							RBM19	1.61063	2.75896	0.00510981	0.0125963	No
							FAM84A	1.57438	2.48264	0.0246388	0.0453102	No
							MTHFD1L	1.9476	1.66426	0.0441795	0.0726354	No
							HLCS	2.26063	2.3213	0.0490524	0.079037	No
							MVD	3.50722	2.09569	0.00307482	0.00841315	No
							MTMR14	2.75688	1.89367	0.0207655	0.039338	No
							POLB	2.49583	1.69265	0.0183227	0.0356024	No
							TSPAN6	1.55055	2.74388	0.0193827	0.0372259	Yes
							MCM3AP	1.98274	3.65505	1.97287e-06	2.47722e-05	No
							SNRPG	2.00861	2.49303	3.70249e-05	0.000257877	No
							SYAP1	3.81117	2.00769	0.00468449	0.0118061	No
							C19orf25	2.83116	1.63755	0.0103343	0.0222561	No
							THUMPD3	3.62948	1.50073	0.000947606	0.00327739	No
							ATP11C	1.61169	7.23422	0.00464331	0.0117295	No
							MAN1B1	1.8515	1.70411	0.0145803	0.0294715	No
							SPAST	3.03651	3.02566	0.000227954	0.00104575	No
							CNNM4	3.03882	3.10367	0.00365382	0.00967721	Yes
							TSEN34	2.9223	2.63548	0.000204323	0.000962477	No
							SLC25A22	1.78399	2.90984	0.0213793	0.0403472	No
							GGA1	1.8326	2.3814	0.0235718	0.0436708	No
							POLE4	3.88352	2.41571	0.0019704	0.0059173	Yes
							GGT7	1.65717	2.92787	0.00351765	0.00937152	No
							MPP5	3.08391	3.54883	0.0457719	0.0746779	No
							SPINT2	4.2376	2.96088	0.0238332	0.0441003	No
							FGFR1OP	2.95104	2.15043	3.85911e-05	0.000266233	No
							REPIN1	6.22778	8.35268	0.0259841	0.047246	No
							GSK3A	2.455	1.84144	2.13332e-06	2.65605e-05	No
							ERAL1	1.84585	2.12572	0.0428628	0.0708018	No
							DOHH	1.58264	2.13993	0.0427034	0.0706167	No
							SEPHS2	2.05034	2.44838	0.000359811	0.00152098	No
							MCM6	1.8497	2.17555	0.00106301	0.00358922	No
							B3GNT3	2.13891	3.30729	0.0465852	0.0757565	No
							EDC3	2.35039	1.9451	0.00280147	0.00781559	No
							SNX8	2.6264	1.84589	0.00367807	0.00972514	No
							MDK	2.75098	4.38694	0.0108093	0.0230612	No
							RBM45	1.88089	2.61631	0.00805274	0.0181369	No
							SCAF1	5.71941	3.70252	0.00280088	0.00781559	No
							SENP3	2.20716	1.97637	0.00539251	0.013136	No
							OSBPL8	1.81348	1.7171	0.00422533	0.0108844	No
							MRPL10	2.27217	1.64134	0.0360179	0.0616226	No
							C2CD2	3.59747	6.76026	0.00638862	0.0149468	No
							KRI1	2.60835	2.88977	0.00162512	0.00505039	No
							WDR43	1.87799	2.17173	0.0059222	0.0140705	No
							UBE2G1	2.52524	1.96567	0.0254623	0.0464954	No
							INTS5	1.68246	1.88251	0.0113723	0.024079	No
							NCKIPSD	2.2544	2.18115	0.0290895	0.0519056	No
							LYAR	1.78917	1.78264	0.00801945	0.0180824	No
							BCCIP	2.23142	2.16867	0.000720927	0.00263479	Yes
							GEMIN4	1.90221	2.10564	0.00127074	0.00416355	No
							NSUN5	2.2399	2.06602	0.000513288	0.00202769	No
							UBE3B	3.06163	19.1978	0.000100364	0.000554209	Yes
							UTP3	1.60331	4.09529	9.16089e-06	8.57566e-05	No
							CACUL1	2.99256	2.45568	0.0279852	0.0502421	No
							GLMN	2.24032	1.98936	0.00663029	0.0154156	No
							NOC4L	4.00422	2.12486	0.0314251	0.0551579	No
							SMARCAD1	2.74227	5.7834	2.27739e-06	2.80215e-05	No
							TAF4	1.57508	1.8915	0.0144431	0.0292634	No
							NDNL2	6.05262	3.27903	9.4592e-05	0.000532058	No
							NDC1	2.28155	3.51809	2.65023e-06	3.14057e-05	No
							UBQLN4	2.42925	2.13926	8.05124e-05	0.000466822	No
							MBD3	3.01368	3.90169	4.14701e-06	4.49872e-05	No
							ENDOG	2.03732	3.55555	0.000793012	0.00284143	No
							RPS6KB2	1.60319	4.07468	0.00753543	0.0171398	Yes
							KDM5B	2.31594	2.78587	0.00177536	0.00544646	Yes
							MTFMT	1.81527	4.34224	0.00252798	0.00719716	No
							RNF2	2.22076	1.83868	0.000411061	0.00168747	No
							RRP1B	2.19581	2.92511	0.000293614	0.00129333	No
							DDX20	3.38034	3.83153	0.00106814	0.00359841	No
							FOXRED1	3.01834	2.25554	0.006912	0.0159526	No
							ADI1	1.69161	3.07423	0.00104547	0.00355202	No
							FBXO21	3.67748	6.47729	0.00369801	0.00976923	No
							MTFP1	2.06763	3.3988	0.00927107	0.020329	No
							CLIC3	6.88126	1.57788	0.00542598	0.013196	No
							UNC13B	2.51786	2.96362	0.0170618	0.0336337	No
							PPIP5K2	2.19236	2.35258	0.0006893	0.00254619	No
							SRCAP	1.6168	3.56231	1.87143e-05	0.000149525	No
							IRF5	5.39926	1.88034	0.00467859	0.0118004	No
							SCRN3	4.1156	2.3942	0.00807406	0.0181712	No
							BEND3	4.71979	3.95825	4.89014e-05	0.000315081	Yes
							ORC5	2.53028	3.86642	0.000912916	0.00317765	No
							MED4	2.49775	3.28881	3.4998e-05	0.000246237	No
							GFM2	3.19043	7.29072	0.00292514	0.00809631	No
							DDX49	4.22522	1.96585	0.000908766	0.0031669	No
							SLC4A1AP	1.89146	2.99886	0.000564416	0.002175	No
							WDR75	3.5769	2.03487	3.81005e-05	0.000263088	No
							SCLY	2.57791	1.56188	0.0382347	0.064586	No
							SYF2	1.87658	3.08891	0.000871946	0.00306541	No
							BRAP	2.53063	6.28687	0.00316493	0.00861837	No
							MRPS24	1.50375	2.23236	0.00404409	0.0105023	No
							UNG	1.53906	3.81407	0.000214182	0.000994024	No
							ANAPC1	2.87569	5.41011	0.000864368	0.00304954	No
							NAA20	1.98182	2.53006	0.0033435	0.00901206	No
							MED14	1.76218	1.8625	0.0469157	0.0761534	No
							MRPL16	2.43394	3.47539	4.62015e-05	0.000302912	No
							MARS2	2.14002	4.67714	2.05933e-05	0.000160842	No
							WAPAL	2.69016	3.5239	0.00178398	0.00547008	No
							MFN1	1.50596	2.38045	0.00296543	0.00819266	No
							ITM2B	1.7535	2.01966	0.0455248	0.0743763	No
							USP28	4.48321	3.36704	0.000924738	0.00320758	No
							ZMYM3	2.3959	4.55952	3.28229e-06	3.71754e-05	No
							MED1	3.33709	2.65916	0.000111567	0.000602522	No
							MINA	2.24072	4.32777	0.000416833	0.00170882	No
							LRWD1	1.81423	2.75399	0.000221788	0.00102376	No
							GTF2E1	1.853	1.77151	0.0302492	0.0535979	Yes
							MLLT1	1.88585	4.0172	0.0118074	0.0248416	No
							CRBN	2.1376	2.03522	0.00182752	0.00558922	No
							ZNF687	2.83245	4.77075	0.0030306	0.00831882	No
							AGFG2	1.70225	3.71126	0.00867617	0.0192364	No
							WDR33	1.66829	2.43631	0.000107102	0.000583686	No
							UBR7	2.46593	1.56477	0.030443	0.053831	No
							MAN1A2	1.82294	2.50638	0.000533048	0.00207988	No
							MCMBP	1.86749	1.66225	0.0373672	0.0634074	No
							PWP1	3.09077	2.75338	0.00103724	0.00353017	No
							TRMT2A	1.75373	2.11177	0.0497592	0.0800463	No
							POGK	1.61959	8.63472	1.42954e-07	2.72888e-06	No
							DIP2A	1.82629	4.69134	0.00148346	0.00468917	No
							PBLD	2.13625	2.51876	0.00256978	0.00730424	No
							PUS7	1.93699	2.89855	9.02387e-06	8.48448e-05	No
							SCYL3	5.58063	4.84288	0.000207296	0.000971121	No
							RABGEF1	1.71901	1.72999	0.046342	0.0754843	No
							SAMD4B	5.44285	3.31404	2.05743e-05	0.000160842	No
							UNC119B	2.06083	3.18541	0.000212255	0.000988923	No
							VPS37C	2.22915	2.11808	0.0444123	0.0729378	Yes
							HECTD4	1.92574	7.62596	0.00500265	0.0123884	Yes
							MADD	2.47956	3.00809	0.000252337	0.00113409	No
							DCAF5	2.63407	7.65656	0.000273834	0.00121697	Yes
							TMEM259	2.50297	2.38391	0.0252097	0.0461752	No
							KIF3A	1.51162	2.0347	0.00112496	0.00375456	No
							PCF11	5.24491	4.64619	0.0001323	0.00068418	No
							TIMM17B	5.33364	3.33933	0.00266325	0.00752488	No
							RBBP8NL	2.30462	7.76094	7.68276e-06	7.45897e-05	No
							THAP11	1.52227	2.41432	0.00474845	0.0119287	Yes
							AKT2	2.65499	2.50092	0.0435588	0.0717928	No
							VWA9	2.12067	3.75842	9.17773e-05	0.000519736	Yes
							TOX4	2.77344	2.80281	0.00895627	0.0197329	No
							USP34	3.11128	2.36179	5.35756e-05	0.000340588	No
							UXT	2.90635	3.70453	0.000115176	0.000615887	No
							MED12	2.10978	3.14563	0.00270154	0.00761505	No
							EHMT2	2.24044	4.88011	0.000322769	0.00139199	No
							MORC2	2.14817	2.31094	0.00293943	0.00812835	No
							CCDC97	8.96266	3.97551	0.000135374	0.000697661	No
							ASNS	4.58393	1.76037	0.000485055	0.00193795	Yes
							NIP7	3.27691	2.86177	0.000124582	0.000653891	No
							PDZD8	2.41477	3.18217	0.0396835	0.066544	No
							ADCK4	16.8671	8.59543	0.000624331	0.00235425	No
							PHKA1	1.69497	21.8196	0.000172979	0.000846195	No
							DHTKD1	2.30436	2.84588	0.00477728	0.0119843	No
							KDM2A	2.17923	2.47813	0.000301268	0.00131926	No
							SMARCD1	1.50917	2.334	0.0054987	0.0133349	No
							SFSWAP	2.58096	3.62379	0.00801648	0.0180824	No
							SMNDC1	1.63663	1.50191	0.0274872	0.0494969	No
							NCAPG	3.93566	2.05829	3.63713e-06	4.02624e-05	No
							UBE2G2	2.08075	2.80963	0.0345724	0.0595866	No
							RTFDC1	1.55391	2.66783	0.0395996	0.066478	No
							BRD8	3.49242	2.53115	0.000259067	0.00116085	No
							ANKZF1	1.80288	2.2619	0.0376673	0.0637717	No
							ZCCHC8	2.43353	1.79393	0.00301776	0.00830265	No
							MPHOSPH10	2.92777	2.19276	0.000537572	0.00209317	No
							RNF25	2.99001	1.51973	0.0292833	0.0520872	Yes
							EP400	1.76836	3.34527	6.44993e-06	6.47493e-05	No
							CCDC134	1.99941	2.7091	0.00672605	0.0156018	No
							DGCR14	2.95558	3.89511	0.00345961	0.00924051	No
							DDHD2	2.93647	4.86986	0.000926171	0.00321069	No
							SIN3B	4.19111	2.81389	0.00486266	0.0121424	No
							TXNL4A	2.17089	2.03466	0.00397737	0.0103474	No
							PEX3	3.25016	2.00131	0.00217365	0.0063737	No
							TELO2	1.54961	2.38291	0.000522597	0.0020536	No
							SYNRG	1.6943	1.84847	0.0031657	0.00861837	No
							CCDC94	2.3036	3.78025	0.000390819	0.00162334	No
							C12orf57	2.20812	2.46448	0.00397428	0.0103474	No
							PHC3	2.5023	5.00878	0.0464216	0.0755932	No
							DDX10	1.52601	2.29705	0.00242897	0.00696842	No
							HAUS5	3.40312	3.74488	0.0449575	0.0736509	No
							ERCC3	2.55457	2.15996	0.00289498	0.00802029	No
							C3orf58	2.9162	2.57868	0.000316793	0.00137415	No
							UBL7	4.67217	2.68642	0.00909936	0.0199891	No
							DDX59	2.53792	4.02327	0.00831544	0.0186038	No
							VRK2	2.9995	3.1464	0.0159106	0.0316463	No
							SMC6	22.4505	6.46051	1.46379e-05	0.000123521	No
							APTX	2.28053	6.54129	0.000146677	0.000744352	No
							SETDB1	3.35292	3.75389	0.0320462	0.0560339	No
							EMG1	1.75921	2.34309	1.165e-05	0.000104348	No
							ULK3	1.81319	2.6754	0.012884	0.026758	No
							KANK1	5.22602	8.04716	0.00697408	0.0160708	Yes
							RSBN1	2.69915	6.00441	0.000977163	0.00335822	No
							RFX1	1.71882	3.39121	0.0384579	0.0649079	No
							ORC3	1.95784	3.00843	0.00458527	0.0116297	No
							AAR2	1.76166	2.32471	0.00241949	0.00694454	No
							NOL11	2.83211	2.79284	0.00193224	0.00583778	No
							MAP3K4	1.53326	1.62518	0.0169755	0.0334857	No
							EFCAB14	1.62212	2.85193	0.00473796	0.0119157	No
							ANAPC4	1.60482	4.48464	0.00045199	0.00183033	No
							BAZ2A	1.59069	3.62035	0.000173335	0.000847242	No
							RAPGEF6	1.74576	5.4439	0.00128911	0.00420758	No
							SMEK2	2.1124	4.0913	0.00169251	0.00524072	No
							PAXBP1	1.56982	2.38363	4.1293e-05	0.000280324	No
							UBE4B	2.48915	1.88445	0.000461448	0.0018573	No
							UPF3B	1.65267	4.17184	0.00653961	0.0152226	No
							RBFOX2	2.54724	2.38289	0.00699827	0.0161144	No
							TTC39A	1.59879	2.15077	0.0135125	0.0278083	No
							ANAPC5	2.24213	2.65797	0.00773745	0.0175326	Yes
							ARL6IP4	2.87742	1.69919	0.00627731	0.0147499	No
							MED16	2.85386	2.24051	0.000119442	0.000633594	No
							THADA	3.13782	4.03825	0.00421609	0.0108734	No
							RFX5	8.37363	9.58312	0.0317521	0.0556058	No
							ECSIT	2.82881	1.904	0.0304959	0.0538911	No
							TAF5	3.71362	8.86453	0.0423433	0.0701654	No
							CANT1	9.00491	5.85746	0.00545752	0.0132565	No
							FAM160B2	6.46993	9.54093	0.00132093	0.00428568	No
							PPCDC	2.4141	3.16709	0.0381322	0.064431	No
							NUPL2	2.09991	3.81673	0.0307305	0.0541456	No
							TBC1D23	1.6966	2.0048	0.00471523	0.0118786	No
							CCDC12	1.56342	2.92699	0.0034237	0.00917061	Yes
							TMED3	1.93756	4.73673	0.011585	0.0244427	Yes
							LIG1	4.37821	4.90268	1.28288e-05	0.000112268	No
							DDX19B	2.31947	2.06614	0.00743967	0.0169608	No
							PLCG1	2.4841	1.75421	0.00353923	0.00940802	No
							MEST	3.17207	1.53718	0.00551769	0.01337	No
							OSBPL1A	2.68006	1.67952	0.042223	0.0700356	No
							SZRD1	1.55538	1.73991	0.0433063	0.071416	No
							CENPC1	1.54971	1.98715	0.00105786	0.00357589	No
							EED	1.87399	1.88904	0.00513226	0.0126412	No
							POLD2	2.74749	2.51434	0.00213177	0.00628484	No
							PM20D2	2.50262	7.41001	0.000342697	0.00146418	No
							TBC1D20	1.89053	2.41954	0.0458962	0.0748397	No
							C3orf37	1.85321	2.04024	0.00836323	0.0186882	No
							RPUSD2	6.14809	2.02596	0.000176967	0.000858671	No
							MKI67	4.67144	2.45391	3.92714e-05	0.000269815	No
							RRM2	2.25016	1.74202	0.015358	0.0307418	No
							DPH5	2.96954	2.20646	0.0244576	0.0450325	No
							SPICE1	3.72493	16.5205	0.000339467	0.0014535	No
							ORC4	1.9514	3.92799	0.00248258	0.00709156	No
							GNL2	2.23667	1.9348	0.000520355	0.00204614	No
							WDR92	2.59254	2.90269	0.0168884	0.0333469	No
							VRK3	1.91135	3.9307	0.0275668	0.0495954	No
							FNBP4	11.4559	14.4624	0.00135041	0.00435766	No
							FAM96A	1.84954	2.14984	0.00676773	0.0156863	No
							VPS37A	2.93724	5.47083	0.0301062	0.053392	No
							GNL3L	3.98776	3.46466	4.71966e-05	0.000307443	No
							ZNF318	2.55924	5.27258	0.00501635	0.0124127	No
							HSD17B7	1.96529	3.24609	0.0345967	0.0595866	No
							BRD1	8.1954	16.4904	1.65382e-06	2.14249e-05	No
							WDR74	1.80569	1.83691	0.0107151	0.0228903	No
							MED17	2.72707	3.83188	0.000285848	0.00126472	No
							CHTF18	15.3776	6.07966	4.09797e-05	0.000278921	No
							DDX55	3.05472	3.66684	2.39918e-05	0.00018215	No
							NCAPD2	2.50297	2.22123	0.000225809	0.00103671	No
							PARG	2.34271	2.93578	0.00140416	0.00448984	No
							NOL10	1.82516	2.47671	0.00354287	0.00941351	No
							MTA3	2.43443	2.82731	0.00112017	0.00374625	No
							LTV1	2.8201	2.38277	0.00599786	0.0142276	No
							OMA1	1.67778	17.539	0.00522415	0.0127937	No
							GLTSCR2	1.93121	1.85056	0.00633257	0.0148448	No
							WHSC1L1	3.09778	8.68512	0.000205571	0.000965311	Yes
							HLTF	2.02015	2.02581	5.56527e-05	0.000350206	No
							EIF2AK3	3.36927	5.53969	0.00827575	0.0185413	No
							TK1	5.12456	1.72773	6.28721e-08	1.35632e-06	No
							URB2	2.537	1.88251	0.0160369	0.0318551	No
							TCN1	2.09708	7.47437	0.00653252	0.0152172	No
							CDKAL1	7.23078	1.72756	0.00198213	0.00593745	Yes
							ATP6V0A2	2.36439	3.02431	0.00272334	0.00766565	No
							ALKBH4	2.19177	3.09125	0.0147976	0.0298199	No
							EPHB4	2.26443	3.96764	0.0414859	0.0689852	No
							STX17	2.2886	3.5884	0.000127469	0.000665528	No
							GPN1	2.04309	2.2383	0.00349352	0.00932075	No
							CYTH2	1.54913	4.44132	5.06804e-06	5.28501e-05	No
							TMA16	1.94481	2.38047	0.00191005	0.00578834	No
							SCAF11	2.6785	3.74473	0.0159224	0.0316593	No
							TOR3A	1.7821	2.59546	0.03303	0.057485	Yes
							ALG6	2.34577	3.91596	0.00653476	0.0152172	No
							DUS2L	2.22006	3.07768	0.00104702	0.00355309	No
							MORF4L1	1.68501	2.33306	0.0317548	0.0556058	No
							ARVCF	1.61169	3.29882	0.0217419	0.0408636	No
							KIF11	3.45875	2.63885	2.33339e-05	0.000178424	No
							BPTF	2.08924	2.70766	2.70428e-05	0.000200586	No
							TOP2A	2.85276	3.43321	7.56076e-07	1.14609e-05	No
							PRIM2	1.60572	1.79482	0.00376942	0.00993153	No
							PHF6	2.86305	6.08948	0.000250085	0.00112482	No
							UBE2C	3.56387	1.72554	4.30575e-05	0.000289254	No
							POLR2I	1.86179	4.61938	0.00171639	0.00529799	Yes
							INA	2.57959	2.44787	0.0359319	0.0615137	Yes
							GRHL3	2.2619	6.211	0.0112341	0.0238409	No
							SMG6	2.11153	2.43168	0.026924	0.048703	No
							PYCR1	3.6079	1.73803	0.00174597	0.00537007	Yes
							POLR1B	3.21469	2.55473	0.000803003	0.0028652	No
							CBX8	2.00863	5.49346	3.64981e-06	4.02984e-05	No
							TCF20	1.65813	7.98934	0.000531268	0.00207686	No
							TWISTNB	1.68429	2.21426	0.00589437	0.0140267	No
							UBAP2	2.41985	1.67791	0.0058508	0.0139508	No
							SLC4A2	4.46939	2.29262	0.00474912	0.0119287	No
							CACTIN	2.27933	6.65918	1.96437e-05	0.000154856	No
							IGSF8	2.13731	1.69895	0.0108886	0.0232028	No
							SMG7	6.23109	5.1599	0.00153828	0.00483331	No
							RIF1	3.37741	2.39401	1.28107e-06	1.73366e-05	No
							UHRF1	3.49277	2.47759	1.87491e-05	0.000149525	No
							EHMT1	2.55114	4.36748	0.000812153	0.00289266	No
							ZMYND11	2.14613	5.0276	0.0134842	0.0277727	No
							POLRMT	3.52116	3.49603	0.0105879	0.0226998	No
							WBSCR22	10.4505	19.8758	0.00264445	0.00748593	No
							KDM5C	1.5714	9.20882	2.30141e-07	4.08866e-06	No
							KIF21A	2.19617	2.67471	0.000809917	0.00288642	No
							ACBD6	3.62269	4.27025	0.000208123	0.000974231	No
							FAM103A1	1.74523	2.81881	0.00028529	0.00126319	No
							PAK1IP1	3.09513	3.55777	0.000299817	0.00131497	No
							ESF1	3.58037	4.30696	0.0128145	0.0266322	No
							NSA2	2.70926	2.25647	0.0278979	0.0501155	No
							GINS4	3.91019	3.91907	0.00336878	0.00906383	No
							FANCI	11.1508	5.41682	4.86599e-06	5.14841e-05	No
							WIZ	2.38311	5.27589	0.00214015	0.0062971	No
							KIFC1	2.82547	1.90056	0.0068486	0.0158369	No
							KNTC1	3.07313	4.41782	7.4589e-05	0.000439868	No
							CASZ1	1.61118	11.4768	0.000258981	0.00116085	Yes
							CDAN1	1.76182	7.5414	0.00807904	0.0181742	No
							PDCD2	1.69129	2.57972	0.0394279	0.0662083	No
							UCK2	3.24019	2.71027	0.000795849	0.00284477	No
							CASP2	5.76049	4.25482	4.54097e-06	4.82516e-05	No
							RACGAP1	4.14227	3.05131	0.000157284	0.000782881	No
							ISG20L2	2.39116	3.35962	0.00664236	0.0154323	No
							ZNF574	3.50402	7.32415	8.34111e-06	7.95132e-05	No
							FAM208B	1.98013	3.73798	0.000758122	0.0027494	No
							KDM1B	8.92234	4.66314	0.000652812	0.00244467	No
							RAF1	3.33335	2.33803	0.000455899	0.00184117	No
							MAN2A2	1.8182	2.10758	0.0358993	0.0614755	No
							MEX3D	1.6675	6.69598	0.00164257	0.00509667	No
							LYRM4	3.56419	3.4047	0.00822185	0.0184482	No
							ZKSCAN1	2.68458	15596.5	9.51631e-09	2.91605e-07	No
							NSMCE1	1.77789	5.16785	0.0314162	0.0551579	No
							CRTC2	4.38224	1.73258	0.00122155	0.00402667	No
							WEE1	4.41686	66.2878	0.000108639	0.000590447	Yes
							ELP5	2.36817	8.49062	0.0206074	0.0390984	No
							CAMSAP1	2.9202	1.89065	0.0333834	0.0579649	No
							SPATS2	1.87513	3.05038	0.0307229	0.0541456	No
							ZC3H13	1.93775	8.23964	0.0023627	0.00681428	No
							ZMYM4	3.48441	5.13176	0.00145054	0.00461102	No
							POLR3D	3.00171	5.67185	0.0013928	0.00446739	No
							NAA40	6.46655	3.05804	0.0112359	0.0238409	No
							CHCHD5	2.23798	3.45973	0.0078421	0.0177293	No
							NSMCE4A	10.2067	6.85732	2.31563e-05	0.000178115	No
							WDR54	3.3168	7.37328	0.000181709	0.000876695	No
							MED22	9.20848	7.52657	0.00323503	0.00878311	No
							ELP6	6.51351	14.9534	0.000541778	0.00210543	No
							DUSP11	2.772	2.12625	0.0410444	0.0683799	No
							ITM2C	3.37471	2.08292	0.0363124	0.0619697	No
							SIRT1	3.99569	2.54009	0.00118293	0.00391231	No
							SSNA1	3.88892	1.84769	0.0366846	0.062462	No
							POP7	3.07455	4.14362	0.00203825	0.00605694	No
							TGS1	2.59526	6.5284	0.00323888	0.00878956	No
							MED27	9.76719	4.98211	0.000113015	0.000608143	No
							PHF10	2.30415	10.8211	4.31041e-06	4.61355e-05	No
							HAUS6	3.59176	4.09454	0.000507454	0.00201397	No
							CAMK1	5.59606	1.69962	0.000199469	0.00094408	No
							AGPAT6	2.05676	6.87429	0.00149185	0.00470637	No
							TMEM168	5.78964	5.92883	0.0142496	0.0289598	No
							TAF6L	1.62669	3.27805	0.00524609	0.0128291	No
							ASRGL1	3.919	6.849	0.0147874	0.0298194	No
							MYEF2	5.76014	10.2287	0.00117674	0.00390264	No
							KIF5C	3.68404	4.45998	0.000915999	0.00318476	No
							PDRG1	4.59417	1.73005	0.0411164	0.0684663	Yes
							NMNAT3	3.00664	1.83267	0.048985	0.0789497	Yes
							IFT74	2.77967	4.63061	0.0105816	0.0226956	No
							SPNS1	3.16432	2.98149	0.00463072	0.0117219	No
							MTIF3	3.0706	10.1563	0.0352943	0.0606132	No
							USP6NL	8.14225	3.10664	0.0190964	0.0367589	No
							CIZ1	3.44227	2.633	0.000327397	0.00140991	No
							ACP5	15.9661	1.71335	4.72454e-05	0.000307443	No
							GPT2	1.77647	9.86587	0.00134311	0.00433879	No
							GIGYF1	5.56848	1.86938	0.00314335	0.00856925	No
							PUS3	6.02794	5.15445	0.00285871	0.00794189	No
							SOGA1	4.03636	1.60189	0.0144166	0.0292395	No
							ASAP2	7.30064	2.16512	0.0136951	0.0280814	No
							FASTKD1	15.7348	9.20942	0.0292316	0.0520418	No
							SNX29	7.3657	2.07881	0.00727087	0.0166458	No
							TTC26	8.00899	10.9469	0.00552036	0.0133711	No
							BOD1L1	3.87617	6.20791	0.000225688	0.00103671	No
							CLK2	4.62138	3.17117	0.00196157	0.00589952	No
							TNRC6B	2.07519	24.4515	0.000214943	0.000996008	No
							KLHL22	3.24205	1.97067	0.0144359	0.0292634	Yes
							SMC5	4.86821	7.35347	0.00302742	0.00831392	No
							CALCOCO2	3.56005	2.90222	0.00877521	0.0194199	No
							ASF1A	47.5194	5.96917	4.62838e-05	0.000303235	No
							TRPT1	1.9054	3.01476	0.0366286	0.0624023	No
							NCS1	8.70656	1.98868	0.0114947	0.0242961	No
							RAP1GAP	3.38225	47.6781	0.00087089	0.00306444	No
							WDHD1	6.46872	3.59724	2.5419e-06	3.02823e-05	No
							NUDT1	9.75769	4.60979	3.52512e-06	3.93371e-05	No
							KIAA1524	7.65567	3.54404	5.81183e-05	0.000363003	No
							KIF4A	4.59741	4.25891	0.000984582	0.00337983	No
							ATXN7L3B	5.19831	3.00657	0.000497173	0.00198106	No
							WRAP53	11.2901	7.33319	0.000117731	0.000627304	No
							POU2F1	3.70046	5.43457	1.20868e-05	0.00010723	No
							LENG8	4.48246	8.37395	6.5884e-05	0.000398805	No
							CCDC88C	8.44232	3.14116	0.0358353	0.0613835	Yes
							SENP1	4.15135	9.94535	0.00375568	0.00989968	No
							HACL1	2.16891	2.58495	0.0142863	0.0290146	No
							DCP1B	5.63496	2.45496	0.0345786	0.0595866	No
							CBS	10.0659	5.11551	0.00125367	0.00411438	No
							CASKIN2	8.46553	8.12946	0.0211102	0.0399276	No
							CD3EAP	4.15135	1.70957	0.000167079	0.000820019	Yes
							PRPF40B	1.72027	23.2401	0.0106165	0.0227447	No
							C12orf43	4.15267	2.24146	0.00378372	0.00995734	No
							GPR126	5.83341	14.4424	0.0145472	0.0294246	No
							KMT2A	2.92265	16.0336	0.000972897	0.00334742	No
							KHDRBS3	7.68582	16.2399	1.33397e-08	3.81134e-07	No
							ZNF800	3.05003	9.9557	0.0111061	0.0236074	No
							MAPK8	10.3752	2.83998	0.00708205	0.0162697	Yes
							ZNF706	4.25633	1.70895	0.0241758	0.0445823	No
							CCDC137	2.83788	1.95093	0.0104248	0.0224225	No
							PREPL	3.6949	2.87922	0.0160929	0.0319239	Yes
							MED25	4.25904	6.23905	0.0144865	0.0293415	No
							HELZ	7.67241	3.81995	0.0117881	0.0248185	No
							ZNF830	3.03785	3.20123	0.00209708	0.00619798	No
							GTDC2	1.91936	3.50482	0.0113195	0.0239842	No
							EYA3	2.59363	4.48475	0.00477413	0.0119815	No
							DHFR	6.71936	4.9877	0.000200475	0.000947845	No
							TUT1	2.4091	1.66403	0.0122818	0.0256771	No
							RRN3	5.82014	10.4323	0.00284318	0.00792454	No
							TSEN54	3.52956	4.46024	1.0664e-05	9.72772e-05	No
							IREB2	13.3204	1.90713	0.014938	0.0300319	No
							AZI1	2.49469	24.2232	1.62316e-08	4.44566e-07	No
							NCAPH	10.0119	4.73226	8.40622e-05	0.000484406	No
							PBK	3.80321	3.55165	0.00117079	0.00388937	No
							ZNF217	3.74096	10.0921	0.00127177	0.00416448	No
							RASAL2	31.152	1.67802	0.0050231	0.0124154	No
							ANKRD52	12.24	2.71474	0.0167803	0.0331774	No
							POLA2	3.14915	5.88436	0.00856247	0.0190408	Yes
							CIT	9.94543	12.0589	0.000957178	0.00330284	No
							KIF2C	1.8348	2.48033	1.17442e-06	1.61769e-05	No
							CHAF1A	4.14527	5.307	0.00021352	0.000991722	No
							POLD3	4.9784	3.81716	0.00145292	0.00461365	No
							KNOP1	7.25645	4.14999	0.000359034	0.00151985	No
							EZH2	7.07757	5.48332	1.04588e-05	9.56044e-05	No
							ERCC6L	2.41942	2.4926	0.010825	0.0230838	No
							IGHMBP2	1.58756	1.94182	0.00406785	0.0105457	Yes
							GINS2	4.26844	4.94565	7.74207e-06	7.50255e-05	No
							SPC24	2.59469	5.84259	0.00605065	0.0143264	No
							CDC34	2.05009	5.5199	0.000829191	0.00294413	No
							CHEK2	3.61105	5.25025	6.17892e-06	6.24588e-05	No
							PDCD2L	2.93961	3.96723	8.74488e-05	0.000500518	No
							XXYLT1	9.97276	4.2854	0.00612823	0.0144737	Yes
							KIF20A	5.8652	6.37207	0.00010106	0.000556856	No
							TPX2	4.85313	2.68524	0.000602242	0.00228829	No
							DGCR8	3.45004	7.92937	8.05351e-05	0.000466822	No
							HMGXB4	4.06451	10.4689	9.06452e-07	1.32962e-05	No
							NUSAP1	45.6476	23.6845	3.36341e-07	5.66929e-06	No
							GSTCD	4.19472	1.70695	0.00361484	0.00957918	Yes
							ATAD2B	6.89247	7.85725	7.34603e-08	1.55129e-06	No
							REXO4	2.72636	3.31893	0.042658	0.070578	No
							KDM2B	5.07063	9.28813	0.00155205	0.00487404	No
							FANCD2	10.5903	7.47985	1.77232e-05	0.000142868	No
							CMSS1	2.49307	3.06646	0.0127102	0.0264518	No
							KIF22	2.07371	22.9148	9.5669e-07	1.38406e-05	No
							CXorf57	9.05348	168.412	0.000198289	0.000941479	No
							PLK1	5.06099	3.22106	0.00342382	0.00917061	No
							PRIM1	3.03635	2.83904	0.000711891	0.00260867	No
							NDC80	3.6655	3.63652	0.00854281	0.0190042	No
							GLCCI1	3.68471	4.9371	0.000534183	0.00208133	No
							AURKB	2.65657	3.29089	0.0340656	0.0589438	No
							ATG2A	2.15651	1.82199	0.00344211	0.00920309	No
							INCENP	70.5931	23.5878	3.4402e-05	0.000243161	No
							SLC5A6	5.42003	3.72842	0.00808147	0.0181742	No
							KIF23	1.87267	2.27752	1.995e-05	0.000157391	No
							DNMT3A	8.20727	2.92431	0.00565862	0.0136067	No
							FREM2	19.656	52.5623	9.57678e-05	0.000536786	No
							NKTR	2.31799	6.33433	0.00456973	0.0115952	No
							BAP1	2.12094	8.51041	7.35641e-05	0.00043483	No
							CCNT1	4.21383	176.873	2.04232e-05	0.000159907	No
							SATB1	7.83743	280.577	1.32968e-05	0.000114799	No
							NHSL1	7.21687	4.95093	0.0100685	0.0217933	No
							WHSC1	1.82399	5.88767	0.00297069	0.00819581	No
							KMT2B	3.5122	3.5095	0.000983768	0.00337898	No
							TADA3	11.6525	12.6895	5.31653e-05	0.000338767	No
							CCDC104	2.43339	2.69886	0.00138482	0.00444706	No
							CDCA8	11.2813	7.18862	4.21979e-06	4.53346e-05	No
							TTK	5.40076	42.5327	0.000198984	0.000943279	No
							ASF1B	12.2949	11.6156	6.15261e-05	0.000379091	No
							MASTL	7.23946	6.55769	0.0303878	0.0538115	No
							CEP55	16.588	6.45606	0.000839389	0.00297371	No
							TSPYL1	11.4969	2.08114	0.000437611	0.00177973	No
							BUB1B	36.9332	8.66543	1.31173e-06	1.7623e-05	No
							MEX3A	8.49809	13.6097	0.000161201	0.000799712	No
							CENPF	6.96472	22.208	1.6268e-05	0.00013392	No
							ATR	2.98274	4.20464	0.0166708	0.0329826	No
							CCNB1	3.67669	2.05102	0.00127242	0.00416448	No
							SELRC1	5.25382	3.27724	0.0177465	0.0347539	No
							FAM83D	2.09463	2.22567	0.00491693	0.0122182	No
							PRPF18	3.58097	4.36924	0.00293568	0.00812172	No
							PMS2	4.19447	6.13241	0.000626091	0.0023594	No
							PHYH	3.23338	4.82921	0.00455222	0.0115605	No
							CHEK1	2.75276	58.1236	3.93166e-05	0.000269815	No
							HIRIP3	2.9117	4.21544	0.00416862	0.0107835	Yes
							MGA	4.67854	15.6028	0.000900311	0.00314606	No
							FADS2	11.2769	3.21063	0.00265216	0.0074971	No
							MAGED1	2.36477	3.02394	0.0283583	0.0508498	No
							RPP25L	2.56227	4.71249	0.026184	0.0475659	No
							C10orf137	57.7191	2.55379	0.00197792	0.00592779	Yes
							C11orf84	5.55746	3.82419	0.0230221	0.0428517	No
							MSI1	29.6749	93.2641	9.85756e-07	1.41572e-05	No
							NCAPG2	7.22289	4.92288	0.000595868	0.00226768	No
							XPR1	52.7447	8.72835	0.000749024	0.00271971	No
							NCAPD3	4.99462	16.0413	0.0220124	0.041307	No
							PDE5A	2.21875	6.99263	0.0254951	0.0465126	No
							SLC39A14	9.32591	3.73028	0.00124761	0.00409899	Yes
							RGS10	21.8696	2.02543	0.00697664	0.0160708	Yes

## Sheet: Table S5C
Case ID	OS (Months)	CCP	TCGA408	Nature_2014_TCGA131	Scietific.Reports_2015_CC	Scientific.Reports_2015_UNC	Scientific.Reports_2015_MDA	Scientific.Reports_2015_Lund	OS_STATUS	OS_STATUS
TCGA.BL.A13I	7.33	1	Basal_squamous	Cluster-IV	CC1-2	Basal	Basal	MS2b1	DECEASED	1
TCGA.BL.A5ZZ	12.39	1	Basal_squamous	NaN	CC1-2	Basal	Basal	MS2b1	LIVING	0
TCGA.BT.A0YX	13.14	1	Basal_squamous	Cluster-III	CC1-1	Basal	Basal	MS2b2.1	DECEASED	1
TCGA.BT.A20J	19.02	1	Basal_squamous	Cluster-IV	CC1-2	Basal	Basal	MS2b1	DECEASED	1
TCGA.BT.A20O	12.16	1	Basal_squamous	Cluster-IV	CC1-2	Basal	Basal	MS2b1	DECEASED	1
TCGA.BT.A20U	14.95	1	Basal_squamous	Cluster-III	CC1-1	Basal	Basal	MS2b2.1	DECEASED	1
TCGA.BT.A20V	5.06	1	Basal_squamous	NaN	CC3-2	Basal	Basal	MS2b2.2	DECEASED	1
TCGA.BT.A20X	8.25	1	Basal_squamous	NaN	CC1-1	Basal	Basal	MS2b2.2	DECEASED	1
TCGA.BT.A2LD	20.47	1	Basal_squamous	Cluster-IV	CC3-1	Basal	Basal	MS2b2.2	DECEASED	1
TCGA.BT.A3PJ	25.92	1	Basal_squamous	Cluster-III	CC1-1	Basal	Basal	MS2b2.2	LIVING	0
TCGA.BT.A3PK	9.95	1	Basal_squamous	Cluster-III	CC1-1	Basal	Basal	MS2b2.2	DECEASED	1
TCGA.BT.A42E	36.4	1	Basal_squamous	NaN	CC1-1	Basal	Basal	MS2b2.2	LIVING	0
TCGA.BT.A42F	28.38	1	Basal_squamous	NaN	CC1-1	Basal	Basal	MS2b2.2	LIVING	0
TCGA.C4.A0F0	1.94	1	Basal_squamous	Cluster-III	CC1-2	Basal	Basal	MS2b2.2	LIVING	0
TCGA.CF.A1HS	12.55	1	Basal_squamous	Cluster-III	CC1-1	Basal	Basal	MS2b2.2	LIVING	0
TCGA.CU.A0YN	12.91	1	Basal_squamous	Cluster-III	CC1-1	Basal	Basal	MS2b2.2	DECEASED	1
TCGA.CU.A3KJ	18.46	1	Basal_squamous	Cluster-III	CC1-1	Basal	Basal	MS2b2.2	LIVING	0
TCGA.CU.A72E	13.57	1	Basal_squamous	NaN	CC1-1	Basal	Basal	MS2b2.1	DECEASED	1
TCGA.DK.A1AB	16.69	1	Basal_squamous	Cluster-III	CC1-1	Basal	Basal	MS2b2.2	DECEASED	1
TCGA.DK.A1AE	16.13	1	Basal_squamous	Cluster-III	CC1-1	Basal	Basal	MS2b2.2	LIVING	0
TCGA.DK.A2I2	7.79	1	Basal_squamous	Cluster-III	CC1-1	Basal	Basal	MS2b2.2	DECEASED	1
TCGA.DK.A2I4	142.67	1	Basal_squamous	Cluster-IV	CC1-2	Basal	Basal	MS2b1	LIVING	0
TCGA.DK.A2I6	87.25	1	Basal_squamous	Cluster-III	CC1-1	Basal	Basal	MS2b2.2	LIVING	0
TCGA.DK.A3IM	8.15	1	Basal_squamous	Cluster-III	CC1-1	Basal	Basal	MS2b2.2	DECEASED	1
TCGA.DK.A3IN	8.21	1	Basal_squamous	Cluster-II	CC3-1	Basal	Basal	MS2b1	DECEASED	1
TCGA.DK.A3IU	23.19	1	Basal_squamous	Cluster-IV	CC1-2	Basal	Basal	MS2b1	DECEASED	1
TCGA.DK.A3WW	20.8	1	Basal_squamous	Cluster-III	CC1-1	Basal	Basal	MS2b2.2	LIVING	0
TCGA.DK.A3WX	10.55	1	Basal_squamous	Cluster-III	CC1-1	Basal	Basal	MS2b2.2	DECEASED	1
TCGA.DK.A3WY	163.17	1	Basal_squamous	Cluster-IV	CC1-2	Basal	TP53-like	MS2b1	LIVING	0
TCGA.DK.A6B5	50.66	1	Basal_squamous	NaN	CC3-2	Basal	Basal	MS2b2.2	LIVING	0
TCGA.E5.A2PC	43.56	1	Basal_squamous	Cluster-I	CC1-1	Basal	Basal	MS2b2.1	LIVING	0
TCGA.E7.A3X6	29.7	1	Basal_squamous	Cluster-I	CC1-1	Basal	Basal	MS2b2.1	DECEASED	1
TCGA.E7.A7DV	1.22	1	Basal_squamous	NaN	CC1-2	Basal	Basal	MS2b1	LIVING	0
TCGA.FD.A3B3	32	1	Basal_squamous	Cluster-III	CC1-1	Basal	Basal	MS2b2.2	DECEASED	1
TCGA.FD.A3B4	16.75	1	Basal_squamous	NaN	CC1-1	Basal	Basal	MS2b2.2	DECEASED	1
TCGA.FD.A3B5	8.94	1	Basal_squamous	Cluster-III	CC1-1	Basal	Basal	MS2b2.2	DECEASED	1
TCGA.FD.A3B6	33.02	1	Basal_squamous	Cluster-IV	CC1-2	Basal	Basal	MS2b2.2	DECEASED	1
TCGA.FD.A3B7	4.01	1	Basal_squamous	Cluster-IV	CC1-2	Basal	Basal	MS2b2.2	DECEASED	1
TCGA.FD.A3B8	12.61	1	Basal_squamous	Cluster-IV	CC1-2	Basal	Basal	MS2b1	LIVING	0
TCGA.FD.A3N5	22.5	1	Basal_squamous	Cluster-III	CC1-1	Basal	Basal	MS2b2.2	DECEASED	1
TCGA.FD.A3N6	27.96	1	Basal_squamous	NaN	CC1-1	Basal	Basal	MS2b2.2	LIVING	0
TCGA.FD.A3SN	29.14	1	Basal_squamous	Cluster-II	CC3-1	Basal	Basal	MS2b2.2	LIVING	0
TCGA.FD.A3SO	5.52	1	Basal_squamous	Cluster-III	CC1-1	Basal	Basal	MS2b2.2	DECEASED	1
TCGA.FD.A3SP	25.72	1	Basal_squamous	Cluster-IV	CC1-2	Basal	Basal	MS2b1	LIVING	0
TCGA.FD.A3SS	12.84	1	Basal_squamous	Cluster-II	CC3-1	Basal	Basal	MS2a1	DECEASED	1
TCGA.FD.A5BS	53.84	1	Basal_squamous	NaN	CC1-2	Basal	Basal	MS2b1	LIVING	0
TCGA.FD.A5BU	19.32	1	Basal_squamous	NaN	CC1-1	Basal	Basal	MS2b2.2	LIVING	0
TCGA.FD.A5BX	5.68	1	Basal_squamous	NaN	CC1-2	Basal	TP53-like	MS2b1	DECEASED	1
TCGA.FD.A5BY	8.25	1	Basal_squamous	NaN	CC1-1	Basal	Basal	MS2b2.2	LIVING	0
TCGA.FD.A5C1	58.87	1	Basal_squamous	NaN	CC1-1	Basal	Basal	MS2b2.2	LIVING	0
TCGA.FD.A62N	2.69	1	Basal_squamous	NaN	CC1-2	Basal	Basal	MS2b1	LIVING	0
TCGA.FD.A62S	13.34	1	Basal_squamous	NaN	CC1-2	Basal	Basal	MS2b2.2	DECEASED	1
TCGA.FD.A6TD	12.68	1	Basal_squamous	NaN	CC1-1	Basal	Basal	MS2b2.2	DECEASED	1
TCGA.FD.A6TH	4.3	1	Basal_squamous	NaN	CC3-1	Basal	Basal	MS2a2	DECEASED	1
TCGA.FD.A6TK	10.84	1	Basal_squamous	NaN	CC1-2	Basal	Basal	MS2b2.2	LIVING	0
TCGA.FT.A3EE	3.25	1	Basal_squamous	Cluster-I	CC1-1	Basal	Basal	MS1b	DECEASED	1
TCGA.FT.A61P	11.07	1	Basal_squamous	NaN	CC1-2	Basal	Basal	MS2b1	LIVING	0
TCGA.G2.A2EF	61.89	1	Basal_squamous	Cluster-IV	CC1-1	Basal	Basal	MS2b2.2	LIVING	0
TCGA.G2.A2EJ	47.96	1	Basal_squamous	Cluster-III	CC1-1	Basal	Basal	MS2b2.2	LIVING	0
TCGA.G2.A2ES	32.98	1	Basal_squamous	Cluster-III	CC1-1	Basal	Basal	MS2b2.2	DECEASED	1
TCGA.G2.A3IB	7.23	1	Basal_squamous	Cluster-III	CC1-1	Basal	Basal	MS2b2.2	DECEASED	1
TCGA.GC.A3I6	20.7	1	Basal_squamous	Cluster-III	CC1-1	Basal	Basal	MS2b2.1	DECEASED	1
TCGA.GC.A3RC	15.9	1	Basal_squamous	Cluster-III	CC1-1	Basal	Basal	MS2b2.2	LIVING	0
TCGA.GC.A3WC	17.74	1	Basal_squamous	Cluster-III	CC1-1	Basal	Basal	MS2b2.2	LIVING	0
TCGA.GC.A3YS	24.9	1	Basal_squamous	Cluster-III	CC1-1	Basal	Basal	MS2b2.2	LIVING	0
TCGA.GC.A6I1	8.94	1	Basal_squamous	NaN	CC1-1	Basal	Basal	MS2b2.2	DECEASED	1
TCGA.GD.A3OQ	3.12	1	Basal_squamous	Cluster-I	CC1-1	Basal	Basal	MS2b2.1	LIVING	0
TCGA.GU.A42Q	11.3	1	Basal_squamous	NaN	CC1-1	Basal	Basal	MS2b2.2	DECEASED	1
TCGA.GU.A762	7.62	1	Basal_squamous	NaN	CC1-2	Basal	Basal	MS2b2.2	DECEASED	1
TCGA.GU.A766	15.77	1	Basal_squamous	NaN	CC1-1	Basal	Basal	MS2b2.2	LIVING	0
TCGA.GV.A3QG	[Not Available]	1	Basal_squamous	Cluster-IV	CC1-2	Basal	TP53-like	MS2b1	DECEASED	1
TCGA.GV.A40E	8.57	1	Basal_squamous	Cluster-III	CC1-1	Basal	Basal	MS2b2.2	DECEASED	1
TCGA.HQ.A5ND	9	1	Basal_squamous	NaN	CC1-1	Basal	Basal	MS2b2.1	DECEASED	1
TCGA.HQ.A5NE	12.16	1	Basal_squamous	NaN	CC1-1	Basal	Basal	MS2b2.1	DECEASED	1
TCGA.K4.A4AC	9.13	1	Basal_squamous	NaN	CC1-1	Basal	Basal	MS2b2.2	DECEASED	1
TCGA.K4.A5RH	9.07	1	Basal_squamous	NaN	CC1-2	Basal	Basal	MS2b1	LIVING	0
TCGA.K4.A5RI	11.7	1	Basal_squamous	NaN	CC1-1	Basal	Basal	MS2b2.1	DECEASED	1
TCGA.K4.A5RJ	17.71	1	Basal_squamous	NaN	CC1-2	Basal	Basal	MS2b1	LIVING	0
TCGA.K4.A6FZ	1.81	1	Basal_squamous	NaN	CC1-1	Basal	Basal	MS2b2.1	LIVING	0
TCGA.LC.A66R	15.31	1	Basal_squamous	NaN	CC1-1	Basal	Basal	MS2b2.2	LIVING	0
TCGA.PQ.A6FI	12.22	1	Basal_squamous	NaN	CC1-1	Basal	Basal	MS2b2.2	LIVING	0
TCGA.PQ.A6FN	16.66	1	Basal_squamous	NaN	CC1-1	Basal	Basal	MS2b2.2	LIVING	0
TCGA.UY.A78L	37.02	1	Basal_squamous	NaN	CC1-1	Basal	Basal	MS2b2.2	LIVING	0
TCGA.DK.A1AF	17.61	1	Luminal_infiltrated	Cluster-II	CC3-1	Basal	TP53-like	MS2b1	LIVING	0
TCGA.FD.A6TF	2.27	1	Luminal_infiltrated	NaN	CC3-1	Basal	TP53-like	MS2b1	DECEASED	1
TCGA.GD.A3OS	20.96	1	Neuronal	Cluster-IV	CC3-2	Basal	Basal	MS2b2.2	LIVING	0
TCGA.K4.A3WV	21.22	1	Neuronal	Cluster-III	CC3-2	Basal	Basal	MS2b2.2	LIVING	0
TCGA.FD.A3NA	60.61	2	Basal_squamous	Cluster-II	CC3-1	Luminal	Luminal	MS1b	LIVING	0
TCGA.GD.A2C5	26.68	2	Luminal	Cluster-II	CC3-1	Luminal	Luminal	MS1b	LIVING	0
TCGA.K4.A6MB	15.41	2	Luminal	NaN	CC3-1	Luminal	Luminal	MS2a1	LIVING	0
TCGA.BT.A20Q	19.48	2	Luminal_infiltrated	Cluster-II	CC3-1	Basal	TP53-like	MS2b1	DECEASED	1
TCGA.BT.A20R	5.06	2	Luminal_infiltrated	Cluster-II	CC3-1	Basal	TP53-like	MS2b1	DECEASED	1
TCGA.BT.A20T	14.88	2	Luminal_infiltrated	Cluster-II	CC3-1	Basal	TP53-like	MS2b2.1	DECEASED	1
TCGA.BT.A2LB	16.16	2	Luminal_infiltrated	Cluster-II	CC3-1	Luminal	TP53-like	MS2b1	DECEASED	1
TCGA.CU.A0YO	4.89	2	Luminal_infiltrated	Cluster-II	CC3-1	Luminal	TP53-like	MS1a	DECEASED	1
TCGA.CU.A0YR	15.11	2	Luminal_infiltrated	Cluster-II	CC3-1	Luminal	Luminal	MS2a2	DECEASED	1
TCGA.DK.A1A3	21.85	2	Luminal_infiltrated	Cluster-II	CC3-1	Luminal	TP53-like	MS2a2	DECEASED	1
TCGA.DK.A1A5	2.14	2	Luminal_infiltrated	Cluster-II	CC3-1	Basal	Basal	MS2b2.2	DECEASED	1
TCGA.DK.A2HX	46.65	2	Luminal_infiltrated	Cluster-II	CC3-1	Basal	TP53-like	MS2b1	DECEASED	1
TCGA.DK.A3IQ	17.71	2	Luminal_infiltrated	NaN	CC3-1	Basal	TP53-like	MS2b1	DECEASED	1
TCGA.DK.A3IT	21.29	2	Luminal_infiltrated	Cluster-II	CC3-1	Luminal	TP53-like	MS2a2	LIVING	0
TCGA.DK.A6B2	15.67	2	Luminal_infiltrated	NaN	CC3-1	Luminal	TP53-like	MS2a2	LIVING	0
TCGA.FD.A3SL	23.39	2	Luminal_infiltrated	Cluster-II	CC3-1	Luminal	TP53-like	MS2b1	DECEASED	1
TCGA.FD.A3SM	17.97	2	Luminal_infiltrated	Cluster-II	CC3-1	Basal	TP53-like	MS2b1	DECEASED	1
TCGA.FD.A3SQ	46.75	2	Luminal_infiltrated	Cluster-II	CC3-1	Basal	TP53-like	MS2b1	DECEASED	1
TCGA.FD.A3SR	19.78	2	Luminal_infiltrated	Cluster-II	CC3-1	Basal	TP53-like	MS2a2	DECEASED	1
TCGA.FD.A5BR	26.71	2	Luminal_infiltrated	NaN	CC3-1	Luminal	TP53-like	MS2b1	LIVING	0
TCGA.FD.A5BZ	27.43	2	Luminal_infiltrated	NaN	CC3-1	Luminal	TP53-like	MS2b1	DECEASED	1
TCGA.FD.A5C0	18.07	2	Luminal_infiltrated	NaN	CC3-1	Luminal	TP53-like	MS2a2	DECEASED	1
TCGA.FD.A62P	6.27	2	Luminal_infiltrated	NaN	CC3-1	Basal	Basal	MS2b2.2	DECEASED	1
TCGA.FD.A6TA	62.81	2	Luminal_infiltrated	NaN	CC3-1	Luminal	TP53-like	MS2b1	LIVING	0
TCGA.FD.A6TB	18.79	2	Luminal_infiltrated	NaN	CC1-2	Basal	TP53-like	MS2b1	LIVING	0
TCGA.FD.A6TC	6.14	2	Luminal_infiltrated	NaN	CC3-1	Basal	TP53-like	MS2a2	LIVING	0
TCGA.FD.A6TG	3.06	2	Luminal_infiltrated	NaN	CC3-1	Luminal	TP53-like	MS2b1	DECEASED	1
TCGA.GC.A3OO	15.8	2	Luminal_infiltrated	Cluster-II	CC3-1	Luminal	TP53-like	MS2b1	LIVING	0
TCGA.GD.A3OP	2.1	2	Luminal_infiltrated	Cluster-II	CC3-1	Luminal	TP53-like	MS1b	LIVING	0
TCGA.K4.A3WS	25	2	Luminal_infiltrated	Cluster-II	CC3-1	Basal	TP53-like	MS2b1	LIVING	0
TCGA.K4.A3WU	3.45	2	Luminal_infiltrated	Cluster-II	CC3-1	Luminal	TP53-like	MS2b1	LIVING	0
TCGA.K4.A4AB	2.76	2	Luminal_infiltrated	NaN	CC3-1	Basal	TP53-like	MS1a	LIVING	0
TCGA.K4.A54R	27.66	2	Luminal_infiltrated	NaN	CC3-1	Basal	Basal	MS2b1	LIVING	0
TCGA.KQ.A41S	1.15	2	Luminal_infiltrated	NaN	CC3-1	Luminal	TP53-like	MS2b1	LIVING	0
TCGA.R3.A69X	14.22	2	Luminal_infiltrated	NaN	CC3-1	Luminal	TP53-like	MS2b1	LIVING	0
TCGA.CF.A1HR	12.78	2	Luminal_papillary	Cluster-II	CC3-1	Luminal	Luminal	MS1b	LIVING	0
TCGA.FD.A6TI	9.66	2	Luminal_papillary	NaN	CC3-1	Luminal	TP53-like	MS1a	DECEASED	1
TCGA.G2.A2EK	15.93	2	Luminal_papillary	Cluster-II	CC3-1	Luminal	TP53-like	MS1b	LIVING	0
TCGA.BL.A0C8	40.05	3	Luminal	Cluster-I	CC2-1	Luminal	Luminal	MS2a1	LIVING	0
TCGA.BT.A20W	8.34	3	Luminal	Cluster-II	CC3-1	Luminal	Luminal	MS2a1	DECEASED	1
TCGA.BT.A3PH	4.66	3	Luminal	Cluster-I	CC3-1	Luminal	Luminal	MS1b	DECEASED	1
TCGA.C4.A0F6	23	3	Luminal	Cluster-II	CC3-1	Luminal	Luminal	MS1b	LIVING	0
TCGA.DK.A1A7	18.4	3	Luminal	Cluster-I	CC3-1	Luminal	Luminal	MS1b	LIVING	0
TCGA.DK.A1AD	112.35	3	Luminal	Cluster-II	CC3-1	Luminal	Luminal	MS2a1	LIVING	0
TCGA.DK.A3IK	4.8	3	Luminal	Cluster-II	CC3-1	Luminal	Luminal	MS1b	DECEASED	1
TCGA.DK.A3IL	13.57	3	Luminal	Cluster-II	CC3-1	Luminal	TP53-like	MS2a1	DECEASED	1
TCGA.FD.A3SJ	24.28	3	Luminal	Cluster-II	CC3-1	Luminal	TP53-like	MS2a1	DECEASED	1
TCGA.FD.A43N	22.96	3	Luminal	NaN	CC3-1	Luminal	Luminal	MS1b	LIVING	0
TCGA.GU.A767	4.73	3	Luminal	NaN	CC3-1	Luminal	TP53-like	MS1b	DECEASED	1
TCGA.GV.A3JV	14.26	3	Luminal	Cluster-II	CC2-1	Luminal	Luminal	MS1b	DECEASED	1
TCGA.UY.A78N	86.76	3	Luminal	NaN	CC3-2	Luminal	Luminal	MS2a1	DECEASED	1
TCGA.BL.A13J	2.66	3	Luminal_infiltrated	Cluster-II	CC3-1	Luminal	TP53-like	MS1b	DECEASED	1
TCGA.DK.A1A6	66.36	3	Luminal_infiltrated	Cluster-I	CC3-1	Luminal	Luminal	MS2a2	LIVING	0
TCGA.DK.A1AC	130.78	3	Luminal_infiltrated	Cluster-II	CC3-1	Luminal	Luminal	MS2a2	LIVING	0
TCGA.DK.A2I1	17.94	3	Luminal_infiltrated	Cluster-II	CC3-1	Luminal	TP53-like	MS2a2	LIVING	0
TCGA.FD.A43P	27.33	3	Luminal_infiltrated	NaN	CC3-1	Luminal	Luminal	MS2a2	LIVING	0
TCGA.FD.A43S	14.95	3	Luminal_infiltrated	NaN	CC3-1	Basal	TP53-like	MS2b1	LIVING	0
TCGA.FD.A43U	20.89	3	Luminal_infiltrated	NaN	CC3-1	Luminal	TP53-like	MS2b1	LIVING	0
TCGA.G2.A2EO	59.26	3	Luminal_infiltrated	Cluster-II	CC3-1	Basal	TP53-like	MS2b1	DECEASED	1
TCGA.GC.A6I3	13.9	3	Luminal_infiltrated	NaN	CC3-1	Luminal	Luminal	MS2a2	LIVING	0
TCGA.S5.A6DX	1.84	3	Luminal_infiltrated	NaN	CC3-1	Luminal	TP53-like	MS2a2	DECEASED	1
TCGA.UY.A78K	17.61	3	Luminal_infiltrated	NaN	CC3-1	Luminal	Luminal	MS2a2	DECEASED	1
TCGA.BT.A20N	26.12	3	Luminal_papillary	Cluster-I	CC3-2	Basal	Luminal	MS1b	DECEASED	1
TCGA.BT.A20P	17.87	3	Luminal_papillary	Cluster-I	CC2-2	Luminal	Luminal	MS1b	DECEASED	1
TCGA.BT.A42C	28.68	3	Luminal_papillary	Cluster-I	CC2-1	Luminal	Luminal	MS1b	LIVING	0
TCGA.CF.A27C	13.96	3	Luminal_papillary	Cluster-I	CC2-2	Luminal	Luminal	MS1b	LIVING	0
TCGA.CF.A3MF	12.58	3	Luminal_papillary	Cluster-I	CC2-2	Luminal	Luminal	MS1b	LIVING	0
TCGA.CF.A3MG	12.12	3	Luminal_papillary	Cluster-I	CC2-2	Luminal	Luminal	MS1b	LIVING	0
TCGA.CF.A3MH	13.07	3	Luminal_papillary	Cluster-I	CC2-2	Luminal	Luminal	MS1b	LIVING	0
TCGA.CF.A3MI	12.16	3	Luminal_papillary	Cluster-I	CC2-2	Luminal	Luminal	MS1b	LIVING	0
TCGA.CF.A47S	10.94	3	Luminal_papillary	NaN	CC2-2	Luminal	Luminal	MS1b	LIVING	0
TCGA.CF.A47T	12.65	3	Luminal_papillary	NaN	CC2-2	Luminal	Luminal	MS1b	DECEASED	1
TCGA.CF.A47V	12.45	3	Luminal_papillary	NaN	CC2-2	Luminal	Luminal	MS1b	LIVING	0
TCGA.CF.A47W	12.09	3	Luminal_papillary	NaN	CC2-2	Luminal	Luminal	MS1b	LIVING	0
TCGA.CF.A47X	12.61	3	Luminal_papillary	NaN	CC2-1	Luminal	Luminal	MS1b	LIVING	0
TCGA.CF.A47Y	12.25	3	Luminal_papillary	NaN	CC2-2	Luminal	Luminal	MS1a	LIVING	0
TCGA.CF.A5U8	13.11	3	Luminal_papillary	NaN	CC2-2	Luminal	Luminal	MS1b	LIVING	0
TCGA.CF.A5UA	11.99	3	Luminal_papillary	NaN	CC2-2	Luminal	Luminal	MS1b	LIVING	0
TCGA.CU.A3QU	5.19	3	Luminal_papillary	Cluster-I	CC2-1	Luminal	Luminal	MS2a1	LIVING	0
TCGA.CU.A3YL	29.76	3	Luminal_papillary	Cluster-I	CC2-1	Luminal	Luminal	MS1b	LIVING	0
TCGA.CU.A5W6	1.84	3	Luminal_papillary	NaN	CC3-1	Luminal	Luminal	MS1b	DECEASED	1
TCGA.DK.A1AA	18.99	3	Luminal_papillary	Cluster-I	CC2-2	Luminal	Luminal	MS1a	LIVING	0
TCGA.DK.A1AG	15.6	3	Luminal_papillary	Cluster-I	CC2-2	Luminal	Luminal	MS1a	LIVING	0
TCGA.DK.A3IS	50.23	3	Luminal_papillary	Cluster-I	CC2-2	Luminal	Luminal	MS1b	LIVING	0
TCGA.DK.A3IV	9.66	3	Luminal_papillary	Cluster-I	CC2-1	Luminal	Luminal	MS2a1	DECEASED	1
TCGA.DK.A3X1	66	3	Luminal_papillary	Cluster-II	CC2-1	Luminal	Luminal	MS1b	LIVING	0
TCGA.DK.A3X2	17.97	3	Luminal_papillary	Cluster-I	CC3-2	Basal	Basal	MS2a1	DECEASED	1
TCGA.DK.A6AV	64.13	3	Luminal_papillary	NaN	CC2-1	Luminal	Luminal	MS1b	LIVING	0
TCGA.DK.A6AW	53.25	3	Luminal_papillary	NaN	CC2-1	Luminal	TP53-like	MS1a	LIVING	0
TCGA.DK.A6B0	76.54	3	Luminal_papillary	NaN	CC2-2	Luminal	Luminal	MS1a	LIVING	0
TCGA.DK.A6B1	67.31	3	Luminal_papillary	NaN	CC2-1	Luminal	Luminal	MS2a1	LIVING	0
TCGA.DK.A6B6	36.63	3	Luminal_papillary	NaN	CC2-1	Luminal	Luminal	MS1b	LIVING	0
TCGA.E5.A4TZ	15.34	3	Luminal_papillary	NaN	CC3-2	Luminal	Basal	MS2b2.1	DECEASED	1
TCGA.E5.A4U1	38.8	3	Luminal_papillary	NaN	CC2-1	Luminal	Luminal	MS1b	LIVING	0
TCGA.E7.A3Y1	5.35	3	Luminal_papillary	Cluster-I	CC2-2	Luminal	Luminal	MS1a	LIVING	0
TCGA.E7.A4IJ	22.14	3	Luminal_papillary	NaN	CC2-1	Luminal	Luminal	MS2a1	DECEASED	1
TCGA.E7.A4XJ	2.23	3	Luminal_papillary	NaN	CC2-2	Luminal	Luminal	MS1b	DECEASED	1
TCGA.E7.A541	25.56	3	Luminal_papillary	NaN	CC2-1	Luminal	Luminal	MS2a2	DECEASED	1
TCGA.E7.A5KE	0.56	3	Luminal_papillary	NaN	CC2-1	Luminal	Luminal	MS2a1	LIVING	0
TCGA.E7.A5KF	0.66	3	Luminal_papillary	NaN	CC2-2	Luminal	Luminal	MS1b	LIVING	0
TCGA.E7.A677	26.94	3	Luminal_papillary	NaN	CC2-1	Luminal	TP53-like	MS1b	LIVING	0
TCGA.E7.A678	26.22	3	Luminal_papillary	NaN	CC2-2	Luminal	Luminal	MS1a	LIVING	0
TCGA.E7.A6ME	24.01	3	Luminal_papillary	NaN	CC3-2	Luminal	Luminal	MS2a1	LIVING	0
TCGA.E7.A6MF	24.64	3	Luminal_papillary	NaN	CC2-2	Luminal	Luminal	MS1a	LIVING	0
TCGA.E7.A7DU	0.92	3	Luminal_papillary	NaN	CC2-2	Luminal	Luminal	MS1b	LIVING	0
TCGA.FD.A43X	3.61	3	Luminal_papillary	NaN	CC2-2	Luminal	Luminal	MS1b	LIVING	0
TCGA.FD.A5BV	5.35	3	Luminal_papillary	NaN	CC3-1	Luminal	Luminal	MS1b	DECEASED	1
TCGA.FD.A62O	7.1	3	Luminal_papillary	NaN	CC2-1	Luminal	Luminal	MS1b	DECEASED	1
TCGA.FD.A6TE	12.35	3	Luminal_papillary	NaN	CC2-1	Luminal	Luminal	MS2a1	LIVING	0
TCGA.FJ.A3Z9	12.65	3	Luminal_papillary	NaN	CC2-2	Luminal	Luminal	MS1b	DECEASED	1
TCGA.FJ.A3ZE	10.64	3	Luminal_papillary	Cluster-I	CC2-2	Luminal	Luminal	MS1b	DECEASED	1
TCGA.FJ.A3ZF	17.21	3	Luminal_papillary	Cluster-I	CC2-1	Luminal	Luminal	MS2a1	LIVING	0
TCGA.G2.A3IE	20.11	3	Luminal_papillary	Cluster-I	CC2-1	Luminal	Luminal	MS1b	DECEASED	1
TCGA.G2.A3VY	17.61	3	Luminal_papillary	Cluster-I	CC2-1	Luminal	Luminal	MS2a1	LIVING	0
TCGA.GC.A3BM	21.39	3	Luminal_papillary	Cluster-I	CC2-2	Luminal	Luminal	MS1a	DECEASED	1
TCGA.GC.A3RB	19.12	3	Luminal_papillary	Cluster-I	CC3-2	Luminal	Luminal	MS2a1	LIVING	0
TCGA.GC.A3RD	14.06	3	Luminal_papillary	Cluster-I	CC3-2	Luminal	Luminal	MS1b	LIVING	0
TCGA.GD.A6C6	2.2	3	Luminal_papillary	NaN	CC2-1	Luminal	Luminal	MS2a1	LIVING	0
TCGA.GD.A76B	[Not Available]	3	Luminal_papillary	NaN	CC2-1	Luminal	Luminal	MS2a1	DECEASED	1
TCGA.GU.A42P	10.91	3	Luminal_papillary	NaN	CC2-1	Luminal	Luminal	MS2a1	DECEASED	1
TCGA.GU.A42R	18.96	3	Luminal_papillary	Cluster-I	CC2-2	Luminal	Luminal	MS1a	DECEASED	1
TCGA.GU.A763	32.75	3	Luminal_papillary	NaN	CC2-2	Luminal	Luminal	MS1b	LIVING	0
TCGA.GV.A3JW	21.32	3	Luminal_papillary	Cluster-I	CC2-1	Luminal	Luminal	MS1b	LIVING	0
TCGA.GV.A3JX	19.09	3	Luminal_papillary	Cluster-II	CC2-1	Luminal	Luminal	MS2a1	LIVING	0
TCGA.GV.A3QF	20.27	3	Luminal_papillary	Cluster-I	CC2-1	Luminal	Luminal	MS2a1	DECEASED	1
TCGA.GV.A3QH	8.48	3	Luminal_papillary	Cluster-I	CC2-1	Luminal	Luminal	MS2a1	DECEASED	1
TCGA.GV.A3QI	36.47	3	Luminal_papillary	Cluster-I	CC3-2	Luminal	Luminal	MS2a1	LIVING	0
TCGA.GV.A3QK	27.33	3	Luminal_papillary	Cluster-I	CC2-1	Luminal	Luminal	MS1b	LIVING	0
TCGA.GV.A40G	19.05	3	Luminal_papillary	Cluster-I	CC2-1	Luminal	Luminal	MS2a1	LIVING	0
TCGA.GV.A6ZA	22.7	3	Luminal_papillary	NaN	CC2-1	Luminal	Luminal	MS1b	LIVING	0
TCGA.H4.A2HO	1.51	3	Luminal_papillary	Cluster-I	CC2-1	Luminal	Luminal	MS2a1	LIVING	0
TCGA.H4.A2HQ	19.38	3	Luminal_papillary	Cluster-I	CC2-2	Luminal	Luminal	MS1b	LIVING	0
TCGA.HQ.A2OE	38.57	3	Luminal_papillary	Cluster-I	CC2-1	Luminal	Luminal	MS1b	LIVING	0
TCGA.HQ.A2OF	63.96	3	Luminal_papillary	NaN	CC2-1	Luminal	Luminal	MS2a1	LIVING	0
TCGA.KQ.A41N	52.69	3	Luminal_papillary	NaN	CC2-1	Luminal	Luminal	MS1b	LIVING	0
TCGA.KQ.A41P	35.94	3	Luminal_papillary	NaN	CC2-1	Luminal	TP53-like	MS1b	LIVING	0
TCGA.KQ.A41Q	46.94	3	Luminal_papillary	NaN	CC2-1	Luminal	Luminal	MS2a1	LIVING	0
TCGA.LT.A5Z6	15.57	3	Luminal_papillary	NaN	CC2-1	Luminal	Luminal	MS2a1	LIVING	0
TCGA.MV.A51V	13.47	3	Luminal_papillary	NaN	CC2-1	Luminal	Luminal	MS2a1	LIVING	0
TCGA.UY.A78O	75.95	3	Luminal_papillary	NaN	CC2-1	Luminal	Luminal	MS1b	LIVING	0
TCGA.BL.A3JM	6.73	3	Neuronal	Cluster-IV	CC3-2	Basal	Basal	MS2b2.2	DECEASED	1
TCGA.BT.A0S7	6.57	3	Neuronal	Cluster-III	CC3-2	Basal	Basal	MS2b2.2	DECEASED	1
TCGA.BT.A2LA	17.15	3	Neuronal	NaN	CC3-2	Basal	TP53-like	MS2a2	LIVING	0
TCGA.C4.A0EZ	8.97	3	Neuronal	NaN	CC3-2	Basal	Basal	MS2a2	DECEASED	1
TCGA.FJ.A3Z7	31.04	3	Neuronal	Cluster-II	CC3-1	Luminal	TP53-like	MS2a2	LIVING	0
TCGA.G2.A2EL	26.91	3	Neuronal	NaN	CC3-2	Basal	Basal	MS2a1	DECEASED	1
TCGA.GV.A3JZ	19.81	3	Neuronal	Cluster-II	CC3-1	Luminal	Luminal	MS2a2	LIVING	0

## Sheet: Table S5D
Case ID	genome ID	Signature.1	Signature.2	Signature.3	Signature.4	Signature.5	Signature.6	Signature.7	Signature.8	Signature.9	Signature.10	Signature.11	Signature.12	Signature.13	Signature.14	Signature.15	Signature.16	Signature.17	Signature.18	Signature.19	Signature.20	Signature.21	Signature.22	Signature.23	Signature.24	Signature.25	Signature.26	Signature.27	Signature.28	Signature.29	Signature.30
17s14115	BU101_T	0	0.105789	0	0	0	0	0	0	0	0	0	0	0.592529	0	0	0	0	0	0	0	0	0	0	0	0	0	0	0	0	0
16s15259	BU103_T	1	0	0	0	0	0	0	0	0	0	0	0	0	0	0	0	0	0	0	0	0	0	0	0	0	0	0	0	0	0
14s37952	BU112_T	0.305902	0	0	0	0.372706	0	0	0	0	0	0	0.0830804	0	0	0	0	0	0	0	0.103701	0	0	0	0	0	0	0	0	0	0
16s15266	BU113_T	0.387892	0.167324	0	0	0	0	0	0	0	0	0.3584	0	0	0	0	0	0	0	0	0	0	0	0	0	0	0	0	0	0	0
16s15759	BU114_T	0.285325	0.113373	0.145205	0	0	0	0.107187	0	0	0	0	0	0.197715	0	0	0	0	0	0	0	0	0	0	0	0	0	0	0	0	0
14s36774	BU11_T	0.247942	0.119077	0	0	0.292498	0	0	0	0	0	0	0	0.0814279	0	0	0	0	0	0	0	0	0	0.08551	0	0	0	0	0	0	0
16s36493	BU18_T	0.364436	0.229418	0	0	0	0	0.11857	0	0	0	0	0	0.143821	0	0	0	0	0	0	0	0	0	0	0	0	0	0	0	0	0
16s07689	BU1_T	0.203635	0	0	0.123502	0.0901615	0.0994049	0	0	0	0	0.0868465	0	0.160833	0	0	0	0	0	0	0	0	0	0	0	0	0	0	0	0	0
17s05963	BU21_T	0.18845	0.189126	0.116236	0	0	0	0.089128	0	0	0	0	0	0.369114	0	0	0	0	0	0	0	0	0	0	0	0	0	0	0	0	0
17s34094	BU25_T	0	0.129316	0	0	0	0	0	0	0	0	0	0	0.35886	0	0	0	0	0	0	0	0	0.252634	0	0	0	0	0	0	0	0
17s52986	BU26_T	0.139181	0.469323	0	0	0	0	0.164796	0	0	0	0	0	0	0	0	0	0	0	0	0	0	0	0	0	0	0.0809974	0	0	0	0
17s55740	BU27_T	0.173918	0	0	0	0	0	0	0	0	0	0	0	0	0	0	0	0	0	0	0	0	0.382892	0	0	0.163655	0	0	0	0	0
15s18202	BU36_T	0.129067	0.221798	0.11095	0	0	0	0	0	0	0	0	0	0.378003	0	0	0	0	0	0	0	0	0	0	0	0	0	0	0	0	0
15s18008	BU37_T	0.398789	0.133359	0	0	0	0	0.100373	0	0	0	0	0	0.0800134	0	0	0	0	0	0.136368	0	0	0	0	0	0	0	0	0	0	0.118375
16s11243	BU60_T	0.358204	0.113287	0	0	0	0	0.108476	0	0	0	0	0	0.203155	0	0	0	0	0	0	0	0	0	0	0	0	0	0	0	0	0
16s20763	BU7_T	0.112386	0.185835	0.12998	0	0	0	0	0	0	0	0.090189	0	0.309901	0	0	0	0	0	0	0	0	0	0	0	0	0	0	0	0	0
11s19187	BU83_T	0.527457	0.10573	0	0	0	0	0	0	0	0	0.207992	0	0	0	0	0	0	0	0.149008	0	0	0	0	0	0	0	0	0	0	0
16s34608	BU97_T	0.335755	0	0.329546	0	0	0	0	0	0	0	0	0	0.109886	0	0	0	0	0	0	0	0	0	0	0	0	0	0	0	0	0
16s34349	BU98_T	0.36675	0	0.168218	0	0	0	0	0	0	0	0	0	0	0	0	0	0	0.109404	0	0	0	0	0	0	0.0817982	0	0	0	0	0.230894
16s07103	BU102_T	0.708464	0	0	0	0	0	0	0	0	0	0	0	0	0	0	0.0887193	0	0	0	0	0	0	0	0	0	0.092895	0	0	0	0
13s10581	BU105_T	0.484067	0	0.119997	0	0	0.188797	0	0	0	0	0	0	0	0	0	0	0	0	0	0	0	0	0	0	0	0.0825302	0	0	0	0
13s29278	BU106_T	0.635795	0	0	0	0	0.172852	0	0	0	0	0	0	0	0	0	0	0	0	0	0	0	0	0	0	0	0	0	0	0	0
11s23254	BU108_T	0.540728	0	0	0	0.0803361	0.202909	0	0	0	0	0	0	0	0	0	0	0	0	0	0	0	0	0	0	0	0	0	0	0	0
12s02885	BU109_T	0.554613	0	0	0	0	0.141924	0.0836613	0	0	0	0	0	0	0	0	0	0	0	0	0	0	0	0	0	0	0	0	0	0	0
12s04343	BU110_T	0.415846	0	0	0	0.100917	0.329461	0.0802486	0	0	0	0	0	0	0	0	0	0	0	0	0	0	0	0	0	0	0	0	0	0	0
16s18422	BU115_T	0.519973	0	0.140766	0	0	0.133963	0	0	0	0	0	0	0	0	0	0	0	0	0	0	0	0	0	0	0	0	0	0	0	0
15s00749	BU13_T	0.509487	0	0.199523	0	0	0.166738	0	0	0	0	0	0	0	0	0	0	0	0	0	0	0	0	0	0	0	0.0850663	0	0	0	0
15s12649	BU15_T	0.552328	0	0.166179	0	0	0.0978302	0	0	0	0	0	0	0	0	0	0	0	0	0	0	0	0	0	0	0	0.113448	0	0	0	0
15s17987	BU17_T	0.490916	0	0	0	0.127276	0.255784	0	0	0	0	0	0	0	0	0	0	0	0	0	0	0	0	0	0	0	0	0	0	0	0
17s09768	BU20_T	0.588302	0	0	0	0.183958	0.200978	0	0	0	0	0	0	0	0	0	0	0	0	0	0	0	0	0	0	0	0	0	0	0	0
17s16037	BU23_T	0.562128	0	0.119023	0	0	0.228973	0	0	0	0	0	0	0	0	0	0	0	0	0	0	0	0	0	0	0	0	0	0	0	0
17s56767	BU28_T	0.490346	0	0	0	0.329107	0.116998	0	0	0	0	0	0	0	0	0	0	0	0	0	0	0	0	0	0	0	0	0	0	0	0
15s14788	BU31_T	0.36184	0	0	0	0.304273	0.267902	0	0	0	0	0	0	0	0	0	0	0	0	0	0	0	0	0	0	0	0	0	0	0	0
16s35964	BU32_T	0.511729	0	0.089324	0	0.0905899	0.131795	0	0	0	0	0	0	0	0	0	0	0	0	0	0	0	0	0	0	0	0.115511	0	0	0	0
15s21381	BU33_T	0.459243	0	0.0817721	0	0.0871945	0.260492	0	0	0	0	0	0	0	0	0	0	0	0	0	0	0	0	0	0	0	0	0	0	0	0
14s32248	BU34_T	0.34244	0	0.169183	0	0	0.307199	0	0	0	0	0	0	0	0	0	0.0928606	0	0	0	0	0	0	0	0	0	0	0	0	0	0
17s17209	BU35_T	0.388327	0	0.14912	0	0.136612	0.17493	0	0	0	0	0	0	0	0	0	0	0	0	0	0	0	0	0	0	0	0	0	0	0	0
15s15350	BU38_T	0.618414	0	0.167689	0	0	0.0952038	0	0	0	0	0	0	0	0	0	0	0	0	0	0	0	0	0	0	0	0.0915606	0	0	0	0
16s32423	BU39_T	0.552237	0	0.209025	0	0	0.171535	0	0	0	0	0	0	0	0	0	0	0	0	0	0	0	0	0	0	0	0	0	0	0	0
16s17771	BU3_T	0.585194	0	0	0	0.144954	0.16319	0	0	0	0	0	0	0	0	0	0	0	0	0	0	0	0	0	0	0	0.080605	0	0	0	0
15s15342	BU40_T	0.6806	0	0.166601	0	0	0	0	0	0	0	0	0	0	0	0	0	0	0	0	0	0	0	0	0	0	0.114686	0	0	0	0
15s21734	BU43_T	0.56416	0	0.115243	0	0	0.259861	0	0	0	0	0	0	0	0	0	0	0	0	0	0	0	0	0	0	0	0	0	0	0	0
16s11432	BU49_T	0.565587	0	0.127084	0	0	0.101204	0	0	0	0	0	0	0	0	0	0	0	0	0	0	0	0	0	0	0	0	0	0	0	0
12s17388	BU50_T	0.641299	0	0.131136	0	0	0.0805063	0.0814591	0	0	0	0	0	0	0	0	0	0	0	0	0	0	0	0	0	0	0	0	0	0	0
13s22085	BU52_T	0.650614	0	0	0	0.0811969	0.0883684	0	0	0	0	0	0	0	0	0	0	0	0	0	0	0	0	0	0	0	0	0	0	0	0
12s09928	BU53_T	0.523568	0	0.185216	0	0	0.155905	0	0	0	0	0	0	0	0	0	0	0	0	0	0	0	0	0	0	0	0	0	0	0	0
12s25132	BU54_T	0.436974	0	0.226378	0	0	0.114822	0.0833259	0	0	0	0	0	0	0	0	0	0	0	0	0	0	0	0	0	0	0.126387	0	0	0	0
12s06720	BU55_T	0.496512	0	0.110875	0	0	0.243051	0	0	0	0	0	0	0	0	0	0	0	0	0	0	0	0	0	0	0	0	0	0	0	0
13s09804	BU56_T	0.546275	0	0.0807415	0	0	0.225443	0	0	0	0	0	0	0	0	0	0	0	0	0	0	0	0	0	0	0	0	0	0	0	0
13s33767	BU57_T	0.567526	0	0	0	0	0.204333	0	0	0	0	0	0.159599	0	0	0	0	0	0	0	0	0	0	0	0	0	0	0	0	0	0
13s07730	BU58_T	0.57672	0	0.15335	0	0	0.213683	0	0	0	0	0	0	0	0	0	0	0	0	0	0	0	0	0	0	0	0	0	0	0	0
13s35666	BU59_T	0.725115	0	0	0	0	0.114277	0.160608	0	0	0	0	0	0	0	0	0	0	0	0	0	0	0	0	0	0	0	0	0	0	0
17s22602	BU62_T	0.599543	0	0.14481	0	0	0.0807511	0	0	0	0	0	0	0	0	0	0	0	0	0	0	0	0	0	0	0	0	0	0	0	0
16s32443	BU64_T	0.583598	0	0.141379	0	0	0.164709	0	0	0	0	0	0	0	0	0	0	0	0	0	0	0	0	0	0	0	0.0852956	0	0	0	0
16s15264	BU65_T	0.531149	0	0.154826	0	0	0.224492	0	0	0	0	0	0	0	0	0	0	0	0	0	0	0	0	0	0	0	0	0	0	0	0
17s39273	BU66_T	0.610541	0.16064	0.0978027	0	0	0	0.0878082	0	0	0	0	0	0	0	0	0	0	0	0	0	0	0	0	0	0	0	0	0	0	0
17s39256	BU69_T	0.523239	0	0.093579	0	0	0.280972	0	0	0	0	0	0	0	0	0	0	0	0	0	0	0	0	0	0	0	0.084068	0	0	0	0
12s06056	BU70_T	0.532438	0	0	0	0	0.1772	0	0	0	0	0	0	0	0	0	0.224171	0	0	0	0	0	0	0	0	0	0	0	0	0	0
13s14930	BU71_T	0.585982	0	0	0	0	0.148084	0	0	0	0	0	0	0	0	0	0.107203	0	0	0	0	0	0	0	0	0	0	0	0	0	0
16s11942	BU72_T	0.557014	0	0.24716	0	0	0.0950621	0	0	0	0	0	0	0	0	0	0	0	0	0	0	0	0	0	0	0	0	0	0	0	0
11s01620	BU75_T	0.657995	0	0	0	0.191056	0.0898527	0	0	0	0	0	0	0	0	0	0	0	0	0	0	0	0	0	0	0	0	0	0	0	0
11s03360	BU76_T	0.692597	0	0.108499	0	0	0	0	0	0	0	0	0	0	0	0	0	0	0	0	0	0	0	0	0	0	0.0932813	0	0	0	0
11s03364	BU77_T	0.509199	0	0	0	0.133526	0.24862	0.0839851	0	0	0	0	0	0	0	0	0	0	0	0	0	0	0	0	0	0	0	0	0	0	0
11s05252	BU78_T	0.614195	0	0	0	0.0937891	0.148355	0	0	0	0	0	0	0	0	0	0	0	0	0	0	0	0	0	0	0	0	0	0	0	0
11s13520	BU81_T	0.578488	0	0	0	0	0.131304	0	0	0	0	0	0	0	0	0	0.184814	0	0	0	0	0	0	0	0	0	0	0	0	0	0
11s18937	BU82_T	0.57849	0	0.0953703	0	0.119336	0.082302	0	0	0	0	0	0	0	0	0	0	0	0	0	0	0	0	0	0	0	0	0	0	0	0
11s20110	BU84_T	0.620764	0	0.108408	0	0	0.12047	0.0906804	0	0	0	0	0	0	0	0	0	0	0	0	0	0	0	0	0	0	0	0	0	0	0
11s28890	BU87_T	0.594795	0	0	0	0.120593	0.182327	0	0	0	0	0	0	0	0	0	0	0	0	0	0	0	0	0	0	0	0	0	0	0	0
11s28917	BU88_T	0.590627	0	0	0	0.12476	0.0991285	0	0	0	0	0	0	0	0	0.080585	0	0	0	0	0	0	0	0	0	0	0	0	0	0	0
11s34567	BU90_T	0.478489	0	0	0	0.11397	0.220005	0	0	0	0	0	0	0	0	0	0	0	0	0	0	0	0	0	0	0	0	0	0	0	0
11s23619	BU93_T	0.463198	0	0.144946	0	0.111629	0.175296	0	0	0	0	0	0	0	0	0	0	0	0	0	0	0	0	0	0	0	0	0	0	0	0
11s26475	BU94_T	0.72257	0	0	0	0	0	0.0946824	0	0	0	0	0	0	0	0	0	0	0	0	0	0	0	0	0	0	0	0	0	0	0
11s27454	BU95_T	0.60622	0	0	0	0	0.0840552	0.119985	0	0	0	0	0	0	0	0	0	0	0	0	0	0	0	0	0	0	0	0	0	0	0
15s04118	BU9_T	0.602458	0	0.142433	0	0	0.13438	0	0	0	0	0	0	0	0	0	0	0	0	0	0	0	0	0	0	0	0.0829415	0	0	0	0
13s35830	BU116_T	0.711559	0	0.0866365	0	0	0.106377	0	0	0	0	0	0	0	0	0	0	0	0	0	0	0	0	0	0	0	0	0	0	0	0
15s20862	BU19_T	0.64624	0	0.101337	0	0	0.199103	0	0	0	0	0	0	0	0	0	0	0	0	0	0	0	0	0	0	0	0	0	0	0	0
15s26735	BU44_T	0.608976	0	0	0	0	0	0	0	0	0	0	0	0	0	0.152195	0.185568	0	0	0	0	0	0	0	0	0	0	0	0	0	0
12s02526	BU51_T	0.646969	0	0	0	0	0.159627	0.139081	0	0	0	0	0	0	0	0	0	0	0	0	0	0	0	0	0	0	0	0	0	0	0
16s15261	BU61_T	0.515245	0	0	0	0	0.180772	0	0	0	0	0	0	0	0	0	0	0	0	0	0	0	0	0	0	0	0	0	0	0	0
17s26186	BU68_T	0.49963	0	0.135652	0	0	0.217263	0	0	0	0	0	0	0	0	0	0	0	0	0	0	0	0	0	0	0	0	0	0	0	0
16s21841	BU6_T	0.456599	0	0.218491	0	0	0.196409	0	0	0	0	0	0	0	0	0	0	0	0	0	0	0	0	0	0	0	0	0	0	0	0
11s01006	BU74_T	0.598712	0	0	0	0	0.192712	0.115734	0	0	0	0	0	0	0	0	0	0	0	0	0	0	0	0	0	0	0	0	0	0	0
11s13234	BU80_T	0.532359	0	0.0952749	0	0	0.153072	0	0	0	0	0	0.202078	0	0	0	0	0	0	0	0	0	0	0	0	0	0	0	0	0	0
11s24270	BU86_T	0.597363	0	0	0	0.0908697	0.211011	0	0	0	0	0	0	0	0	0	0	0	0	0	0	0	0	0	0	0	0	0	0	0	0
11s31614	BU89_T	0.574565	0	0	0	0	0.266785	0	0	0	0	0	0	0	0	0	0	0	0	0	0	0	0	0	0	0	0	0	0	0	0
11s27447	BU91_T	0.676171	0	0	0	0	0.138998	0	0	0	0	0	0	0	0	0	0	0	0	0	0	0	0	0	0	0	0	0	0	0	0
11s11453	BU92_T	0.506919	0	0	0	0.280195	0.126006	0	0	0	0	0	0	0	0	0	0	0	0	0	0	0	0	0	0	0	0	0	0	0	0
11s21860	BU96_T	0.5701	0	0.107372	0	0	0.0801941	0	0	0	0	0	0	0	0	0.0986015	0	0	0	0	0	0	0	0	0	0	0	0	0	0	0
17s43405	BU99_T	0.530583	0	0	0	0	0.192304	0.0972945	0	0	0	0	0	0	0	0	0	0	0	0	0	0	0	0	0	0	0.0908049	0	0	0	0
17s26108	BU100_T	0.682066	0	0	0	0	0	0	0	0	0	0	0	0	0	0	0	0	0	0	0	0	0	0	0	0	0	0	0	0	0.163379
13s22590	BU104_T	0.0818509	0.239441	0	0	0	0	0	0	0	0	0	0	0.429922	0	0	0	0	0	0	0	0	0	0	0	0	0	0	0	0	0
11s22036	BU107_T	0.311633	0.324648	0	0	0	0	0.098643	0	0	0	0	0	0	0	0	0	0	0	0	0	0	0	0	0	0	0	0	0	0	0.13071
14s23115	BU10_T	0.525561	0.130985	0	0	0	0	0.0876594	0	0	0	0	0	0	0	0	0	0	0	0	0	0	0	0.114131	0	0	0	0	0	0	0
12s20997	BU111_T	0.351207	0.17915	0	0	0	0	0	0	0	0	0	0	0.0981801	0	0	0	0	0	0	0	0	0	0	0	0	0	0	0	0	0.170826
15s22485	BU117_T	0.151885	0.412853	0	0	0	0	0.130708	0	0	0	0	0	0	0	0	0	0	0	0	0	0	0	0	0	0	0.154028	0	0	0	0
14s37781	BU12_T	0.301877	0	0	0	0.301492	0	0	0	0	0	0	0.117692	0	0	0	0	0	0	0	0.0958175	0	0	0	0	0	0	0	0	0	0
15s08783	BU14_T	0.25295	0.208089	0	0	0	0	0.0864404	0	0	0	0	0	0.267746	0	0	0	0	0	0	0	0	0	0	0	0	0	0	0	0	0
15s16395	BU16_T	0.196228	0.0881737	0	0	0.168887	0	0	0	0	0	0	0	0	0	0	0.141412	0	0	0	0	0	0	0	0	0	0.10403	0	0	0	0
17s15089	BU22_T	0.526609	0.0980847	0	0	0	0	0	0	0	0	0.0914063	0	0	0	0	0	0	0	0	0	0	0	0	0	0	0	0	0	0	0
17s25613	BU24_T	0	0.29524	0	0	0	0	0	0	0	0	0	0	0.567102	0	0	0	0	0	0	0	0	0	0	0	0	0	0	0	0	0
16s28024	BU2_T	0.456373	0.128829	0	0	0	0	0	0	0	0	0	0.128302	0	0	0	0	0	0	0	0	0	0	0	0	0.0894393	0	0	0	0	0
15s21403	BU41_T	0.19157	0.130691	0.143553	0	0	0	0	0	0	0	0	0	0.345809	0	0	0	0	0	0	0	0	0	0	0	0	0	0	0	0	0
15s21560	BU42_T	0.127772	0	0.118966	0	0	0.266933	0.0979783	0	0	0	0	0	0	0	0	0.287176	0	0	0	0	0	0	0	0	0	0	0	0	0	0
15s27926	BU45_T	0.269102	0.083748	0	0	0.0888238	0	0	0	0	0	0	0	0.104846	0	0	0	0	0	0	0	0	0.0846628	0	0	0	0	0	0	0	0.103139
15s36880	BU47_T	0.241498	0.317541	0	0	0	0	0	0	0	0	0	0	0.240792	0	0	0	0	0	0	0	0	0	0	0	0	0	0	0	0	0
15s40098	BU48_T	0.278282	0.0944056	0	0	0	0	0	0	0	0	0	0	0.12581	0	0	0	0	0	0	0	0	0.275877	0	0	0	0	0	0	0	0
16s23956	BU4_T	0.224927	0.214596	0	0	0	0	0	0	0	0	0	0	0	0	0	0	0	0	0.137881	0.0967545	0	0	0	0	0	0	0	0	0	0.147181
16s23664	BU5_T	0.365907	0.182045	0	0	0	0	0	0	0	0	0	0	0.219051	0	0	0	0	0	0	0	0	0	0	0	0	0	0	0	0	0
16s15096	BU63_T	0.411149	0	0	0	0	0	0	0	0	0	0.213377	0	0	0	0	0	0	0	0.171764	0	0	0	0	0	0	0	0	0	0	0
17s32263	BU67_T	0.287732	0.100402	0	0	0	0	0	0	0	0	0	0	0.177253	0	0	0	0	0	0	0	0	0	0	0	0	0	0	0	0	0.189059
12s34108	BU73_T	0.178097	0.111323	0.082749	0	0.228393	0	0	0	0	0	0	0	0.111296	0	0	0	0	0	0	0	0	0	0	0	0	0	0	0	0	0
11s07878	BU79_T	0.266114	0.185342	0	0	0	0	0	0	0	0	0	0	0	0	0	0	0	0	0.133719	0.133701	0	0	0	0	0	0	0	0	0	0.0956097
15s03870	BU8_T	0.234604	0	0	0	0	0	0	0	0	0	0.104405	0	0	0	0	0	0	0	0.185152	0	0	0	0	0	0	0	0	0	0	0.282873
17s57785
17s16476
15s36483

## Sheet: Table S5E
Signatures	EMT	FGFR3-signature	Wild-type-p53	Differentiation	CSC	tRNA-aminoacylation
	TGBI	IRS1	MYH11	HPGD	NES	AARS
	CAVI	PTPN13	DES	DHRS2	ALDH1A3	GARS
	VIM	TMPRSS4	FLNC	BHMT	CD47	RARS
		SEMA4B	PGM5	SNX31	THY1	TARS
		FGFR3	CNN1	SPINK1		YARS
			PCP4	PPARG
			MFAP4	TMEM163
				GRHL3

## Sheet: Table S5F
Variables	Hazard Ratio (95% CI)	P-value
Subtype	2 (1.3-3.1)	0.00099
age	1 (1-1.1)	0.013
gender	0.76 (0.38-1.5)	0.45
stage	2.3 (1.6-3.3)	1.5e-05
HBP	1.2 (0.6-2.5)	0.59
Hyperglycaemia	1.2 (0.48-3.2)	0.67
papillary	9.3 (2.2-39)	0.0022
smoking	1.2 (0.51-2.9)	0.65
Vascularinvasion	3.2 (1.7-6.1)	0.00033
Nerveinvasion	2.7 (1.4-5.2)	0.0022
