# Supplementary material for: Integrated proteogenomic characterization of urothelial carcinoma of the bladder
Source: J Hematol Oncol. 2022 Jun 3;15:76. doi: 10.1186/s13045-022-01291-7 (PMC9164575; doi:10.1186/s13045-022-01291-7)
Supplement: Supplementary file 18 — Additional file 18. Table S6: Differentially expressed among immune clusters. Related to Figure 6, Additional file 6: Fig. S6. A. Data analysis by xCell. B. Information of Immune cluster. C. Data analysis by estimate. D. Peaks correlated with immune score. E. Expression of immune checkpoint. F. Pathways upregulated in each immune cluster. G. Targets of NFKB1. H. Information of patients received PD-1 immunotherapy. I. TRAF2 identified in patients. [file 13045_2022_1291_MOESM18_ESM.xlsx]

## Sheet: Description
Table S6. Differentially expressed among immune clusters. Related to Figure 6
sheet	Description
Table S6A	Data analysis by xCell
Table S6B	Information of Immune cluster
Table S6C	Data analysis by estimate
Table S6D	Peaks cor with immune score
Table S6E	Expression of immunecheckpoint
Table S6F	Pathways upregulated in each immune cluster
Table S6G	Targets of NFKB1
Table S6H	Information of patients received PD-1 immunotherapy
Table S6I	TRAF2 identified in patients

## Sheet: Table S6A
xCell signatures based on Proteomic data
	Exp067922	Exp067929	Exp067931	Exp067933	Exp067935	Exp067940	Exp067996	Exp068030	Exp068338	Exp068361	Exp071970	Exp067904	Exp067907	Exp067910	Exp067914	Exp067915	Exp067917	Exp067919	Exp067923	Exp067950	Exp067953	Exp067958	Exp067959	Exp067960	Exp067965	Exp067998	Exp068012	Exp068013	Exp068029	Exp068033	Exp068039	Exp068057	Exp068060	Exp068061	Exp068355	Exp071975	Exp071976	Exp071981	Exp072024	Exp074009	Exp074015	Exp067906	Exp067912	Exp067921	Exp067925	Exp067928	Exp067938	Exp067942	Exp067946
Adipocytes	0.0064	0.0629	0.0571	0.0345	0.0433	0.0286	0.0588	0.0794	0.0238	0.0404	0.0595	0.008	0.0392	0.0326	0.0652	0.029	0.0868	0.0377	0.0258	0.0506	0.0143	0.0169	0.0717	0.0264	0.0493	0.0987	0.0392	0.0159	0.0335	0.0659	0.0393	0.0316	0.1011	0.0155	0.0557	0.0079	0.0712	0.091	0.0694	0.0246	0.0458	0.038	0.0283	0.0412	0.0169	0.0172	0.0255	0.0368	0.0579
Astrocytes	0	0	0	0.0315	0	0.0108	0.0281	0	0	0	0.02	0.0095	0	0	0	0	0.028	0	0	0.0194	0	0	0	0.0364	0	0	0	0	0.0056	0	0.0462	0.0097	0	0	0	0.0423	0.0275	0.0559	0	0	0	0	0.0211	0	0.0071	0	0.0089	0.0243	0
B-cells	0.0178	0.0006	0.0036	0	0	0	0	0	0	0	0	0.0245	0.0612	0	0	0	0	0	0	0	0.0225	0	0.0059	0	0	0	0	0	0	0	0.011	0	0	0	0	0	0	0	0.0113	0.0081	0.0233	0	0	0	0	0	0	0	0
Basophils	0.1309	0.0204	0.0151	0	0	0	0	0.0449	0.1171	0	0	0.1966	0.1054	0	0	0	0.1597	0	0.3717	0	0.0139	0.2398	0.012	0.0608	0	0.0293	0	0	0.0661	0	0.0641	0	0	0	0	0.0148	0	0.0943	0	0	0.1261	0.4038	0	0.0575	0.1313	0.0304	0.0497	0.3486	0.1382
CD4+ T-cells	0.0051	0.027	0.015	0.037	0.0383	0.0297	0.0013	0.0797	0.0381	0.0628	0.0474	0.1943	0.1619	0.1258	0.1109	0.1722	0.1532	0.1163	0.1555	0.0508	0.0597	0.2167	0.1136	0.1524	0.084	0.1062	0.1016	0.1397	0.1254	0.0313	0.1677	0.0943	0.0565	0.0924	0.0879	0.1115	0.157	0.0922	0.1405	0.1043	0.1418	0.0187	0	0.2077	0.1162	0.0335	0.1122	0.0446	0.0452
CD4+ Tcm	0	0	0.0082	0	0	0	0	0.0003	0	0.0155	0.0667	0	0	0	0	0.0346	0	0	0.0604	0	0	0.0117	0.0148	0	0	0	0	0	0	0	0	0	0	0	0	0	0	0	0	0	0	0	0.0102	0	0	0	0.0266	0	0
CD4+ Tem	0.0708	0	0	0	0	0	0.0339	0.109	0.0355	0.0762	0.0804	0	0.0527	0	0.0609	0.0897	0.0862	0	0.043	0	0.0327	0	0.0973	0.0427	0.032	0.0537	0	0	0.0301	0	0.0309	0.0651	0	0.1003	0.0124	0.1536	0	0.0537	0.105	0.0542	0.0447	0	0	0.0778	0.0653	0	0.1178	0	0.0733
CD4+ memory T-cells	0.0916	0.0389	0.1176	0.0821	0.0828	0.1307	0.0124	0.0393	0.1043	0.0959	0.0331	0.171	0.1792	0.0539	0.179	0.188	0.1728	0.1203	0.1242	0.1904	0.1281	0.1561	0.0944	0.1474	0.0609	0.1561	0.1471	0.2298	0.1389	0.08	0.0792	0.2233	0.136	0.1034	0.139	0.2	0.1992	0.1626	0.1278	0.0893	0.1721	0.1221	0.0659	0.1692	0.1211	0.0667	0.1082	0.0865	0.0994
CD4+ naive T-cells	0.0099	0	0.0164	0.0179	0	0	0	0.0399	0	0	0	0	0.0333	0.0152	0	0	0	0.0935	0	0	0	0.021	0	0	0	0	0.0613	0	0	0.0079	0.0305	0.0135	0	0	0	0.0342	0	0	0	0	0	0	0	0.0197	0.0094	0.0601	0	0	0
CD8+ T-cells	0	0	0.0432	0.0127	0	0.009	0.0759	0.0108	0.0469	0	0	0.0451	0.0001	0	0.0479	0	0	0.0389	0.1016	0	0	0.0077	0.0049	0	0	0.006	0.011	0.1411	0	0	0.1126	0.0633	0	0	0	0.0218	0	0	0.0114	0.0029	0	0	0	0	0.009	0.0095	0	0	0
CD8+ Tcm	0	0.0273	0	0	0.0111	0.0727	0.05	0.0472	0	0	0.0424	0	0	0.0048	0.0586	0	0	0	0	0	0	0	0	0	0	0	0.0755	0.0877	0	0	0.0075	0.008	0	0	0	0	0	0	0	0.0028	0.0083	0.0144	0.012	0	0	0	0	0	0
CD8+ Tem	0	0	0	0	0	0.0538	0	0.0034	0	0	0.019	0	0	0	0	0	0	0	0	0	0	0	0	0	0	0	0	0.0772	0	0	0.1064	0.042	0	0	0	0	0	0.0282	0	0	0	0	0	0	0	0	0	0	0
CD8+ naive T-cells	0.1606	0.0552	0.1955	0.1069	0.0396	0.149	0.141	0.0896	0.0919	0.1516	0.1392	0.2262	0.2033	0.1162	0.2459	0.1683	0.2489	0.2271	0.2406	0.1704	0.2178	0.199	0.2299	0.0789	0.2218	0.1652	0.1865	0.2375	0.2582	0.1996	0.2985	0.3301	0.227	0.194	0.2224	0.2916	0.1652	0.2302	0.1305	0.0783	0.0958	0.2231	0.1663	0.0444	0.1991	0.1287	0.1893	0.1706	0.1729
CLP	0.161	0.0292	0.1134	0	0.0088	0.0769	0.0808	0.1314	0.1206	0.1379	0.0962	0.129	0.1632	0.1122	0.1305	0.0799	0.002	0.0432	0.0048	0.0427	0.2009	0.1136	0	0.099	0.2212	0.1563	0.0685	0.1002	0.1312	0.0763	0.099	0.1014	0.1972	0.0917	0.1012	0.1451	0.1032	0.129	0.0422	0.0807	0.0209	0.069	0.0905	0.0917	0.1201	0.0746	0.0154	0.0089	0.0384
CMP	0.0914	0.1296	0.1242	0.1736	0.1763	0.2103	0.1963	0.0217	0.1412	0.1488	0.2144	0.142	0.0578	0.1427	0.1942	0.1461	0.1094	0.1042	0.1287	0.225	0.0475	0.136	0.1469	0.1627	0.1078	0.1612	0.139	0.1316	0.1869	0.1531	0.0841	0.1709	0.1392	0.151	0.1104	0.1033	0.1364	0.1961	0.1869	0.0627	0.2802	0.2273	0.1787	0.2025	0.2054	0.2198	0.219	0.2254	0.2477
Chondrocytes	0.3105	0.3406	0.0666	0.2865	0.2097	0.3191	0.2723	0.2237	0.1436	0.1914	0.3209	0.3617	0	0.0842	0.1567	0.1046	0.2852	0.2705	0.1443	0.0166	0.1905	0.1087	0.238	0.1259	0.0603	0.0608	0.2695	0.2912	0.1752	0.2376	0.1119	0.18	0.0579	0.1901	0.2348	0.2209	0.334	0.171	0.1746	0.1363	0.1417	0.1029	0.1776	0.3107	0.1199	0.1124	0.2386	0.114	0.197
Class-switched memory B-cells	0	0	0	0	0	0	0	0	0	0	0	0	0	0	0.0721	0	0	0	0	0	0.0059	0	0	0	0	0	0	0	0	0	0.0057	0	0.0081	0	0	0	0	0	0	0.0098	0	0	0	0	0	0	0	0	0
DC	0.0072	0.0761	0.0403	0.1099	0.0799	0.145	0.0942	0.0768	0.0045	0.0926	0.0672	0.0135	0	0	0.0661	0.047	0	0.0872	0	0	0	0.0235	0.0532	0.1154	0.0266	0.0195	0.0926	0.1175	0.0445	0.0794	0.001	0.0918	0	0.0935	0.1109	0.0914	0.0479	0.0513	0.0249	0.0349	0	0.074	0.181	0.0933	0.085	0.1556	0.0214	0	0
Endothelial cells	0.0083	0.005	0	0	0	0	0	0.0494	0	0	0	0	0	0	0	0	0	0	0	0	0	0	0	0	0	0	0	0	0	0	0	0	0	0	0	0.1182	0	0	0	0.0348	0	0	0	0	0	0	0	0	0
Eosinophils	0.0768	0.1034	0.2501	0.2967	0.2943	0.327	0.3184	0.176	0.0181	0.2767	0.294	0.13	0	0.2708	0.3163	0.231	0.1075	0.3048	0.0453	0.1788	0.0918	0.1523	0.0787	0.3966	0.3012	0.1375	0.3739	0.4118	0.3011	0.4005	0.1259	0.365	0.2238	0.3396	0.2721	0.2784	0.1854	0.2872	0.2037	0.2245	0.0059	0.2875	0.3841	0.4363	0.2859	0.4222	0.2682	0.0629	0.2783
Epithelial cells	0.1128	0.1053	0.1064	0.109	0.0964	0.017	0.0972	0.1014	0.1596	0.1307	0.0201	0.0377	0.1084	0.1651	0.1063	0.1276	0	0.1547	0.0546	0.1049	0.1671	0.1243	0.0918	0.0649	0.147	0.1126	0.1501	0.0968	0.1721	0.1308	0.0951	0.0876	0.1512	0.0911	0.1102	0.0845	0.108	0.0657	0.0888	0.1249	0.0876	0.1084	0.1481	0.1285	0.1263	0.0153	0.1029	0	0.1618
Erythrocytes	0	0	0	0	0	0	0	0	0	0	0	0	0	0	0	0	0	0	0	0	0	0	0	0	0	0	0	0	0	0	0	0	0	0	0	0	0	0	0	0	0	0	0	0	0	0	0	0	0
Fibroblasts	0.1602	0.258	0.0973	0.1705	0.1959	0.1423	0.1772	0.3126	0.0116	0.0383	0.2291	0.1942	0	0	0.0969	0	0.1996	0.055	0.1474	0	0.0207	0.078	0.0869	0	0.0247	0	0.1541	0.1416	0.0297	0.0986	0.0221	0	0	0	0.1354	0.0175	0.1839	0.0805	0.0638	0	0.066	0.0332	0.1348	0.0948	0.0798	0.0532	0.1407	0.156	0.0125
GMP	0.1417	0.1832	0.1156	0.1983	0.207	0.2061	0.242	0	0	0.1996	0.1752	0.2464	0	0.1951	0.2622	0.1943	0.2801	0.2153	0.2226	0.1401	0.0218	0.2704	0.153	0.1974	0.1977	0.0327	0.2344	0.2293	0.1712	0.2418	0.0975	0.259	0.1165	0.244	0.2269	0.208	0.2355	0.1704	0.2015	0.0263	0.1022	0.1683	0.2316	0.1975	0.1628	0.2085	0.2062	0.1514	0.1333
HSC	0.4205	0.4267	0.3069	0.2235	0.3183	0.1975	0.3006	0.4314	0.1672	0.4088	0.3275	0.1947	0.1425	0.3338	0.2907	0.27	0.1779	0.3553	0.1218	0.1622	0.3781	0.4878	0.248	0.213	0.1661	0.1331	0.4051	0.2691	0.1339	0.3183	0.1675	0.0587	0.2386	0.1979	0.1749	0.3075	0.5944	0.2613	0.2432	0.3394	0.3399	0.1961	0.1613	0.2636	0.025	0.171	0.2768	0.3114	0.0875
Hepatocytes	0.0465	0.0609	0.0513	0.0194	0.0565	0.0243	0.0309	0.0588	0.0425	0.0314	0.0645	0.0155	0.0239	0	0.0567	0.0147	0.0375	0.0265	0.0391	0.0588	0.0085	0.0229	0.0423	0.0174	0	0.0408	0.0326	0	0.0189	0.03	0.0423	0	0.0357	0.0056	0	0.043	0.0536	0.0485	0.0548	0.0774	0.0211	0.0317	0.0043	0	0	0	0.0119	0.0586	0
Keratinocytes	0.0321	0.0495	0.0674	0.0344	0.0167	0	0.0201	0.0587	0.0382	0.0318	0.0733	0	0.0248	0.091	0.0396	0.0272	0	0.0527	0.0009	0.0411	0.0922	0.0452	0.1261	0	0.0039	0.0276	0.0621	0.0136	0.0927	0.0258	0.1037	0.0044	0.0819	0.0173	0.0261	0.051	0.0337	0	0.0154	0.0132	0.03	0.0107	0.1181	0.0895	0.1546	0.0291	0.1195	0	0.1364
MEP	0	0	0	0	0	0	0	0	0	0	0	0	0.0078	0	0	0	0.0441	0	0	0	0	0	0	0	0	0	0	0	0	0	0	0	0	0	0	0	0	0	0	0.0443	0	0	0	0	0	0	0	0	0
MPP	0.1396	0.0469	0.2772	0.3482	0.3355	0.5005	0.2867	0.0148	0.3057	0.194	0.4507	0.2029	0.0885	0.1635	0.363	0.3272	0	0.1421	0.2956	0.4047	0.1001	0.226	0.2636	0.4231	0.2281	0.4414	0.2234	0.3792	0.3546	0.2866	0.2454	0.4248	0.2264	0.3798	0.3512	0.1593	0.0765	0.4757	0.3917	0.1115	0.1717	0.5278	0.4784	0.4153	0.7509	0.6004	0.4277	0.4664	0.5435
MSC	0	0	0.033	0.0123	0	0	0	0	0	0.0028	0	0.0455	0.0824	0	0	0.0294	0	0.2504	0.1809	0.1911	0.1432	0.1264	0.545	0	0.1304	0	0.0429	0.1047	0.0859	0.4116	0.048	0.0323	0.1811	0.5276	0.0615	0.107	0.0527	0.0259	0.1509	0	0.1099	0	0.0164	0.0385	0.3172	0.1359	0	0	0
Macrophages	0.0456	0	0.012	0.0188	0.0543	0.0783	0	0	0.0186	0	0.012	0	0.1097	0.0381	0.0122	0.0119	0	0.0833	0.0388	0	0.0089	0	0.0396	0.0146	0.0245	0	0.0243	0.041	0.0303	0.0143	0.1297	0.0458	0	0.0192	0.1196	0	0.0325	0.0679	0.0157	0	0.0383	0	0	0.0227	0	0.0406	0.0391	0.0014	0.1293
Macrophages M1	0.0111	0.0027	0.0283	0.0205	0	0.0625	0	0.0401	0.0082	0.008	0.0319	0.0139	0.0481	0.0289	0.014	0.0041	0.0274	0.0212	0.0356	0.0045	0.0143	0	0.0439	0.0073	0.0266	0	0.023	0.0242	0.0466	0.0201	0.0408	0.0463	0	0.0093	0.0205	0.0018	0.0188	0.0475	0.0009	0.0306	0.025	0	0	0	0	0.0222	0.0348	0	0.0129
Macrophages M2	0.0448	0.0049	0.0199	0.0052	0.2142	0.0041	0	0	0	0	0.0073	0	0.0282	0.0428	0.0425	0.0176	0	0.0888	0.0126	0	0.0378	0	0.0424	0	0.0031	0.1686	0.001	0.0717	0	0.0085	0.1411	0	0.1558	0.0271	0.2019	0	0.0644	0.0706	0.1399	0	0.0057	0.1154	0	0	0	0.0155	0.012	0.0825	0.1634
Mast cells	0.0168	0.0282	0.0195	0	0	0.019	0	0	0.0007	0	0.024	0.0208	0.0115	0.0046	0.0235	0.0099	0.0079	0	0.033	0	0.0119	0.0254	0.0145	0.0153	0.0147	0.01	0	0.0067	0.0185	0.0041	0.0177	0.0074	0	0.0058	0	0.0205	0.0027	0.0168	0.025	0.013	0.0142	0.019	0	0.024	0.0247	0.0206	0.0143	0.013	0.0098
Megakaryocytes	0.0746	0.0211	0.0534	0.0574	0.0396	0.0109	0	0.0802	0.0591	0.0022	0.0765	0	0.0395	0	0	0	0	0.0069	0	0.0971	0.0076	0	0.0492	0.082	0	0.0842	0.0035	0	0.0009	0.0282	0.0106	0	0	0	0	0.0063	0.0048	0.0064	0.0488	0.0387	0	0.0397	0	0	0	0	0	0.09	0
Melanocytes	0.0866	0.043	0.0118	0.0669	0.0421	0.0507	0.0366	0.0514	0.0589	0.0389	0.0501	0.0395	0.0078	0.0386	0.0338	0.0547	0.0182	0.0374	0.0797	0.0265	0.0262	0.0228	0.0463	0.0466	0.0332	0.0452	0.0304	0.0597	0.0485	0.0252	0.0435	0.0102	0.0275	0.0348	0.0423	0.0202	0.0329	0.03	0.0257	0.0424	0.0249	0.0387	0.0527	0.0345	0.0279	0.0268	0.0637	0.0362	0.0537
Memory B-cells	0	0.0357	0	0	0	0	0	0.0112	0.0059	0	0	0.0206	0.0616	0	0	0	0	0	0	0	0.0382	0	0.0213	0	0	0	0	0	0	0	0	0	0	0	0	0	0	0	0	0	0	0	0	0	0	0	0	0	0
Mesangial cells	0.0106	0.0875	0.0226	0.0006	0.026	0.0027	0.0097	0.0229	0.0323	0.0234	0.0156	0	0.0121	0.0275	0.0209	0.0091	0	0	0	0	0	0	0	0.0183	0	0.0338	0	0	0.022	0	0	0	0.0331	0	0.0182	0.0071	0.0087	0.033	0.0047	0.0226	0.0152	0.0026	0.0461	0	0.0891	0.0001	0.0168	0.0005	0.0204
Monocytes	0.0025	0	0	0	0	0	0	0	0	0	0	0	0	0	0	0	0	0	0	0	0	0	0	0.0207	0	0	0	0	0.0155	0	0	0	0	0	0	0	0	0.0502	0	0	0.0157	0.0429	0	0	0.0011	0.0693	0.0368	0.1366	0.0993
Myocytes	0.0462	0.0441	0.0182	0.0249	0.0346	0.0383	0.02	0.0725	0.0265	0.01	0.0223	0.0077	0.0202	0.0404	0.0332	0.0166	0.0277	0.0264	0.0015	0.0536	0.0156	0.0256	0	0.0507	0.0317	0.0364	0.0316	0.0244	0.0339	0.006	0.0332	0	0.0533	0.0143	0.0126	0.0354	0.0179	0.043	0.0244	0.0529	0.0431	0.0328	0.0192	0.0678	0.0368	0.0331	0.0394	0.043	0.0346
NK cells	0	0	0	0	0	0	0	0.0265	0	0	0.139	0	0.0267	0.0233	0.0054	0	0	0	0.0877	0	0.018	0	0	0	0	0	0.0664	0	0	0.0514	0.0455	0	0	0	0	0.0481	0.0364	0.1885	0.0157	0.0344	0	0	0	0	0	0	0	0	0
NKT	0.3474	0.3122	0.2353	0.2909	0.4342	0.5382	0.4772	0.1621	0.3077	0.392	0.125	0.1024	0.0861	0.2074	0.1461	0.1311	0.1332	0.1332	0.087	0.0849	0.1926	0.0644	0.1679	0.1653	0.2875	0.0862	0.133	0.1352	0.1217	0.1596	0.2423	0.1655	0.1484	0.1732	0.4002	0.0353	0.0065	0.0325	0.0612	0.2017	0.1295	0.3311	0.4158	0.0213	0.3184	0.5155	0.1176	0.3577	0.3516
Neurons	0.0412	0.0378	0.0163	0.0097	0.0102	0.0105	0.0103	0.0293	0.0106	0.0257	0.0265	0.0248	0.0307	0.015	0.0224	0.0233	0.011	0.0181	0.0196	0.029	0.0401	0.0358	0.0118	0.0168	0.0309	0.0192	0.0162	0.0104	0.0129	0.0231	0.0072	0.0163	0.0218	0.0236	0.0108	0.0275	0.026	0.016	0.0243	0.0074	0.0144	0	0.0122	0.0049	0.0067	0	0.0151	0	0.0158
Neutrophils	0.0065	0.045	0.0434	0.0544	0.0474	0.0468	0.0433	0.05	0.0509	0.0291	0.0978	0.0185	0.0303	0.0443	0.0481	0.0303	0.0371	0.0498	0.0252	0.1415	0.0344	0.0262	0.0519	0.0501	0.0595	0.0625	0.0224	0.0274	0.0701	0.0381	0.0345	0.0235	0.0359	0.0912	0.0124	0.0162	0.0739	0.0989	0.1861	0.015	0.0495	0.1323	0.0453	0.0975	0.1504	0.1714	0.0972	0.0663	0.1783
Osteoblast	0.1436	0.1116	0	0.1675	0.105	0.0383	0.2297	0.0188	0.0663	0.067	0	0.1416	0.2442	0.2835	0.0528	0.2549	0.1376	0.2016	0.0695	0.1269	0.3705	0.1088	0	0.1504	0.2078	0.2316	0.0994	0.2623	0.2675	0.1097	0.0701	0.2471	0.197	0.0787	0.1977	0.1859	0.2306	0.1305	0.2587	0.136	0.1815	0.0432	0	0.1714	0	0	0.0846	0.1447	0.1731
Pericytes	0	0.082	0.0071	0	0	0.0273	0.0037	0	0.021	0.0084	0	0.0355	0.0398	0.0167	0.0001	0.0057	0.0492	0.0327	0	0.0028	0.0069	0	0.1209	0.017	0.0298	0.0216	0	0.0129	0.0774	0	0.004	0.031	0	0.0294	0.0255	0.0342	0.019	0.0061	0.0149	0.0201	0	0	0.0079	0.0313	0	0	0.0187	0.0807	0
Plasma cells	0.0455	0.0828	0.0283	0.0351	0.0329	0.0986	0.0349	0.0398	0.0954	0.0649	0.0443	0.0294	0.1048	0.0815	0.0078	0.1013	0.1117	0	0.0143	0.0473	0.0361	0	0.0297	0.0413	0.0527	0.1187	0.0291	0	0.014	0.0056	0.0962	0.0209	0.0628	0.0283	0.0544	0.0319	0.0694	0	0.0343	0.0467	0.054	0	0.0071	0	0.011	0.0547	0.0287	0	0.0101
Platelets	0.0909	0.0059	0.0208	0.0681	0	0	0	0.0198	0	0	0.1124	0	0	0	0	0	0	0	0	0.0929	0	0	0.0211	0.0815	0	0.0155	0	0	0	0	0	0.0069	0.0076	0	0	0	0	0.0162	0	0.0008	0	0.032	0	0	0	0	0	0.0354	0
Preadipocytes	0	0.0453	0.0894	0.0372	0.0108	0.0292	0.0138	0.0422	0.0181	0.0749	0.0299	0.0161	0.0576	0.0087	0.0503	0.0045	0	0	0	0.0044	0	0	0	0.0387	0.0347	0.0425	0.0117	0.0403	0	0	0	0.0503	0.0235	0	0.0615	0.0288	0.0219	0.0563	0.0665	0	0.0304	0.073	0.0652	0.0164	0	0.106	0.0351	0.0625	0.0193
Sebocytes	0.0059	0.0074	0.0149	0.0094	0.0086	0	0.0078	0.0092	0.0137	0.0142	0.0136	0	0.0084	0.0122	0.0102	0.0121	0	0.0102	0.0036	0.0058	0.0162	0.0108	0.0084	0	0.0093	0.0103	0.0132	0.016	0.0097	0.0116	0.0228	0.0101	0.0105	0.0102	0.006	0.0126	0.0095	0.0055	0.0072	0.0079	0.007	0.0079	0.0229	0.0141	0.0276	0.012	0.0195	0	0.0232
Skeletal muscle	0.042	0.022	0	0.0406	0.0334	0.0132	0	0.0522	0.0331	0.039	0.0057	0.0562	0.0538	0.0474	0.0675	0.0432	0.0498	0.0398	0.0436	0.0657	0.0519	0.0442	0.0537	0.0578	0.0566	0.011	0.0642	0.0596	0.0493	0.0275	0.0629	0.0332	0.0641	0.0402	0.0049	0.0633	0.0455	0.0618	0.0675	0.0348	0.047	0.0409	0.0076	0.0764	0.0502	0.0321	0.0505	0.0609	0.0318
Smooth muscle	0	0	0	0	0	0	0	0	0	0	0	0	0	0	0	0	0.0369	0	0	0	0	0	0	0	0	0	0	0	0	0	0	0	0	0	0	0	0	0	0	0	0	0	0	0	0	0	0	0	0
Tgd cells	0.0231	0.0077	0	0.073	0	0.0736	0.0237	0	0.0344	0.0681	0	0.112	0.1142	0.0383	0.0207	0.0568	0.0549	0.0417	0.1208	0.0691	0.0229	0.1152	0.0176	0.0645	0.025	0.0268	0.0411	0.0947	0.055	0.0173	0.1157	0.1197	0.0971	0.0713	0.0658	0.0767	0.0818	0.0255	0.0575	0	0.0715	0.0365	0.0228	0.1001	0.0794	0.0672	0.0465	0.0871	0.0507
Th1 cells	0.1103	0.0814	0.1148	0.0724	0.1731	0.0544	0.1571	0.0097	0.0838	0	0	0.1828	0.243	0.1496	0.1444	0.2524	0.3155	0.0836	0.1764	0.1884	0.2593	0.3075	0.1784	0.2111	0.3185	0.196	0.1409	0.1086	0.0435	0.1736	0.2291	0.2116	0.1468	0.1348	0.1504	0.04	0.1396	0.1255	0.0642	0.1926	0.2821	0.1289	0.0649	0.2129	0.0761	0.0869	0.1085	0.1943	0.0741
Th2 cells	0.0053	0.0358	0	0.0577	0.0445	0.1029	0.0243	0.0973	0.1234	0.0523	0.1038	0.1242	0.0214	0	0.0289	0.0367	0.0184	0.0392	0.1081	0.1243	0	0.0543	0.0414	0.0809	0.0822	0.0604	0.0946	0.1179	0.124	0.0565	0.0877	0	0.0681	0.0191	0.0691	0.0975	0.1009	0.1169	0.0815	0.0352	0.0527	0.1054	0.0523	0.0595	0.1366	0.1134	0.0701	0.1318	0.0456
Tregs	0.0568	0.113	0	0.0429	0.0719	0.078	0.0572	0.0673	0.0117	0.1043	0.0103	0.26	0.1007	0.0645	0.0489	0.0884	0.2781	0.0539	0.0544	0	0.1582	0.0518	0.0071	0.0767	0.0913	0.1134	0.0856	0.0816	0.0517	0.0526	0.0451	0.0284	0.0888	0.0345	0.0751	0.0728	0.0384	0.0715	0.048	0.073	0.0915	0.0252	0.0322	0.0489	0.1091	0.0417	0.0176	0.0026	0.0582
aDC	0.0795	0	0.0565	0.0947	0.0859	0.1699	0.1391	0.141	0.035	0.1069	0.1116	0.0408	0.0586	0.0606	0.1048	0.1406	0.0877	0.0256	0.0734	0.0407	0	0.0363	0.1111	0.1341	0	0	0.1384	0.0573	0.0878	0.0089	0.1136	0.0775	0	0.0225	0.1289	0.0387	0.1578	0.0683	0.0442	0.0945	0.0691	0.0859	0.026	0.0615	0.1026	0.0282	0.0689	0.0917	0.0207
cDC	0.0083	0.018	0	0	0	0.0305	0	0	0.0011	0	0	0	0	0	0	0	0	0	0	0	0.029	0	0.0371	0	0	0	0	0	0	0	0	0	0	0	0	0	0	0	0	0	0.0042	0	0.0715	0	0	0.03	0	0	0.0094
iDC	0.0317	0.1749	0.0861	0.1298	0.0907	0.1317	0.1011	0.0766	0.0502	0.1098	0.078	0.0756	0.0451	0.0249	0.0658	0	0	0.1301	0	0.0304	0	0.0748	0.0429	0.0903	0.064	0.0863	0.074	0.1523	0.0692	0.1276	0.0172	0.0875	0.0691	0.1216	0.1217	0.1213	0.0304	0.0756	0.0711	0.0555	0	0.0706	0.1893	0.0988	0.0852	0.1927	0.0496	0	0
ly Endothelial cells	0	0.0209	0.0241	0	0	0	0.0104	0.0472	0.0068	0.0017	0.0243	0	0	0	0.0234	0.0078	0	0.0129	0.0068	0	0	0	0.0137	0.0011	0	0.0406	0	0.0143	0.0238	0	0	0.0246	0.0438	0	0	0.1615	0	0.0079	0.0312	0.0432	0.0378	0	0	0	0	0	0	0.0164	0
mv Endothelial cells	0.036	0.0286	0.037	0.0123	0.0421	0.0151	0.0141	0.0582	0.0034	0.0012	0.0333	0.0506	0	0	0.044	0.0223	0.03	0.0227	0.0884	0.0267	0.0132	0	0.0345	0.039	0.0363	0.023	0.0114	0.0414	0.0745	0.0139	0.0278	0.0667	0.0435	0.0172	0.0431	0.126	0	0.0574	0.0321	0.0725	0.006	0	0	0.001	0.013	0	0	0.0005	0
naive B-cells	0	0	0	0	0	0	0	0	0	0	0	0	0.0184	0	0	0	0	0	0	0	0.0038	0	0	0	0	0	0	0	0	0	0	0	0	0	0	0	0	0	0	0	0	0	0	0	0	0	0	0	0
pDC	0	0.0028	0	0	0	0	0	0	0.045	0	0	0	0.0272	0	0	0	0	0	0	0	0	0	0	0	0	0.0082	0	0	0	0	0	0	0.0231	0	0	0	0.0087	0	0	0.0213	0.0154	0	0	0	0	0	0	0	0.0974
pro B-cells	0.0068	0	0.0458	0	0.0259	0	0	0	0.0762	0.0698	0.1028	0.0007	0	0.0227	0.1121	0	0	0	0.0165	0.1074	0	0.1542	0.0624	0.033	0	0.0806	0	0	0.0562	0	0	0.0069	0	0.0274	0	0.127	0.041	0.1308	0.1218	0	0.0994	0.0095	0	0.0819	0.1521	0.0196	0.125	0.1688	0.0671
xCell signatures based on RNA-seq data
	R21020943.F11.1.A2	R21020946.F11.4.D21	R21020948.F11.6.D24	R21020950.F11.8.C4	R21020952.F11.10.C24	R21020954.F11.12.C9	R21020956.F11.14.C7	R21020958.F11.16.C12	R21020960.F11.18.C19	R21020963.F11.21.C5	R21020965.F11.23.C6	R21020967.F11.25.C10	R21020969.F11.27.C11	R21020971.F11.29.C13	R21020973.F11.31.C14	R21020975.F11.33.A1	R21020976.F11.34.A4	R21020977.F11.35.A5	R21020978.F11.36.A6	R21020980.F12.1.C15	R21020982.F12.3.C17	R21020984.F12.5.C18	R21020986.F12.7.C20	R21020988.F12.9.C21	R21020990.F12.11.C22	R21020992.F12.13.C23	R21020995.F12.16.D22	R21020996.F12.17.C8	R21020998.F12.19.C16	R21021000.F12.21.A7	R21021001.F12.22.A9	R21021002.F12.23.A10	R21021003.F12.24.A11	R21021004.F12.25.A12	R21021005.F12.26.B5	R21021006.F12.27.B6	R21021007.F12.28.B7	R21021008.F12.29.B8	R21021009.F12.30.B9	R21021010.F12.31.B10	R21021011.F12.32.B11	R21021012.F12.33.B12	R21021014.F12.35.D23
Adipocytes	0	0	0	0	0	0	0	0	0	0	0	0.01	0	0.0158	0.0053	0	0	0	0	0.0081	0	0.004	0	0	0	0.0107	0	0	0	0	0	0	0.0114	0	0	0.0091	0	0.017	0	0	0	0	0
Astrocytes	0	0	0	0	0	0	0	0.0081	0	0	0	0.0625	0	0.1441	0.16	0	0	0	0	0.0419	0	0	0	0	0	0.121	0	0.0295	0	0	0	0	0.0459	0	0	0.0374	0	0.1775	0	0	0	0	0
B-cells	0.0014	0	0	0	0.0161	0.1307	0.0126	0.0247	0.0526	0.0164	0.0248	0.0241	0.0588	0.0057	0.0323	0	0	0	0.0013	0.2144	0.0029	0.0078	0	0.0611	0.2285	0	0.1007	0.0082	0.0335	0	0.0164	0.0029	0.0417	0.0209	0.7575	0	0	0.0565	0.006	0.013	0.2489	0.0103	0.0286
Basophils	0.1362	0	0.0172	0.0589	0.0555	0.0109	0.0296	0.0411	0.0366	0.0657	0.0992	0	0.1151	0	0.0407	0.0213	0	0.0138	0.0376	0.093	0.0151	0.0972	0	0.0292	0.0629	0	0.0326	0.3594	0.3693	0.0068	0.0446	0	0.0644	0	0	0	0	0.055	0.0593	0	0.1317	0.1219	0.0036
CD4+ T-cells	0	0	0	0	0	0	0	0	0	0	0	0.0029	0	0	0	0	0	0	0	0	0	0	0	0	0	0	0.0027	0	0	0	0	0	0	0	0.0912	0	0	0	0	0	0.0105	0	0
CD4+ Tcm	0	0	0.0059	0	0.0167	0.0137	0	0	0	0	0.0287	0.1061	0	0.1041	0	0	0.0213	0	0.0015	0.1587	0.0375	0.0166	0.0219	0	0.011	0.1144	0	0.0416	0.0385	0	0	0.019	0	0.0567	0.1408	0	0.0014	0.0295	0.0183	0.048	0	0.0571	0.0406
CD4+ Tem	0	0	0	0	0	0.0186	0	0	0.0138	0	0	0.0099	0	0	0	0	0.0115	0	0	0.059	0.02	0	0	0	0	0.0223	0.0053	0	0	0	0	0	0	0	0.1143	0	0	0	0	0.0351	0	0	0
CD4+ memory T-cells	0	0.0025	0	0	0	0.0128	0	0	0.0118	0.0428	0	0	0.0078	0	0.0075	0.0054	0.0188	0.0091	0	0	0	0	0	0.0009	0.0319	0	0.0444	0	0.0329	0	0.0068	0.0071	0.0138	0.0148	0.1058	0	0.0071	0	0	0.0144	0.0529	0	0
CD4+ naive T-cells	0	0	0	0	0	0.0429	0	0	0.0013	0	0	0.0014	0	0	0.0188	0	0.0204	0	0	0.0414	0.0043	0.0032	0	0	0.1119	0.0067	0.0309	0	0.0646	0	0	0	0.0452	0	0.1605	0	0	0	0	0	0.072	0	0
CD8+ T-cells	0	0	0	0	0	0.0076	0	0	0	0.0104	0	0	0	0	0	0	0.0177	0	0.009	0.0306	0.0022	0	0	0	0.1576	0	0.0226	0	0.0001	0	0	0.001	0.0297	0.0149	0.0445	0	0.0045	0	0	0.01	0.0128	0	0
CD8+ Tcm	0	0	0	0	0.0156	0.0095	0	0	0	0	0	0	0	0	0.0106	0	0.0039	0.0088	0	0.0109	0	0.0019	0	0	0.099	0	0.0433	0	0.0653	0	0	0	0.006	0	0.0588	0	0	0	0	0.0089	0.0073	0	0
CD8+ Tem	0	0.0012	0	0	0.014	0.0344	0	0.0035	0.0151	0	0	0	0	0	0.0186	0	0	0	0	0.0066	0	0	0	0	0.0879	0	0	0	0	0	0	0	0.0996	0	0.0279	0	0	0	0	0	0.0287	0	0
CD8+ naive T-cells	0.0156	0.0168	0.0113	0.0185	0.0162	0.0097	0.0042	0.0064	0.0159	0.0329	0.0053	0	0.0381	0	0.0067	0.03	0.0295	0.0118	0.0366	0	0.0262	0	0.0115	0.0151	0.0181	0	0.0377	0.0108	0.0171	0.0455	0.0481	0.0261	0.0269	0.0342	0	0.0195	0.0227	0	0.0394	0.0206	0.029	0	0.0131
CLP	0.2522	0.31	0.2616	0.4949	0.3789	0.3185	0.2993	0.2754	0.4819	0.2827	0.2439	0.2064	0.4635	0.0339	0.2681	0.304	0.3483	0.5999	0.3736	0	0.2906	0.3123	0.233	0.1865	0.2042	0.1213	0.4571	0.1596	0.1746	0.3753	0.4633	0.3049	0.3592	0.4017	0.1489	0.2996	0.4314	0.2623	0.2237	0.326	0.3531	0.2284	0.3306
CMP	0	0	0	0	0	0	0	0	0	0	0	0	0	0	0	0	0	0	0	0	0	0	0	0	0	0	0	0.0245	0	0	0	0	0	0	0	0	0	0	0	0	0	0	0
Chondrocytes	0	0	0	0	0	0	0	0	0	0	0	0.0664	0	0.0409	0	0	0	0	0	0	0	0	0	0	0	0	0	0	0	0	0	0	0	0	0	0.044	0	0	0	0	0	0	0
Class-switched memory B-cells	0.0062	0	0	0	0	0	0	0	0	0	0	0.0122	0	0	0	0	0	0	0.0046	0.1119	0.0081	0	0	0	0.0409	0	0	0	0.002	0	0	0.0124	0	0	0.1556	0	0	0	0	0.0012	0.0108	0	0.028
DC	0	0	0	0	0	0.022	0	0.01	0.0676	0.0023	0	0.0277	0	0	0.0093	0	0	0	0	0.0313	0.0062	0.0037	0	0	0.0065	0	0.0078	0.0819	0.0975	0	0	0	0.015	0	0.0144	0	0	0.0149	0	0	0.0802	0	0
Endothelial cells	0.0349	0.0728	0.0466	0.0082	0.0087	0.073	0.0603	0.0046	0.0793	0.0387	0.0373	0.0439	0	0.1349	0.0777	0.0234	0.0507	0.0114	0.0036	0.1361	0.044	0.0915	0.0779	0	0.1304	0.0561	0.0085	0.0189	0.156	0.0494	0	0.0466	0.0398	0.0066	0.0629	0.0133	0	0.1177	0.0118	0	0.1021	0.0076	0.0208
Eosinophils	0.0129	0.0228	0.0211	0	0	0.0207	0.0051	0.0085	0.0035	0	0.0165	0.0273	0	0.006	0	0	0	0	0	0.0883	0.0273	0.0033	0.0143	0.0108	0.0187	0.0405	0	0.0892	0.0885	0	0.002	0.0105	0	0	0.0466	0	0	0.0198	0	0.0029	0	0.0099	0.0426
Epithelial cells	0.7253	0.6267	0.5429	0.7426	0.564	0.7054	0.5831	0.7224	0.4283	0.3004	0.4599	0.5331	0.1011	0.3438	0.5085	0.6476	0.6245	0.4145	0.4909	0.5428	0.6623	0.6753	0.6321	0.4223	0.3163	0.555	0.3339	0.1994	0.2852	0.4086	0.3266	0.5147	0.3905	0.5648	0.4081	0.3478	0.5777	0.6051	0.3712	0.5182	0.3572	0.3979	0.5489
Erythrocytes	0	0	0	0	0	0	0	0	0	0	0	0	0	0	0	0	0	0	0	0	0	0	0	0	0	0	0	0.0083	0	0	0	0	0	0	0	0	0	0	0	0	0	0	0
Fibroblasts	0	0	0	0	0	0	0	0	0	0	0	0.1658	0	0.334	0.0821	0	0	0	0	0.1733	0	0.0663	0	0	0	0.189	0	0	0.0294	0	0	0	0.0575	0	0.0386	0.2462	0	0.321	0	0	0	0	0
GMP	0	0	0	0	0	0	0	0	0	0	0	0	0	0	0	0	0	0	0	0	0	0	0	0	0	0	0	0	0	0	0	0	0	0	0	0	0	0	0	0	0	0	0
HSC	0.0516	0.1494	0.0911	0.0173	0.0682	0.0766	0	0.0088	0.0441	0.1339	0	0.2066	0.0343	0.2462	0.0474	0.0518	0.1487	0.2223	0.0424	0.1235	0.0511	0.0789	0.0997	0.0539	0.1285	0.0743	0.129	0.5019	0.3384	0.1121	0.0586	0.0712	0.0475	0.0767	0.1179	0.2454	0.0596	0.088	0.0452	0.0589	0.0433	0.0685	0.0106
Hepatocytes	0	0	0	0	0	0	0	0	0	0	0	0	0	0	0	0	0	0	0	0.0004	0	0	0	0	0	0.0015	0	0.0138	0	0	0	0	0	0	0	0	0	0	0	0	0	0	0
Keratinocytes	0.1883	0.1278	0.0973	0.1965	0.1881	0.2067	0.3051	0.2017	0.1634	0.0361	0.0477	0.0862	0.0033	0.0376	0.1532	0.0912	0.1507	0.2281	0.1316	0.1264	0.219	0.1442	0.1794	0.0265	0.0301	0.0484	0.0155	0.1187	0.0336	0.0963	0.0382	0.0724	0.0637	0.0835	0.0498	0.0768	0.114	0.1314	0.0934	0.0757	0.1788	0.0361	0.097
MEP	0.0374	0.0683	0.0396	0.0112	0.0442	0.0023	0.042	0.008	0.0473	0.1074	0.1427	0.0286	0.0682	0.0145	0.0091	0.0244	0	0	0	0.0635	0.0031	0.0293	0.014	0.0908	0.0483	0.0269	0.0221	0.0036	0	0.0099	0.0616	0.0675	0.0131	0.0509	0	0	0.0031	0.0767	0	0	0.0338	0.0213	0.0032
MPP	0	0	0	0	0	0	0	0	0	0	0	0	0	0	0	0	0	0	0	0	0	0	0	0	0	0	0	0	0	0	0	0	0	0	0	0	0	0	0	0	0	0	0
MSC	0	0	0	0	0	0.3988	0.4283	0	0.2493	0	0	0	0	0.2013	0.0594	0	0	0	0	0.1656	0	0	0.1249	0	0	0.129	0	0	0	0	0	0	0.0078	0	0	0	0	0.0155	0	0	0.0256	0.0968	0
Macrophages	0.0056	0.0032	0	0.0475	0.0389	0.0772	0.0014	0.029	0.1651	0.0207	0	0.0393	0.0057	0	0.0949	0.0082	0.0182	0.0615	0.0042	0	0.0263	0.0722	0.0128	0.0179	0.0113	0	0.2117	0	0	0	0	0.0013	0.1371	0.0083	0.0193	0	0.0154	0.0649	0	0.018	0.125	0.005	0.0115
Macrophages M1	0	0.0056	0	0.0182	0.0347	0.0435	0.0046	0.0315	0.0903	0.0291	0	0.0381	0	0.0051	0.0602	0	0	0.034	0	0.0373	0.0015	0.0646	0	0.0038	0.0232	0.0075	0.1222	0.0201	0.0058	0	0	0	0.0844	0	0.0265	0	0	0.0622	0	0	0.0813	0.0065	0.0031
Macrophages M2	0.0208	0.0089	0.0079	0.0317	0.017	0.0321	0.0155	0.0098	0.0554	0.0073	0.0144	0.0058	0.0116	0.0296	0.0445	0.0266	0.0275	0.0386	0.0109	0.0062	0.0274	0.0268	0.0097	0.0282	0.0339	0.0126	0.1088	0.0124	0.0267	0.0017	0.005	0.0224	0.0462	0.0187	0.0292	0.0172	0.0241	0.0415	0.0027	0.0232	0.047	0.0083	0.0074
Mast cells	0.0085	0.0032	0.0074	0.0041	0.0087	0.0184	0.0064	0.0096	0.0192	0.0007	0.0132	0.0011	0.0163	0.0148	0.0101	0.0145	0.012	0.016	0.0243	0.0133	0.0273	0.0269	0.0121	0.0107	0.0366	0.0011	0.0163	0.0267	0.0251	0.022	0.0141	0.0163	0.0113	0.0305	0.0198	0.0043	0.0212	0.0193	0.0271	0.0189	0.0249	0.0209	0.0253
Megakaryocytes	0	0.0037	0.0073	0	0	0	0.0001	0	0	0.0031	0.008	0	0	0.0012	0	0.0065	0.0052	0	0.0088	0.0008	0.0007	0.0009	0.007	0.0046	0.0022	0.0034	0.0008	0.0074	0	0.0122	0.0052	0.0008	0	0	0.0016	0	0.0058	0.0011	0	0.0067	0	0.0103	0.0133
Melanocytes	0	0	0	0	0	0	0	0	0.0024	0	0	0	0	0.0088	0.0037	0	0	0	0	0.0046	0	0.0025	0.001	0	0	0.0096	0	0	0	0	0	0	0.0075	0	0.0014	0	0	0.0027	0	0	0.0016	0.0006	0
Memory B-cells	0	0	0	0	0	0.027	0	0	0	0	0	0	0	0	0	0	0	0	0	0.0761	0	0	0	0	0.0601	0	0	0	0.0051	0	0	0	0	0	0.2399	0	0	0	0	0	0.0587	0	0
Mesangial cells	0.0145	0.0391	0	0.0029	0.0437	0	0	0.0595	0	0	0	0.0224	0	0.0202	0.0238	0	0	0	0	0.0719	0	0.0511	0	0	0	0.0894	0	0.0229	0.0565	0	0	0	0	0	0.0405	0.0079	0	0.0733	0	0	0.0033	0	0
Monocytes	0	0	0	0	0	0.0307	0.0125	0.0013	0.0839	0	0	0	0	0	0.0608	0	0	0	0	0	0.0137	0	0	0	0.0046	0.0063	0.0216	0	0	0	0	0	0.005	0	0.025	0	0	0.0378	0	0.0052	0.0753	0	0
Myocytes	0.0035	0	0.0009	0	0	0	0	0	0	0.0004	0	0	0	0	0	0	0	0.012	0.0106	0	0	0	0	0	0	0	0	0.0947	0.0132	0.0062	0.0042	0	0	0.0008	0	0.0208	0	0.0004	0.0075	0.0079	0	0	0
NK cells	0	0	0	0	0	0.0095	0	0	0	0	0	0	0	0	0	0	0	0	0	0	0	0	0	0	0	0	0	0	0	0	0	0	0.0111	0	0	0	0	0	0	0	0	0	0
NKT	0.0423	0.0516	0	0	0.0585	0.0951	0.1051	0.0232	0.0928	0.0877	0.0282	0.0762	0	0.1139	0.1166	0	0.0664	0	0.0281	0.2909	0.0528	0.0523	0.0763	0	0.0896	0.1622	0.0655	0	0.113	0.1203	0.0034	0.1419	0.2526	0	0.0885	0.0605	0	0.1672	0.2085	0.0305	0.1329	0.0319	0.1597
Neurons	0.0028	0.0053	0.0048	0	0.0003	0.0001	0.0003	0.0005	0	0.0084	0.0107	0.0033	0.0153	0.0048	0.0004	0.0013	0.0012	0.0023	0.0039	0.0061	0.0019	0.0001	0.005	0.0046	0.0024	0.0073	0.0007	0.0383	0.0299	0.0135	0.0134	0.0023	0.0007	0.007	0.0033	0.0079	0.0055	0.0017	0.0104	0.0032	0	0.0082	0.0063
Neutrophils	0	0	0.0016	0	0	0	0.0136	0	0.0249	0	0	0	0	0	0.0082	0.0026	0	0	0.0231	0	0	0	0	0	0.0121	0.0164	0.0065	0	0	0.0084	0	0	0	0	0	0	0	0.0047	0	0	0.0213	0	0.0167
Osteoblast	0.2038	0.1425	0.215	0.1735	0.0843	0.0665	0.1161	0.1204	0.0774	0.1775	0.1931	0.1235	0.1037	0.0723	0.0479	0.205	0.1898	0.0827	0.1512	0.0078	0.1079	0.0809	0.1734	0.1632	0.1398	0.0407	0.1571	0.0485	0.0931	0.1508	0.1643	0.1913	0.12	0.1581	0.0083	0.0454	0.1699	0.0523	0.124	0.1517	0.0808	0.0577	0.2429
Pericytes	0	0	0	0	0	0	0	0	0	0	0	0.0015	0	0.0046	0	0	0	0	0	0.0354	0	0	0	0	0	0.0612	0	0.018	0	0	0	0	0	0	0	0	0	0.0287	0	0	0	0	0
Plasma cells	0.0598	0.0184	0.0353	0.0554	0.0569	0.0772	0.0465	0.0841	0.0698	0.0462	0.0485	0.0437	0.0749	0.0674	0.0551	0.0578	0.0585	0.0471	0.0556	0.093	0.051	0.0542	0.039	0.067	0.1642	0.0777	0.1289	0.0487	0.004	0.0425	0.0508	0.056	0.0564	0.0706	0.0775	0.0311	0.0738	0.0604	0.0714	0.0573	0.1486	0.0638	0.0696
Platelets	0	0	0.0086	0	0	0	0	0	0	0	0	0.0013	0	0	0	0	0	0	0.0275	0	0	0	0	0	0	0	0	0	0	0.0026	0	0	0	0.0267	0	0	0.0499	0	0.0052	0	0	0	0.0106
Preadipocytes	0	0	0	0	0	0	0	0	0	0	0	0	0	0	0	0	0	0	0	0	0	0	0	0	0	0	0	0.0739	0.0187	0	0	0	0	0	0	0	0	0	0	0	0	0	0
Sebocytes	0.1306	0.0625	0.0377	0.067	0.0441	0.071	0.2012	0.0524	0.1145	0.0127	0.0293	0.0701	0.0042	0.0254	0.0803	0.0869	0.0467	0.1711	0.0489	0.0497	0.1268	0.0403	0.0687	0.0205	0.0097	0.0396	0.0279	0.1142	0.0039	0.0464	0.0454	0.042	0.0091	0.0642	0.0308	0.01	0.0577	0.0737	0.0346	0.0208	0.0949	0.0282	0.0613
Skeletal muscle	0	0	0	0	0	0	0	0	0	0	0	0	0	0	0	0	0	0	0	0	0	0	0	0	0	0	0	0.0196	0	0	0	0	0	0	0	0	0	0	0	0	0	0	0
Smooth muscle	0.6731	0.8916	0.9057	1.2045	1.2463	0.9565	0.7819	1.0322	1.0439	1.0304	0.8972	0.8752	1.1935	0.9612	1.2398	1.1026	1.1398	1.4901	1.0381	0.4206	1.0089	1.1648	0.9638	1.0396	0.9424	0.6445	1.3753	0.5069	0.9376	1.1118	0.8946	1.0396	1.3798	1.0507	0.78	1.4921	1.0112	0.9779	0.9127	1.15	1.1243	1.2296	0.705
Tgd cells	0	0	0	0	0	0	0	0	0	0	0	0	0	0	0	0	0	0	0	0	0	0	0	0	0	0	0	0	0	0	0	0	0	0	0	0	0	0	0	0	0	0	0
Th1 cells	0.3981	0.0993	0.2687	0.4244	0.5455	0.4806	0.5726	0.4075	0.6311	0.4885	0.3096	0.138	0.4611	0.1053	0.4183	0.2937	0.1998	0.1237	0.0985	0.3725	0.2355	0.3294	0.2584	0.4465	0.3649	0.2064	0.2798	0	0	0.145	0.415	0.3288	0.6104	0.2587	0.0717	0.0481	0.1556	0.2906	0.1736	0.1369	0.4786	0.1709	0.3044
Th2 cells	0	0.1209	0.0364	0.0791	0.0291	0.0563	0.0932	0	0.1053	0.2033	0.0699	0.0289	0.2585	0.0659	0.0883	0.1081	0.1105	0.2517	0.1148	0	0.0066	0.0345	0.0041	0.1813	0.1441	0.0213	0.1329	0.3098	0.4266	0.0805	0.2245	0.1163	0.1872	0.056	0.0901	0.2275	0.1065	0.0445	0.0365	0.0159	0.1618	0.083	0.0449
Tregs	0	0.0068	0	0	0	0	0	0	0.0156	0.0168	0	0.0486	0	0	0.0002	0	0	0	0	0	0	0	0	0	0	0.0022	0	0.0161	0.133	0	0	0	0	0	0.0451	0	0	0	0	0	0.0939	0	0
aDC	0.1687	0.2071	0.1037	0.4169	0.3902	0.7168	0.1342	0.4401	1.0766	0.5257	0.0879	0.6671	0.1994	0.3009	0.6759	0.24	0.2301	0.5277	0.0789	0.5432	0.3427	0.5729	0.0646	0.098	0.4839	0.1407	0.7332	0.3804	0.9808	0	0.0214	0.0918	0.6804	0.0641	0.7152	0.25	0.0661	0.5992	0.0015	0.1742	1.2369	0.2101	0.1391
cDC	0	0.0149	0.0296	0.007	0.0208	0.0867	0.0112	0.0131	0.1951	0.0377	0	0.0224	0.0008	0.003	0.0868	0	0.0142	0.0302	0.006	0.0334	0.0372	0.0459	0.0021	0	0.0286	0.0062	0.0363	0.2684	0.1957	0.0111	0.0003	0.006	0.0647	0.0116	0.0254	0.0095	0.003	0.0844	0	0.0108	0.2729	0.0194	0.0114
iDC	0.0074	0	0.048	0	0	0.0522	0	0.0548	0.1883	0	0	0.0119	0.0181	0	0	0	0.0163	0	0.0325	0	0	0	0	0.0206	0	0	0	0.4672	0.2045	0.0013	0.0054	0	0.0407	0	0	0	0	0.1173	0.0314	0	0.3725	0	0.0347
ly Endothelial cells	0.0369	0.0481	0.0364	0.0134	0.0135	0.058	0.0598	0.0107	0.0438	0.0422	0.0446	0.0365	0	0.1201	0.0496	0.0215	0.0415	0.0152	0.0111	0.1427	0.0315	0.07	0.0674	0.016	0.1085	0.0568	0.0085	0.0083	0.1159	0.0343	0.006	0.0486	0.016	0.0148	0.0608	0.0119	0.0081	0.0968	0.0098	0.0073	0.0717	0.0283	0.026
mv Endothelial cells	0.0352	0.0403	0.0295	0	0.0134	0.041	0.0305	0.0093	0.0617	0.021	0.0315	0.0197	0	0.0719	0.0372	0.0145	0.0246	0	0.0045	0.0574	0.0241	0.0603	0.0354	0.0061	0.0778	0.0296	0	0	0.027	0.0258	0.0037	0.028	0.0136	0.0084	0.0327	0	0	0.0658	0.0039	0	0.0646	0.0021	0.0245
naive B-cells	0	0	0	0	0	0.0099	0	0	0	0	0	0	0	0	0	0	0	0	0	0	0	0	0	0.0031	0.0041	0	0	0.0093	0.0044	0	0	0	0	0	0.0836	0	0	0.0014	0	0	0.0148	0	0
pDC	0	0	0	0.004	0	0.0131	0	0.0052	0.0326	0.0046	0.0003	0.0111	0	0	0.0033	0.004	0	0	0.0007	0.0272	0	0.001	0	0.0026	0.0286	0	0.0075	0	0.0002	0	0	0	0.0599	0	0	0	0.0033	0	0.0088	0.0096	0.0576	0.0214	0.0128
pro B-cells	0.0107	0	0.0142	0.0073	0.0042	0	0.019	0	0.0083	0	0.012	0	0.0238	0	0	0.009	0	0	0	0.0195	0	0	0	0.015	0.0069	0	0	0.08	0.0443	0	0.0601	0	0	0	0.0452	0	0	0	0	0	0.0074	0	0
[truncated: 67 more columns]

## Sheet: Table S6B
immune groups based on xCell signature
Sample	cluster	cluster-name
Exp067922	1	Metabolism
Exp067929	1	Metabolism
Exp067931	1	Metabolism
Exp067933	1	Metabolism
Exp067935	1	Metabolism
Exp067940	1	Metabolism
Exp067996	1	Metabolism
Exp068030	1	Metabolism
Exp068338	1	Metabolism
Exp068361	1	Metabolism
Exp071970	1	Metabolism
Exp067904	2	Cell cycle
Exp067907	2	Cell cycle
Exp067910	2	Cell cycle
Exp067914	2	Cell cycle
Exp067915	2	Cell cycle
Exp067917	2	Cell cycle
Exp067919	2	Cell cycle
Exp067923	2	Cell cycle
Exp067950	2	Cell cycle
Exp067953	2	Cell cycle
Exp067958	2	Cell cycle
Exp067959	2	Cell cycle
Exp067960	2	Cell cycle
Exp067965	2	Cell cycle
Exp067998	2	Cell cycle
Exp068012	2	Cell cycle
Exp068013	2	Cell cycle
Exp068029	2	Cell cycle
Exp068033	2	Cell cycle
Exp068039	2	Cell cycle
Exp068057	2	Cell cycle
Exp068060	2	Cell cycle
Exp068061	2	Cell cycle
Exp068355	2	Cell cycle
Exp071975	2	Cell cycle
Exp071976	2	Cell cycle
Exp071981	2	Cell cycle
Exp072024	2	Cell cycle
Exp074009	2	Cell cycle
Exp074015	2	Cell cycle
Exp067906	3	Hot-tumor
Exp067912	3	Hot-tumor
Exp067921	3	Hot-tumor
Exp067925	3	Hot-tumor
Exp067928	3	Hot-tumor
Exp067938	3	Hot-tumor
Exp067942	3	Hot-tumor
Exp067946	3	Hot-tumor
Exp067947	3	Hot-tumor
Exp067952	3	Hot-tumor
Exp067956	3	Hot-tumor
Exp067957	3	Hot-tumor
Exp067962	3	Hot-tumor
Exp067963	3	Hot-tumor
Exp067983	3	Hot-tumor
Exp067984	3	Hot-tumor
Exp067985	3	Hot-tumor
Exp067990	3	Hot-tumor
Exp067993	3	Hot-tumor
Exp068000	3	Hot-tumor
Exp068031	3	Hot-tumor
Exp068054	3	Hot-tumor
Exp068063	3	Hot-tumor
Exp068089	3	Hot-tumor
Exp071979	3	Hot-tumor
Exp074011	3	Hot-tumor
Exp067911	4	Cool-mix
Exp067932	4	Cool-mix
Exp067936	4	Cool-mix
Exp067943	4	Cool-mix
Exp067944	4	Cool-mix
Exp067945	4	Cool-mix
Exp067955	4	Cool-mix
Exp067986	4	Cool-mix
Exp068011	4	Cool-mix
Exp068026	4	Cool-mix
Exp068042	4	Cool-mix
Exp068283	4	Cool-mix
Exp068287	4	Cool-mix
Exp068291	4	Cool-mix
Exp068364	4	Cool-mix
Exp068370	4	Cool-mix
Exp071980	4	Cool-mix
Exp072026	4	Cool-mix
Exp072027	4	Cool-mix
Exp072038	4	Cool-mix
Exp074010	4	Cool-mix
Exp074014	4	Cool-mix
Exp067926	5	Cool-tumor
Exp067987	5	Cool-tumor
Exp067991	5	Cool-tumor
Exp068027	5	Cool-tumor
Exp068088	5	Cool-tumor
Exp068090	5	Cool-tumor
Exp068093	5	Cool-tumor
Exp068094	5	Cool-tumor
Exp068095	5	Cool-tumor
Exp068096	5	Cool-tumor
Exp068098	5	Cool-tumor
Exp068285	5	Cool-tumor
Exp068286	5	Cool-tumor
Exp068288	5	Cool-tumor
Exp068294	5	Cool-tumor
Exp068312	5	Cool-tumor
Exp068339	5	Cool-tumor
Exp068343	5	Cool-tumor
Exp068351	5	Cool-tumor
Exp068359	5	Cool-tumor
Exp068362	5	Cool-tumor
Exp068363	5	Cool-tumor
Exp071971	5	Cool-tumor
Exp071983	5	Cool-tumor
Exp071989	5	Cool-tumor
Exp071990	5	Cool-tumor
Exp074028	5	Cool-tumor

## Sheet: Table S6C
Estimate scores based on proteomic data
Estimate Score/ Sample ID	Exp067922	Exp067929	Exp067931	Exp067933	Exp067935	Exp067940	Exp067996	Exp068030	Exp068338	Exp068361	Exp071970	Exp067904	Exp067907	Exp067910	Exp067914	Exp067915	Exp067917	Exp067919	Exp067923	Exp067950	Exp067953	Exp067958	Exp067959	Exp067960	Exp067965	Exp067998	Exp068012	Exp068013	Exp068029	Exp068033	Exp068039	Exp068057	Exp068060	Exp068061	Exp068355	Exp071975	Exp071976	Exp071981	Exp072024	Exp074009	Exp074015	Exp067906	Exp067912	Exp067921	Exp067925	Exp067928	Exp067938	Exp067942	Exp067946
StromalScore	-88.029	256.249	-258.15	71.6767	44.9232	526.155	276.017	337.209	-787.715	-377.303	520.271	-261.344	-729.577	-710.181	-420.85	-797.328	-167.568	-442.231	-184.638	-849.365	-569.475	-630.591	324.253	-304.55	-936.707	-734.607	-206.037	281.243	-614.492	258.494	-319.477	-887.097	-761.599	-23.1496	-8.48783	-396.787	103.877	-249.265	-263.062	-511.113	-689.535	-453.537	6.6771	-251.897	-185.341	126.148	30.4649	-271.421	-203.601
ImmuneScore	139.527	-169.668	115.127	169.961	35.902	1250.06	604.963	160.554	-2.61424	142.385	669.554	-124.858	398.607	45.9124	-40.6777	66.0467	-304.879	217.689	424.235	-538.064	-607.399	-170.392	117.203	712.073	-307.615	-285.365	214.448	807.502	207.954	-58.4991	1000.74	365.429	-526.931	133.048	447.744	-282.619	32.0072	712.385	-186.139	-372.39	-101.636	698.155	366.946	122.011	208.837	1183.18	307.912	342.538	819.623
ESTIMATEScore	51.4979	86.5814	-143.023	241.637	80.8252	1776.21	880.98	497.763	-790.33	-234.918	1189.82	-386.202	-330.97	-664.269	-461.528	-731.281	-472.447	-224.542	239.596	-1387.43	-1176.87	-800.983	441.456	407.524	-1244.32	-1019.97	8.41122	1088.75	-406.538	199.995	681.258	-521.669	-1288.53	109.898	439.256	-679.406	135.884	463.12	-449.201	-883.503	-791.171	244.618	373.623	-129.887	23.4964	1309.33	338.377	71.1171	616.023
TumorPurity	0.818187	0.815215	0.834268	0.801823	0.815704	0.648096	0.742297	0.778795	0.882814	0.841629	0.711167	0.853413	0.849159	0.873972	0.859124	0.87871	0.859943	0.840805	0.802002	0.920543	0.908031	0.883548	0.783953	0.787036	0.912134	0.898144	0.821807	0.721519	0.854965	0.805461	0.761619	0.863609	0.914775	0.813228	0.784154	0.875049	0.811002	0.781975	0.858197	0.889156	0.882872	0.801561	0.790096	0.833203	0.820543	0.698726	0.793257	0.816527	0.76779
Estimate scores based on RNA-seq data
Estimate Score/ Sample ID	F11-1	F11-4	F11-6	F11-8	F11-10	F11-12	F11-14	F11-16	F11-18	F11-21	F11-23	F11-25	F11-27	F11-29	F11-31	F11-33	F11-34	F11-35	F11-36	F12-1	F12-3	F12-5	F12-7	F12-9	F12-11	F12-13	F12-16	F12-17	F12-19	F12-21	F12-22	F12-23	F12-24	F12-25	F12-26	F12-27	F12-28	F12-29	F12-30	F12-31	F12-32	F12-33	F12-35
StromalScore	-1967.72	-895.874	-1530.53	-722.784	-428.782	288.42	-945.038	-428.204	503.684	-582.796	-1812.53	368.105	-1278.15	769.937	1097.95	-1413.04	-821.047	322.212	-1898.76	-424.953	-780.941	-9.71298	-1572.55	-1590.73	-553.027	27.0271	660.967	-388.776	561.742	-1622.64	-2103.95	-1256.93	785.768	-1722.19	103.819	585.81	-2157.64	852.891	-2141.57	-1540.59	821.734	-311.829	-1911.05
ImmuneScore	-131.439	44.8181	-929.845	138.469	884.568	1648.45	24.9111	508.772	1868.96	766.353	-906.434	903.839	-781.497	414.731	1914.51	-549.499	476.942	937.513	-1161.38	1013.65	552.822	843.972	-743.259	-210.003	2072.61	605.338	2092.89	162.093	1576.21	-1067.17	-1416.39	-237.905	2200.72	-523.781	2616.19	160.46	-907.847	1295.2	-1017.54	-323.572	2599.88	390.635	78.7644
ESTIMATEScore	-2099.16	-851.056	-2460.37	-584.315	455.785	1936.87	-920.127	80.5684	2372.64	183.557	-2718.96	1271.94	-2059.65	1184.67	3012.46	-1962.54	-344.105	1259.72	-3060.14	588.699	-228.119	834.259	-2315.81	-1800.74	1519.58	632.365	2753.86	-226.683	2137.95	-2689.82	-3520.34	-1494.84	2986.49	-2245.97	2720.01	746.27	-3065.48	2148.09	-3159.11	-1864.16	3421.61	78.8065	-1832.29
TumorPurity	0.956261	0.886966	0.97042	0.868208	0.782646	0.629958	0.891603	0.815726	0.579025	0.806888	0.978882	0.702641	0.954549	0.711699	0.500014	0.950203	0.850176	0.703916	0.987889	0.770353	0.841089	0.746875	0.965079	0.942534	0.676317	0.766251	0.53252	0.840975	0.606763	0.977999	0.996109	0.926587	0.503312	0.962342	0.536718	0.755401	0.98801	0.60558	0.990039	0.945604	0.447132	0.815875	0.944072
[truncated: 67 more columns]

## Sheet: Table S6D
	Spearman’s correlation coefficients between peaks and immune score (Yellow color represent that these peaks show no difference among immune cluaters by Fisher’s exact test )
Peak	Spearman’s correlation coefficients	P.value
Del11p11.12	-0.276772	0.00300117
Del9q34.3	-0.27511	0.00318736
Del9p11.1	-0.266412	0.00434113
Del5p15.33	-0.259016	0.00560209
Del9q34.3	-0.254022	0.00662863
Amp9q34.3	0.225138	0.0165074
Amp6p22.3	0.213081	0.0234519
Del10q26.13	0.199518	0.0341181
Del20p13	-0.19343	0.0400962
Del5q13.2	0.18886	0.0451398
Del18q23	-0.183752	0.0513891
Del3p14.3	0.171249	0.0697426
Del2q36.3	-0.168238	0.0748747
Amp17p11.2	0.164856	0.0809982
Del15q11.2	-0.163637	0.0833019
Amp10q23.33	-0.160998	0.0884674
Amp8p11.22	-0.160148	0.0901849
Del19q13.2	0.15438	0.102546
Del7q34	0.149881	0.113078
Del5q11.2	0.148602	0.116221
Del7p11.2	-0.143679	0.128955
Del15q21.1	0.141758	0.134205
Del7q21.12	0.13875	0.142749
Del1p21.1	0.138515	0.143434
Amp20q11.21	0.135943	0.151088
Amp1q23.3	-0.135843	0.151392
Del18q21.33	-0.134918	0.154221
Del22q13.1	0.134458	0.155645
Amp17q24.3	-0.129242	0.172469
Del9p21.3	-0.128561	0.174759
Amp1p34.3	-0.128305	0.175628
Del17p11.2	-0.125928	0.183833
Amp3q29	0.124864	0.187594
Amp11q11	0.123366	0.192987
Amp12p12.2	0.122426	0.196426
Del10p11.21	0.118769	0.21023
Del12p13.2	0.118698	0.210503
Del2q11.2	-0.118128	0.21272
Del8p23.1	0.115511	0.223099
Amp13q11	0.114025	0.229149
Amp7p11.2	0.111027	0.241705
Del12q13.13	0.109683	0.247486
Amp5p14.3	0.108489	0.252701
Del19q13.42	-0.105884	0.264343
Del10q11.22	0.10561	0.265585
Amp9p11.1	0.105425	0.266431
Amp5p13.2	0.105235	0.267298
Del16p13.11	-0.104562	0.270385
Amp15q15.3	-0.104013	0.272922
Del12p13.31	-0.0968771	0.307363
Amp6p21.32	-0.0962498	0.310521
Amp3q21.2	0.0931819	0.326267
Amp7q21.11	0.0916411	0.334365
Amp14q32.33	-0.0910957	0.337261
Del16p13.13	-0.0908222	0.33872
Amp3q11.1	0.0896619	0.344952
Amp2q11.2	0.0846161	0.372886
Del11p15.5	-0.084265	0.37488
Del4q12	0.0841856	0.375332
Del9p13.3	-0.08359	0.378731
Del8p23.3	0.082869	0.382872
Amp8p11.23	0.0827251	0.383702
Amp6p21.33	0.0826342	0.384226
Amp19p12	-0.0823596	0.385813
Amp2p11.2	0.0815753	0.390369
Del2p13.3	-0.080436	0.397043
Del16p12.2	-0.0781811	0.410453
Del22q13.2	0.0779364	0.411924
Amp10q11.23	-0.0775334	0.414353
Del11q22.1	-0.0759257	0.424127
Del17p12	0.0759257	0.424127
Amp2q32.1	0.073886	0.436716
Amp3p25.2	-0.072685	0.444228
Amp3p25.2	-0.0726333	0.444552
Amp7q11.21	0.0688393	0.468762
Del18q21.1	-0.067323	0.478634
Amp4q13.2	0.0666524	0.483036
Del1q21.1	-0.0657375	0.489076
Amp2p16.1	0.0653733	0.491492
Del2p11.2	-0.0640975	0.500004
Del21q22.13	0.0638427	0.501713
Amp17q12	0.0637686	0.50221
Amp1p36.13	0.0636801	0.502805
Del11q13.3	-0.0635466	0.503703
Del18p11.21	-0.0579699	0.541935
Amp18p11.32	0.0534344	0.574046
Del17q12	0.0522201	0.582792
Del4q35.2	-0.0520918	0.583721
Amp19q13.31	-0.0509799	0.591788
Amp11q13.3	0.049415	0.603227
Del14q13.2	0.0491732	0.605003
Del18p11.32	-0.0485065	0.609912
Del19p12	-0.0451212	0.635105
Amp12q15	0.044275	0.641469
Del14q32.33	-0.0437895	0.645133
Del19p13.3	-0.0422613	0.656719
Del6p21.32	0.0418213	0.660071
Amp1q44	-0.0344178	0.717423
Amp5p15.33	0.0339815	0.720856
Del6q25.3	0.0325573	0.732101
Amp17q12	-0.0312731	0.742291
Del12q24.33	0.0295351	0.756151
Del6p21.33	0.0295013	0.756421
Amp7p21.2	0.0268955	0.777349
Del3q25.33	-0.026279	0.782324
Del1p36.33	-0.0240565	0.800332
Amp16p11.2	-0.0230931	0.808171
Del8q24.3	0.0218898	0.817989
Del7p22.3	-0.0215622	0.820667
Amp19q12	0.0196758	0.836126
Del7p14.2	-0.0189547	0.842053
Del13q14.2	-0.0179629	0.850218
Amp9p24.3	0.01794	0.850407
Del5q35.3	0.0164234	0.862924
Del17q21.1	0.0151934	0.8731
Del13q11	0.015054	0.874255
Del16q22.2	-0.0132105	0.889549
Amp1p11.2	-0.0131426	0.890113
Amp10p15.1	0.0131348	0.890179
Amp15q11.2	0.0113048	0.905403
Amp19q13.42	-0.00843419	0.929351
Amp8q22.3	0.0080456	0.932598
Del4p16.3	0.00710096	0.940496
Amp21q22.3	0.00643183	0.946095
Amp8p23.1	0.00570753	0.952157
Del6p22.1	-0.00561404	0.95294
Amp11p15.5	-0.00458964	0.96152
Del11p15.4	-0.00436982	0.963362
Del22q12.2	0.00163868	0.986256

## Sheet: Table S6E
Protein data
Gene symbol/Sample	Exp067922	Exp067929	Exp067931	Exp067933	Exp067935	Exp067940	Exp067996	Exp068030	Exp068338	Exp068361	Exp071970	Exp067904	Exp067907	Exp067910	Exp067914	Exp067915	Exp067917	Exp067919	Exp067923	Exp067950	Exp067953	Exp067958	Exp067959	Exp067960	Exp067965	Exp067998	Exp068012	Exp068013	Exp068029	Exp068033	Exp068039	Exp068057	Exp068060	Exp068061	Exp068355	Exp071975	Exp071976	Exp071981	Exp072024	Exp074009	Exp074015	Exp067906	Exp067912	Exp067921	Exp067925	Exp067928	Exp067938	Exp067942	Exp067946
ImmuneGroup	1	1	1	1	1	1	1	1	1	1	1	2	2	2	2	2	2	2	2	2	2	2	2	2	2	2	2	2	2	2	2	2	2	2	2	2	2	2	2	2	2	3	3	3	3	3	3	3	3
CD274			3.68352			3.99629		0.522361				1.51039		0.156812	1.06401					2.95717	0.646527	1.18085	0.590594		1.26133		0.17905		2.13213		0	1.2087	0.789622	0.914525	4.39653						0.995368		1.01886			17.2599	7.66612	7.30209
GBP1	2.9624	0.6868	3.0547	3.6121	0.6574	39.4953	18.2392	0.7838	2.5014	1.1021	2.0086	1.4362	23.6667	2.1605	0.8242	7.1416	2.3716	1.5109	6.7119	0.6674	1.1981	0.4086	1.2651	3.6723	3.5582	4.5545	0.9913	10.955	9.3395	0.856	12.7495	6.0314	1.4115	7.7936	6.1252	1.796	4.1595	4.1014	0.1592	0.9973	1.5054	3.4241	1.6177	0.8327	4.1337	29.8634	2.2566	2.3786	6.7878
GBP2	2.7686	1.2969	0.7625	1.6622	1.1681	9.5283	4.7121	1	3.2018	0.597	0.5238	0.4088	5.4695	1.3964	0.6051	2.8897	1e-05	0.9756	2.5184	0.5325	2.146	0.7112	0.9922	1.5578	2.1544	5.9313	1.3768	2.4109	3.5262	0.9409	2.6128	2.4257	2.8449	8.2678	2.6673	1.0932	2.0425	1.6093	0.5451	1.4425	1.5671	1.3835	1.0819	1.3204	1.6793	2.4482	2.195	1.1423	3.9126
GBP4	0.4516	1e-05	0.3103	0.0978	0.1484	3.1882	0.6062	0.1622	0.2917	0.1496	1e-05	0.0859	9.6974	0.2182	1e-05	0.2493	1e-05	0.1536	0.2957	1e-05	0.1144	0.0189	1e-05	0.5023	0.541	0.6474	0.21	1.1268	0.1561	1e-05	1.0658	0.7267	1e-05	0.2312	1.2057	1e-05	0.1601	0.506	1e-05	0.2447	0.1047	0.1061	0.1175	0.0976	0.0566	2.2552	1e-05	1e-05	0.6235
GBP5	0.768	1e-05	1e-05	0.7906	1e-05	6.3972	0.7457	1e-05	1e-05	1e-05	0.1231	0.0047	0.7069	0.7747	1e-05	0.2965	1e-05	0.2445	1.0708	1e-05	1e-05	1e-05	1e-05	0.3155	1e-05	1e-05	0.6467	1.4801	1e-05	1e-05	2.5846	0.373	1e-05	0.9615	1.0802	1e-05	0.0435	0.2389	1e-05	1e-05	0.4641	0.287	1e-05	1e-05	0.916	1.8838	0.1097	1e-05	1.744
IDO1	1e-05	1e-05	1e-05	1e-05	1e-05	1.9629	2.229	1e-05	1e-05	1e-05	1e-05	1e-05	0.0821	1e-05	1e-05	1e-05	1e-05	1e-05	0.3311	1e-05	1e-05	1e-05	1e-05	0.3019	1e-05	1e-05	0.1067	0.0959	1.6416	1e-05	0.2591	0.1945	1e-05	1e-05	0.3354	1e-05	1e-05	1.7024	1e-05	1e-05	1e-05	0.2001	1e-05	1e-05	1e-05	0.4787	1e-05	1e-05	0.1867
SAMD9L	1e-05	1e-05	1e-05	0.0031	1e-05	1e-05	0.0179	1e-05	1e-05	1e-05	0.0039	1e-05	0.0251	1e-05	1e-05	0.0267	1e-05	1e-05	0.0116	1e-05	1e-05	1e-05	1e-05	0.0322	1e-05	0.0639	0.0072	1e-05	0.1292	1e-05	0.1423	1e-05	1e-05	1e-05	0.0482	0.0248	1e-05	0.5327	1e-05	1e-05	1e-05	0.0038	1e-05	0.0127	1e-05	0.2416	0.0325	1e-05	0.1531
WARS	10.7629	1.3588	4.9441	4.6496	4.6534	70.8745	44.5847	2.7521	1.9575	3.9317	5.3127	7.6558	151.049	21.6757	2.9954	7.7976	11.9764	4.5168	13.5496	1.5563	4.805	2.8446	2.4534	13.8047	2.1225	4.538	4.256	30.717	10.0828	2.257	67.106	6.716	4.5291	6.5569	18.2068	4.1504	2.434	7.4597	2.0822	3.7018	12.9534	78.0553	7.48	7.0575	13.1049	57.0096	10.3558	2.7185	7.8598
CD40	1e-05	1e-05	1e-05	1e-05	1e-05	1e-05	1e-05	1e-05	1e-05	1e-05	1e-05	1e-05	1e-05	1e-05	1e-05	1e-05	1e-05	1e-05	1e-05	1e-05	1e-05	1e-05	1e-05	0.0552	1e-05	1e-05	1e-05	1e-05	1e-05	1e-05	1e-05	1e-05	1e-05	1e-05	1e-05	1e-05	1e-05	1e-05	1e-05	1e-05	1e-05	1e-05	1e-05	1e-05	1e-05	1e-05	1e-05	1e-05	0.1391
CD274	1e-05	1e-05	1e-05	1e-05	1e-05	0.1711	1e-05	1e-05	1e-05	1e-05	1e-05	1e-05	1e-05	1e-05	1e-05	1e-05	1e-05	1e-05	1e-05	1e-05	1e-05	1e-05	1e-05	1e-05	1e-05	1e-05	1e-05	1e-05	1e-05	1e-05	1e-05	1e-05	1e-05	1e-05	1e-05	1e-05	1e-05	1e-05	1e-05	1e-05	1e-05	1e-05	1e-05	1e-05	1e-05	0.3961	1e-05	0.3234	1e-05
RNA data
Gene symbol/Sample	Exp067922	Exp067929	Exp067931	Exp067933	Exp067935	Exp067940	Exp067996	Exp068030	Exp068338	Exp068361	Exp071970	Exp067904	Exp067907	Exp067910	Exp067914	Exp067915	Exp067917	Exp067919	Exp067923	Exp067950	Exp067953	Exp067958	Exp067959	Exp067960	Exp067965	Exp067998	Exp068012	Exp068013	Exp068029	Exp068033	Exp068039	Exp068057	Exp068060	Exp068061	Exp068355	Exp071975	Exp071976	Exp071981	Exp072024	Exp074009	Exp074015	Exp067906	Exp067912	Exp067921	Exp067925	Exp067928	Exp067938	Exp067942	Exp067946
CD8A			8.47059			14.7332		1.64771				2.0038		1.04135	0.554181					3.67108	0	0.224086	2.19983		0.853136		0.817032		1.53006		0	13.4023	1.19607	1.66431	0						4.30113		0.614007			5.43022	1.45039	0.137132
CD4			28.1173			12.5245		3.83492				4.56337		1.45184	2.12961					7.97168	3.56746	1.88251	0		1.6076		9.05558		4.09584		0	6.51472	6.18651	2.60135	11.5043						4.68104		5.5824			15.4171	6.68501	0.771798
CTLA4			4.55543			2.00411		0.972294				1.17042		0.814175	1.04126					3.48375	0.46054	0	0		0.907532		4.53198		1.2323		0	3.2479	1.23782	0.469305	8.69142						1.27714		2.22393			10.4323	1.11718	0.217958
Protein data
Gene Symbol	Hot-tumor cluster/ other clusters	P.value
GBP1	2.38644	0.00866177
GBP5	2.09047	0.00355704
SAMD9L	5.20113	0.00454853
WARS	3.29698	2.43698e-05
CD40	26.0383	0.0359226
CD274	32.9173	0.00999375
[truncated: 67 more columns]

## Sheet: Table S6F
		Pathway enriched by ssGSEA
Pathway	Metabolism subtype- mean	Cell-cycle cluster- mean	Hot-tumor- mean	Cool-mixed- mean	Cool-tumor- mean	p.value
KEGG_ACUTE_MYELOID_LEUKEMIA	-0.0097611	-0.0778804	0.0665424	-0.0806431	0.0397246	0.0225944
KEGG_ALANINE_ASPARTATE_AND_GLUTAMATE_METABOLISM	0.168789	-0.000874465	-0.0282588	0.0310911	-0.048605	0.023267
KEGG_ALDOSTERONE_REGULATED_SODIUM_REABSORPTION	-0.0101553	-0.063693	0.0646164	-0.00476728	0.0785864	0.0242553
KEGG_ALLOGRAFT_REJECTION	0.207096	-0.0484545	0.257426	-0.0521133	-0.285868	2.68617e-05
KEGG_ALPHA_LINOLENIC_ACID_METABOLISM	0.101109	-0.0393839	-0.175519	0.158451	0.0675461	0.0095478
KEGG_ALZHEIMERS_DISEASE	-0.117974	-0.0693654	-0.140923	0.0333721	0.161921	3.99542e-06
KEGG_AMINOACYL_TRNA_BIOSYNTHESIS	-0.248698	0.0237438	-0.330792	0.0550039	0.0981644	3.95523e-06
KEGG_AMYOTROPHIC_LATERAL_SCLEROSIS_ALS	-0.0879649	-0.0647589	-0.00515458	-0.0166609	0.0579968	0.0256522
KEGG_ANTIGEN_PROCESSING_AND_PRESENTATION	-0.00396459	0.0396071	0.190216	-0.0527645	-0.273834	9.8149e-06
KEGG_ARACHIDONIC_ACID_METABOLISM	0.262597	-0.0995897	0.143377	-0.0298708	-0.0531389	2.83287e-05
KEGG_ARGININE_AND_PROLINE_METABOLISM	0.214463	-0.0341501	0.0272043	0.039379	-0.15155	3.34602e-05
KEGG_ARRHYTHMOGENIC_RIGHT_VENTRICULAR_CARDIOMYOPATHY_ARVC	0.224401	-0.18605	0.259919	-0.0413579	-0.166523	8.10755e-08
KEGG_ASCORBATE_AND_ALDARATE_METABOLISM	0.196526	-0.098707	-0.076036	0.14261	-0.030778	0.020134
KEGG_ASTHMA	0.270945	-0.0327279	0.34409	-0.0288849	-0.351833	3.13876e-09
KEGG_AUTOIMMUNE_THYROID_DISEASE	0.205598	-0.0409954	0.260654	-0.039396	-0.269695	2.33803e-05
KEGG_AXON_GUIDANCE	0.0532933	-0.0359216	0.116176	-0.00846789	-0.0159489	0.00670742
KEGG_B_CELL_RECEPTOR_SIGNALING_PATHWAY	0.0585868	-0.116	0.0989262	-0.0392506	-0.0557552	0.00558418
KEGG_BASAL_CELL_CARCINOMA	0.227632	0.0597593	0.272864	0.183377	0.193571	0.00250717
KEGG_BASAL_TRANSCRIPTION_FACTORS	-0.149252	0.106013	-0.156019	0.0389398	0.0303386	0.000341278
KEGG_BETA_ALANINE_METABOLISM	0.233765	-0.0655808	-0.126876	0.00793567	-0.134834	0.017611
KEGG_BLADDER_CANCER	-0.0284958	-0.0803114	0.0851153	-0.0453545	-0.116728	0.0061837
KEGG_BUTANOATE_METABOLISM	0.154194	-0.0999667	-0.236397	-0.00358016	0.0650771	0.00124519
KEGG_CELL_ADHESION_MOLECULES_CAMS	0.189092	-0.0709123	0.250755	-0.0255823	-0.181877	2.18774e-09
KEGG_CELL_CYCLE	-0.121555	0.0843419	0.0197444	-0.0476514	-0.0639612	0.0397373
KEGG_CHEMOKINE_SIGNALING_PATHWAY	0.00763087	-0.0867432	0.124765	-0.0521166	-0.0870736	0.00170216
KEGG_CHRONIC_MYELOID_LEUKEMIA	-0.0776838	-0.0525275	0.0145291	-0.0644815	0.0518641	0.0154199
KEGG_CITRATE_CYCLE_TCA_CYCLE	0.04367	0.0218367	-0.208098	-0.10609	0.0785349	0.0345687
KEGG_COLORECTAL_CANCER	-0.092402	-0.016651	-0.0239039	-0.0650862	0.0940764	0.00403663
KEGG_COMPLEMENT_AND_COAGULATION_CASCADES	0.222591	-0.107615	0.287131	0.033191	-0.344032	1.61515e-06
KEGG_CYSTEINE_AND_METHIONINE_METABOLISM	-0.0926373	0.0908698	-0.0320045	-0.0196177	-0.0738827	0.0218288
KEGG_CYTOKINE_CYTOKINE_RECEPTOR_INTERACTION	0.333631	0.0749325	0.362856	0.172896	0.0437977	5.77511e-08
KEGG_DILATED_CARDIOMYOPATHY	0.314966	-0.137809	0.238317	-0.0871268	-0.234188	2.07003e-08
KEGG_DNA_REPLICATION	-0.177641	0.155608	0.0561022	-0.073567	-0.220211	0.00524372
KEGG_DRUG_METABOLISM_CYTOCHROME_P450	0.209557	-0.0758035	-0.0316906	0.0835765	0.0806673	0.00373946
KEGG_DRUG_METABOLISM_OTHER_ENZYMES	0.11424	-0.0183385	0.10636	-0.00187729	-0.116571	0.000558253
KEGG_ECM_RECEPTOR_INTERACTION	0.349089	-0.131398	0.221997	-0.0222682	-0.272422	1.66774e-07
KEGG_FATTY_ACID_METABOLISM	0.148481	0.00451124	-0.192084	0.0578083	-0.0232781	0.00763643
KEGG_FC_GAMMA_R_MEDIATED_PHAGOCYTOSIS	0.0411569	-0.0630097	0.138905	-0.0584504	-0.105952	0.000417834
KEGG_FOCAL_ADHESION	0.233181	-0.106654	0.215716	-0.054758	-0.228301	5.61299e-08
KEGG_FRUCTOSE_AND_MANNOSE_METABOLISM	0.0108243	-0.105544	-0.107318	-0.027816	0.0922275	0.00827955
KEGG_GAP_JUNCTION	0.0361924	-0.00144241	0.105745	-0.0901219	-0.0992185	0.0044513
KEGG_GLUTATHIONE_METABOLISM	0.159903	-0.0134003	-0.0515621	-0.0708131	-0.0876668	0.0185301
KEGG_GLYCEROLIPID_METABOLISM	0.126547	-0.0551067	-0.0288825	0.0279406	-0.00324823	0.0451584
KEGG_GLYCEROPHOSPHOLIPID_METABOLISM	0.0109358	-0.0887602	-0.101842	0.00279444	0.198265	2.60483e-07
KEGG_GLYCINE_SERINE_AND_THREONINE_METABOLISM	0.245408	0.0405965	-0.0623917	0.0351811	-0.0227441	0.0103135
KEGG_GLYCOSAMINOGLYCAN_BIOSYNTHESIS_CHONDROITIN_SULFATE	0.313266	0.126918	0.235141	0.178399	0.0130246	0.000446175
KEGG_GLYCOSAMINOGLYCAN_BIOSYNTHESIS_KERATAN_SULFATE	0.271533	-0.045992	-0.0148165	0.0483221	0.0447882	0.0427379
KEGG_GLYCOSPHINGOLIPID_BIOSYNTHESIS_LACTO_AND_NEOLACTO_SERIES	0.319497	0.000997786	0.034438	0.14502	0.14336	0.00202933
KEGG_GLYCOSYLPHOSPHATIDYLINOSITOL_GPI_ANCHOR_BIOSYNTHESIS	-0.0976585	-0.00371024	-0.112595	0.103341	0.178002	0.00128215
KEGG_GNRH_SIGNALING_PATHWAY	0.0249813	-0.107707	0.0560765	-0.0442249	0.0339962	0.00831417
KEGG_GRAFT_VERSUS_HOST_DISEASE	0.215444	-0.0456449	0.262265	-0.040143	-0.275722	1.5653e-05
KEGG_HEDGEHOG_SIGNALING_PATHWAY	0.254099	0.0603382	0.238909	0.0913641	0.10247	0.0029537
KEGG_HEMATOPOIETIC_CELL_LINEAGE	0.239072	-0.0777664	0.280898	0.0679785	-0.158393	8.79436e-10
KEGG_HISTIDINE_METABOLISM	0.268856	-0.0574348	0.0211108	0.130193	-0.0667092	0.00368052
KEGG_HUNTINGTONS_DISEASE	-0.1044	-0.0053345	-0.186053	0.00132705	0.126652	8.61281e-06
KEGG_HYPERTROPHIC_CARDIOMYOPATHY_HCM	0.287169	-0.13793	0.232658	-0.0769171	-0.232127	9.43129e-08
KEGG_INOSITOL_PHOSPHATE_METABOLISM	0.0810536	-0.0437556	-0.0673731	-0.0398024	0.0574419	0.00352137
KEGG_INSULIN_SIGNALING_PATHWAY	-0.0269357	-0.0398216	0.00105903	-0.0575669	0.0439929	0.0343218
KEGG_INTESTINAL_IMMUNE_NETWORK_FOR_IGA_PRODUCTION	0.327428	-0.0445063	0.276424	0.0153942	-0.214305	2.5926e-07
KEGG_JAK_STAT_SIGNALING_PATHWAY	0.0825942	-0.0192208	0.110502	-0.0125328	0.0463697	0.0168401
KEGG_LEISHMANIA_INFECTION	0.124254	-0.113321	0.269356	-0.00664592	-0.215793	4.77141e-10
KEGG_LEUKOCYTE_TRANSENDOTHELIAL_MIGRATION	0.0928288	-0.132172	0.247023	-0.099842	-0.207108	2.43581e-09
KEGG_LINOLEIC_ACID_METABOLISM	0.239654	-0.140511	0.132959	0.202601	0.106991	6.79298e-06
KEGG_LYSINE_DEGRADATION	0.0819262	0.0430051	-0.0697026	0.00306668	-0.0947527	0.0177261
KEGG_MAPK_SIGNALING_PATHWAY	-0.00188286	-0.081402	0.0924995	-0.0519118	-0.0390266	1.57415e-05
KEGG_METABOLISM_OF_XENOBIOTICS_BY_CYTOCHROME_P450	0.187458	-0.0733319	-0.0203321	0.0829335	0.0846843	0.010856
KEGG_MISMATCH_REPAIR	-0.180333	0.165456	-0.062658	-0.0814763	-0.170923	0.0143944
KEGG_MTOR_SIGNALING_PATHWAY	-0.12247	-0.0350596	-0.0225964	-0.0940387	0.0885982	0.00685199
KEGG_NATURAL_KILLER_CELL_MEDIATED_CYTOTOXICITY	0.0440343	-0.0695738	0.110006	-0.0310877	-0.0865144	0.00671417
KEGG_NEUROACTIVE_LIGAND_RECEPTOR_INTERACTION	0.257852	-0.00290702	0.231622	0.146009	-0.0305121	0.000307106
KEGG_NEUROTROPHIN_SIGNALING_PATHWAY	-0.0150603	-0.0664494	0.036183	-0.0822928	0.0374769	0.0164508
KEGG_NICOTINATE_AND_NICOTINAMIDE_METABOLISM	0.124897	-0.101425	0.143249	0.00904159	-0.105739	4.82583e-05
KEGG_NOD_LIKE_RECEPTOR_SIGNALING_PATHWAY	-0.0928267	-0.0642513	0.127805	-0.0199083	-0.0332744	0.0075665
KEGG_NUCLEOTIDE_EXCISION_REPAIR	-0.113085	0.0920143	-0.0662021	-0.0891331	-0.143777	0.0199952
KEGG_O_GLYCAN_BIOSYNTHESIS	0.0701267	-0.0167157	0.00591804	0.182687	0.0385421	0.0396576
KEGG_OLFACTORY_TRANSDUCTION	0.152161	-0.140286	0.0956464	-0.0434859	-0.0523128	0.0175081
KEGG_OXIDATIVE_PHOSPHORYLATION	-0.16441	-0.0618994	-0.200078	0.00160948	0.18027	2.76048e-05
KEGG_PANCREATIC_CANCER	0.0234101	-0.0728447	0.0467222	-0.0587601	0.0485388	0.015606
KEGG_PANTOTHENATE_AND_COA_BIOSYNTHESIS	0.178671	-0.0197418	0.0490626	-0.045124	-0.00982149	0.0434317
KEGG_PARKINSONS_DISEASE	-0.128442	-0.0490133	-0.215615	0.00414275	0.170858	3.26421e-05
KEGG_PATHOGENIC_ESCHERICHIA_COLI_INFECTION	-0.0072399	-0.0324101	0.184851	-0.10915	-0.172964	2.08621e-06
KEGG_PATHWAYS_IN_CANCER	0.0232161	-0.0740589	0.0831176	-0.0157362	-0.00973829	0.000101267
KEGG_PENTOSE_AND_GLUCURONATE_INTERCONVERSIONS	0.0472517	-0.0209504	-0.189365	0.0419891	0.0819386	0.0171833
KEGG_PEROXISOME	0.0726593	0.0401023	-0.169031	0.0637617	0.069344	0.00404918
KEGG_PHENYLALANINE_METABOLISM	0.188312	-0.0504322	0.0469387	-0.0466672	-0.16028	0.00900265
KEGG_PHOSPHATIDYLINOSITOL_SIGNALING_SYSTEM	0.0957332	-0.0673242	-0.0178942	-0.0416814	0.0610683	0.0103104
KEGG_PPAR_SIGNALING_PATHWAY	0.164651	-0.0414076	-0.0735324	0.0494333	-0.0153078	0.00699732
KEGG_PRIMARY_BILE_ACID_BIOSYNTHESIS	0.203874	-0.0136798	-0.064302	0.163309	0.0815742	0.0169667
KEGG_PRIMARY_IMMUNODEFICIENCY	0.0928519	0.0536242	0.265838	-0.00588583	-0.20876	2.30421e-07
KEGG_PRION_DISEASES	0.134941	-0.0500933	0.183283	-0.0201494	-0.341699	1.09707e-07
KEGG_PROGESTERONE_MEDIATED_OOCYTE_MATURATION	-0.117025	0.0146928	0.0308701	-0.0796076	0.0301383	0.0178671
KEGG_PROPANOATE_METABOLISM	0.122074	-0.0962436	-0.210277	0.0433832	0.0590197	0.00623298
KEGG_PROTEIN_EXPORT	-0.123822	-0.0450674	0.104056	-0.0258734	-0.177375	0.00660512
KEGG_PYRIMIDINE_METABOLISM	-0.0723318	0.0358635	-0.0348196	-0.0808437	-0.105988	0.0277467
KEGG_REGULATION_OF_ACTIN_CYTOSKELETON	0.115963	-0.103627	0.163965	-0.0830073	-0.165899	3.50205e-07
KEGG_RENIN_ANGIOTENSIN_SYSTEM	0.0989499	-0.0591075	0.254178	-0.00458072	-0.335424	3.00121e-08
KEGG_RETINOL_METABOLISM	0.130761	-0.112801	0.0376642	0.174166	0.108302	0.000195226
KEGG_RIBOFLAVIN_METABOLISM	0.0625469	-0.00309548	0.010544	-0.0891595	-0.170885	0.045864
KEGG_RIG_I_LIKE_RECEPTOR_SIGNALING_PATHWAY	0.0156318	-0.123244	0.0978129	-0.0399406	-0.014104	0.0122837
KEGG_RNA_DEGRADATION	-0.214205	0.0962972	-0.112274	-0.0846671	0.0263968	0.000857917
KEGG_RNA_POLYMERASE	-0.168269	0.0327138	-0.16699	-0.0478437	0.0533076	0.01071
KEGG_SMALL_CELL_LUNG_CANCER	0.116163	-0.143897	0.100524	0.00229137	0.00438111	0.000231139
KEGG_SNARE_INTERACTIONS_IN_VESICULAR_TRANSPORT	-0.0939225	-0.0699863	-0.140155	-0.0208666	0.0801825	0.00864367
KEGG_SPHINGOLIPID_METABOLISM	-0.0153638	-0.0827653	0.00794841	0.0807233	0.0706287	0.0415849
KEGG_SPLICEOSOME	-0.272132	0.140139	-0.218714	-0.0396283	0.0492218	0.000127528
KEGG_STARCH_AND_SUCROSE_METABOLISM	0.148861	-0.104851	0.0505572	-0.00255913	-0.0126255	0.0283533
KEGG_STEROID_HORMONE_BIOSYNTHESIS	0.147226	-0.0606148	-0.0278327	0.122175	0.218652	6.00386e-05
KEGG_SYSTEMIC_LUPUS_ERYTHEMATOSUS	0.295553	-0.0750663	0.329807	0.043917	-0.384704	2.65323e-12
KEGG_T_CELL_RECEPTOR_SIGNALING_PATHWAY	-0.0205422	-0.0498064	0.0770401	-0.0620145	-0.0278054	0.0369317
KEGG_TOLL_LIKE_RECEPTOR_SIGNALING_PATHWAY	-0.0422921	-0.0954493	0.100831	-0.0345915	0.00886423	0.00423763
KEGG_TRYPTOPHAN_METABOLISM	0.195767	-5.6148e-06	-0.0325875	0.0649328	-0.0702285	0.0257388
KEGG_TYPE_I_DIABETES_MELLITUS	0.170456	-0.0297918	0.205129	-0.0270147	-0.213513	0.000123255
KEGG_TYPE_II_DIABETES_MELLITUS	-0.000208803	-0.0853059	0.0980678	-0.0226764	0.0832071	0.00439783
KEGG_TYROSINE_METABOLISM	0.201222	-0.0626846	0.0522954	0.0366079	0.0239801	0.0325526
KEGG_UBIQUITIN_MEDIATED_PROTEOLYSIS	-0.146988	0.0170076	-0.0276643	-0.0712851	0.00598477	0.0410922
KEGG_VALINE_LEUCINE_AND_ISOLEUCINE_BIOSYNTHESIS	-0.0895913	0.0617277	-0.25783	-0.0660846	0.0408358	0.0334433
KEGG_VALINE_LEUCINE_AND_ISOLEUCINE_DEGRADATION	0.147899	-0.0776966	-0.331529	0.0205942	0.110369	7.83906e-05
KEGG_VASCULAR_SMOOTH_MUSCLE_CONTRACTION	0.117489	-0.0559563	0.0755295	-0.0451225	-0.0968887	0.0404151
KEGG_VIBRIO_CHOLERAE_INFECTION	-0.0382467	-0.0455869	0.0928545	-0.0483859	-0.139998	0.0194055
KEGG_VIRAL_MYOCARDITIS	0.218101	-0.070787	0.231613	-0.0240872	-0.262536	1.88895e-10
KEGG_WNT_SIGNALING_PATHWAY	0.0440799	-0.0228315	0.106115	0.0205621	0.0305687	0.0103541
REACTOME_A_TETRASACCHARIDE_LINKER_SEQUENCE_IS_REQUIRED_FOR_GAG_SYNTHESIS	0.300237	-0.0578544	0.0832997	-0.0845787	-0.202647	0.000267504
REACTOME_ABACAVIR_TRANSMEMBRANE_TRANSPORT	0.330529	0.14247	0.272989	0.276673	0.126733	0.023899
REACTOME_ABORTIVE_ELONGATION_OF_HIV_1_TRANSCRIPT_IN_THE_ABSENCE_OF_TAT	-0.230361	0.0898211	-0.134708	0.0599045	-0.0942726	0.00399759
REACTOME_ACTIVATED_NOTCH1_TRANSMITS_SIGNAL_TO_THE_NUCLEUS	-0.0547678	-0.0561718	0.0911698	0.0913896	0.0708104	0.00749349
REACTOME_ACTIVATED_NTRK2_SIGNALS_THROUGH_CDK5	-0.194032	-0.00657556	-0.20515	-0.0187456	0.164707	0.0198151
REACTOME_ACTIVATED_NTRK2_SIGNALS_THROUGH_FYN	-0.0213984	-0.0769946	-0.288152	-0.0123206	0.267872	0.0164179
REACTOME_ACTIVATED_NTRK3_SIGNALS_THROUGH_PI3K	0.0802576	-0.0883579	-0.229061	-0.0733036	0.228784	0.000652706
REACTOME_ACTIVATED_PKN1_STIMULATES_TRANSCRIPTION_OF_AR_ANDROGEN_RECEPTOR_REGULATED_GENES_KLK2_AND_KLK3	0.0709071	0.150424	0.0769106	-0.0818169	-0.0676049	0.0145753
REACTOME_ACTIVATED_TAK1_MEDIATES_P38_MAPK_ACTIVATION	-0.162937	-0.0377933	0.0917516	-0.0749691	-0.0186812	0.0160466
REACTOME_ACTIVATION_OF_AMPK_DOWNSTREAM_OF_NMDARS	-0.0744061	0.12109	0.0588005	-0.0963395	-0.0860645	0.0117887
REACTOME_ACTIVATION_OF_ANTERIOR_HOX_GENES_IN_HINDBRAIN_DEVELOPMENT_DURING_EARLY_EMBRYOGENESIS	-0.121394	0.0627599	-0.106961	0.0164264	0.0600452	0.019336
REACTOME_ACTIVATION_OF_ATR_IN_RESPONSE_TO_REPLICATION_STRESS	-0.142301	0.138495	0.0025561	-0.0115859	-0.153512	0.0496001
REACTOME_ACTIVATION_OF_BAD_AND_TRANSLOCATION_TO_MITOCHONDRIA	0.034589	0.0382722	0.181241	-0.178845	-0.135077	0.0248117
REACTOME_ACTIVATION_OF_BH3_ONLY_PROTEINS	0.00254812	0.0449543	0.176303	-0.141403	-0.0735731	0.00968661
REACTOME_ACTIVATION_OF_C3_AND_C5	0.254209	-0.1914	0.307525	0.00272695	-0.400582	1.34674e-05
REACTOME_ACTIVATION_OF_CASPASES_THROUGH_APOPTOSOME_MEDIATED_CLEAVAGE	-0.38781	-0.107444	-0.0360283	0.137974	0.133617	7.46944e-05
REACTOME_ACTIVATION_OF_IRF3_IRF7_MEDIATED_BY_TBK1_IKK_EPSILON	-0.0370457	0.00538172	0.142741	-0.0211648	-0.142622	0.00980632
REACTOME_ACTIVATION_OF_MATRIX_METALLOPROTEINASES	0.201953	-0.169567	0.41177	0.0295082	-0.344872	2.25755e-13
REACTOME_ACTIVATION_OF_PUMA_AND_TRANSLOCATION_TO_MITOCHONDRIA	-0.168168	0.0235986	0.178214	-0.0433422	0.0704467	0.0390176
REACTOME_ACTIVATION_OF_RAC1	-0.098378	-0.0316395	0.13252	-0.00459852	-0.113216	0.018839
REACTOME_ACTIVATION_OF_RAS_IN_B_CELLS	0.104425	-0.197562	-0.107915	-0.0636087	0.104697	0.0426602
REACTOME_ACTIVATION_OF_THE_PRE_REPLICATIVE_COMPLEX	-0.113654	0.134495	0.0245293	-0.0476813	-0.189729	0.0249191
REACTOME_ACYL_CHAIN_REMODELING_OF_CL	0.0532284	-0.0301054	-0.35663	0.0730801	0.0742048	0.00693522
REACTOME_ACYL_CHAIN_REMODELLING_OF_PC	0.0204601	-0.119756	0.0176394	0.0323584	0.110058	0.0499111
REACTOME_ACYL_CHAIN_REMODELLING_OF_PG	0.0507775	-0.115704	-0.0219642	0.00142171	0.155828	0.0329763
REACTOME_ACYL_CHAIN_REMODELLING_OF_PI	0.092886	-0.182411	-0.0637188	0.0493748	0.17641	0.00216547
REACTOME_ACYL_CHAIN_REMODELLING_OF_PS	0.0914287	-0.0911831	-0.00100458	0.00352077	0.116446	0.0482047
REACTOME_ADAPTIVE_IMMUNE_SYSTEM	-0.0109188	-0.0356904	0.124525	-0.0559873	-0.102668	3.89984e-06
REACTOME_ADENYLATE_CYCLASE_INHIBITORY_PATHWAY	0.136668	-0.0853573	0.225002	-0.0826465	9.16531e-05	0.0268982
REACTOME_ADHERENS_JUNCTIONS_INTERACTIONS	-0.00177461	-0.166364	0.180742	-0.0497371	0.0209837	0.00406845
REACTOME_ADVANCED_GLYCOSYLATION_ENDPRODUCT_RECEPTOR_SIGNALING	0.102649	-0.000992674	0.0995661	-0.0787913	-0.205381	0.00447625
REACTOME_AFLATOXIN_ACTIVATION_AND_DETOXIFICATION	0.197796	0.0485833	-0.163527	0.0399429	0.140248	0.000202279
REACTOME_AGGREPHAGY	-0.0917067	0.150106	0.0109005	-0.109154	-0.137126	0.00143898
REACTOME_ALPHA_LINOLENIC_OMEGA3_AND_LINOLEIC_OMEGA6_ACID_METABOLISM	0.0144654	0.0860274	-0.274417	0.0404275	-0.00371981	0.00154259
REACTOME_ALPHA_PROTEIN_KINASE_1_SIGNALING_PATHWAY	-0.138066	-0.110017	0.130932	0.105024	0.0492496	0.0070531
REACTOME_ALTERNATIVE_COMPLEMENT_ACTIVATION	0.237555	-0.101182	0.31835	-0.0143935	-0.418495	2.96404e-05
REACTOME_AMINE_LIGAND_BINDING_RECEPTORS	0.350688	0.171296	0.274089	0.331688	0.188361	0.000474729
REACTOME_AMINO_ACID_TRANSPORT_ACROSS_THE_PLASMA_MEMBRANE	0.156694	-0.0322456	0.228563	0.0367488	-0.0258032	0.00119412
REACTOME_AMINO_ACIDS_REGULATE_MTORC1	-0.0528843	-0.043537	0.132607	-0.0661964	-0.0279879	0.0209884
REACTOME_AMPK_INHIBITS_CHREBP_TRANSCRIPTIONAL_ACTIVATION_ACTIVITY	0.395075	0.237093	0.286094	0.295241	0.208763	0.00770892
REACTOME_AMYLOID_FIBER_FORMATION	0.104315	-0.132743	0.0928559	0.0290217	-0.164612	1.12735e-05
REACTOME_ANCHORING_FIBRIL_FORMATION	0.317914	-0.177179	0.268745	-0.0224972	-0.350307	8.72434e-08
REACTOME_ANCHORING_OF_THE_BASAL_BODY_TO_THE_PLASMA_MEMBRANE	-0.0738271	0.0875964	0.0623485	-0.0765264	-0.0899138	0.000548929
REACTOME_ANTI_INFLAMMATORY_RESPONSE_FAVOURING_LEISHMANIA_PARASITE_INFECTION	0.0806327	-0.043941	0.138931	-0.0822655	-0.144133	0.00154724
REACTOME_ANTIGEN_ACTIVATES_B_CELL_RECEPTOR_BCR_LEADING_TO_GENERATION_OF_SECOND_MESSENGERS	0.0190541	-0.0968574	0.245144	-0.0464929	-0.186751	5.7429e-05
REACTOME_ANTIGEN_PRESENTATION_FOLDING_ASSEMBLY_AND_PEPTIDE_LOADING_OF_CLASS_I_MHC	-0.0388206	-0.0354722	0.212124	-0.125347	-0.295905	0.000420834
REACTOME_ANTIGEN_PROCESSING_CROSS_PRESENTATION	-0.0532749	-0.0597729	0.164323	-0.0466922	-0.198295	0.000119342
REACTOME_ANTIMICROBIAL_PEPTIDES	0.117423	-0.194755	0.394339	0.0828435	-0.220191	2.98414e-12
REACTOME_APEX1_INDEPENDENT_RESOLUTION_OF_AP_SITES_VIA_THE_SINGLE_NUCLEOTIDE_REPLACEMENT_PATHWAY	0.0220456	0.292557	-0.264054	-0.0810675	-0.191674	0.000236121
REACTOME_APOPTOSIS_INDUCED_DNA_FRAGMENTATION	-0.413324	0.0619426	-0.165893	-0.0218967	0.0818518	0.00231751
REACTOME_APOPTOTIC_CLEAVAGE_OF_CELL_ADHESION_PROTEINS	-0.250777	-0.181621	0.047039	0.0553852	0.061435	0.00383376
REACTOME_APOPTOTIC_EXECUTION_PHASE	-0.178282	-0.0461522	-0.0220164	-0.00856826	0.0156792	0.0445159
REACTOME_ARACHIDONIC_ACID_METABOLISM	0.195522	-0.102432	0.0420975	0.00546937	0.0502764	0.000869508
REACTOME_ARYL_HYDROCARBON_RECEPTOR_SIGNALLING	-0.209451	0.23099	-0.320074	-0.141245	0.106638	9.79621e-06
REACTOME_ASSEMBLY_OF_COLLAGEN_FIBRILS_AND_OTHER_MULTIMERIC_STRUCTURES	0.297826	-0.0786099	0.292178	-0.0214327	-0.367887	2.64775e-10
REACTOME_ASSEMBLY_OF_THE_HIV_VIRION	-0.185546	-0.0287234	-0.0700715	-0.0719229	0.172341	0.00989169
REACTOME_ATF6_ATF6_ALPHA_ACTIVATES_CHAPERONE_GENES	0.00505708	0.102073	0.221755	-0.0941776	-0.305749	2.27293e-05
REACTOME_ATF6_ATF6_ALPHA_ACTIVATES_CHAPERONES	0.00505708	0.102073	0.221755	-0.0941776	-0.305749	2.27293e-05
REACTOME_ATTACHMENT_AND_ENTRY	0.0479442	0.171211	0.169965	-0.0149419	-0.16698	0.00289532
REACTOME_ATTENUATION_PHASE	-0.258009	0.0822531	-0.070149	-0.0414034	-0.0438561	0.00663218
REACTOME_AURKA_ACTIVATION_BY_TPX2	-0.109938	0.101284	0.0641616	-0.083904	-0.103112	0.000135884
REACTOME_BASE_EXCISION_REPAIR	-0.123014	0.114341	-0.0441582	-0.0294529	-0.137966	0.0304933
REACTOME_BASIGIN_INTERACTIONS	-0.045942	-0.184981	0.250677	-0.099197	-0.0758317	1.60958e-05
REACTOME_BETA_OXIDATION_OF_BUTANOYL_COA_TO_ACETYL_COA	0.126125	-0.105146	-0.465822	0.0759726	0.197062	0.000124738
REACTOME_BETA_OXIDATION_OF_DECANOYL_COA_TO_OCTANOYL_COA_COA	0.106409	0.00352635	-0.478596	0.00264323	0.19192	4.22347e-05
REACTOME_BETA_OXIDATION_OF_HEXANOYL_COA_TO_BUTANOYL_COA	0.0930609	0.00255967	-0.490767	0.0658209	0.168666	0.000142486
REACTOME_BETA_OXIDATION_OF_LAUROYL_COA_TO_DECANOYL_COA_COA	0.132505	0.0282835	-0.536201	0.0572508	0.201759	1.25018e-05
REACTOME_BETA_OXIDATION_OF_OCTANOYL_COA_TO_HEXANOYL_COA	0.174949	-0.0125974	-0.509524	0.0818047	0.156161	5.6957e-05
REACTOME_BETA_OXIDATION_OF_PRISTANOYL_COA	-0.0137874	0.0352806	-0.31546	0.0851253	0.0658937	0.00342944
REACTOME_BETA_OXIDATION_OF_VERY_LONG_CHAIN_FATTY_ACIDS	-0.029008	0.0596442	-0.317836	0.00121645	-0.00977955	0.00192598
REACTOME_BINDING_AND_UPTAKE_OF_LIGANDS_BY_SCAVENGER_RECEPTORS	0.215732	0.0100252	0.252356	-0.0434172	-0.434591	1.06806e-10
REACTOME_BINDING_OF_TCF_LEF_CTNNB1_TO_TARGET_GENE_PROMOTERS	-0.128565	-0.104863	0.16835	0.0656587	0.181465	0.0179109
REACTOME_BIOLOGICAL_OXIDATIONS	0.144591	-0.0361583	-0.0304818	0.0396092	0.0347604	0.0305557
REACTOME_BIOSYNTHESIS_OF_MARESIN_LIKE_SPMS	0.357364	0.176692	0.244421	0.340811	0.199957	0.0229136
REACTOME_BIOSYNTHESIS_OF_MARESINS	0.159922	-0.115608	-0.0143573	0.0893013	0.237622	0.011277
REACTOME_BIOSYNTHESIS_OF_SPECIALIZED_PRORESOLVING_MEDIATORS_SPMS	0.23988	-0.0554376	0.0891339	0.071668	0.0594546	0.0280102
REACTOME_BIOTIN_TRANSPORT_AND_METABOLISM	0.0329344	-0.0405768	-0.360135	0.0957567	0.205642	1.09453e-05
REACTOME_BLOOD_GROUP_SYSTEMS_BIOSYNTHESIS	0.318218	0.0159745	0.027777	0.175611	0.281284	3.46352e-05
REACTOME_BRANCHED_CHAIN_AMINO_ACID_CATABOLISM	0.0651194	-0.0241617	-0.441191	0.00162043	0.24941	6.85634e-07
REACTOME_BUDDING_AND_MATURATION_OF_HIV_VIRION	-0.234044	-0.0448292	-0.137119	-0.0158426	0.12687	0.00266643
REACTOME_BUTYRATE_RESPONSE_FACTOR_1_BRF1_BINDS_AND_DESTABILIZES_MRNA	-0.255861	0.119637	0.00400586	-0.162134	-0.0651314	0.0168562
REACTOME_CARBOXYTERMINAL_POST_TRANSLATIONAL_MODIFICATIONS_OF_TUBULIN	-0.00702268	0.0976115	0.143531	-0.125866	-0.160064	0.0024778
REACTOME_CARDIAC_CONDUCTION	0.0311626	-0.0975831	0.053365	0.0240194	0.0985736	0.0297506
REACTOME_CARGO_CONCENTRATION_IN_THE_ER	-0.0257583	-0.0511802	0.146968	-0.0300893	-0.226937	0.000528094
REACTOME_CARGO_TRAFFICKING_TO_THE_PERICILIARY_MEMBRANE	-0.160984	-0.00892964	-0.131149	-0.0483364	0.092865	0.0218601
REACTOME_CARNITINE_METABOLISM	0.0368138	-0.0229549	-0.206702	0.0274946	0.134151	0.00121145
REACTOME_CASPASE_ACTIVATION_VIA_DEATH_RECEPTORS_IN_THE_PRESENCE_OF_LIGAND	0.190995	-0.157981	0.228511	0.000376136	-0.205192	8.07616e-06
REACTOME_CASPASE_ACTIVATION_VIA_EXTRINSIC_APOPTOTIC_SIGNALLING_PATHWAY	0.0373868	-0.0968849	0.11779	-0.0047225	-0.0648002	0.00768499
REACTOME_CASPASE_MEDIATED_CLEAVAGE_OF_CYTOSKELETAL_PROTEINS	-0.0228694	-0.101197	0.102761	0.0709572	-0.149415	0.0316907
REACTOME_CD163_MEDIATING_AN_ANTI_INFLAMMATORY_RESPONSE	0.0456573	-0.0403931	0.402396	-0.153039	-0.309471	4.0461e-08
REACTOME_CD209_DC_SIGN_SIGNALING	0.0509829	-0.114077	0.0832407	-0.0251141	-0.039908	0.0253881
REACTOME_CD28_CO_STIMULATION	-0.00508824	-0.0378116	0.0327885	-0.135632	0.0517823	0.0489718
REACTOME_CD28_DEPENDENT_PI3K_AKT_SIGNALING	0.0276663	-0.0455827	0.026884	-0.139547	0.164856	0.00219345
REACTOME_CD28_DEPENDENT_VAV1_PATHWAY	-0.0277335	-0.0403396	0.180071	-0.166776	-0.185623	0.00135313
REACTOME_CDC42_GTPASE_CYCLE	0.000961984	-0.0347295	0.123051	-0.0665429	-0.0720762	7.17298e-05
REACTOME_CELL_CELL_COMMUNICATION	0.118508	-0.177845	0.207623	-0.0164618	-0.0753232	3.59593e-07
REACTOME_CELL_CELL_JUNCTION_ORGANIZATION	0.022213	-0.089425	0.102481	-0.00730289	0.0671126	0.0268057
REACTOME_CELL_CYCLE	-0.130813	0.0758483	-0.00427179	-0.0561577	-0.0591928	0.0154069
REACTOME_CELL_CYCLE_CHECKPOINTS	-0.159343	0.0673489	0.0188938	-0.0511522	-0.0678502	0.0238425
REACTOME_CELL_CYCLE_MITOTIC	-0.141468	0.0706966	0.01229	-0.0590683	-0.0656369	0.00888518
REACTOME_CELL_EXTRACELLULAR_MATRIX_INTERACTIONS	0.354474	-0.192013	0.402478	-0.105337	-0.436144	4.03283e-10
REACTOME_CELL_JUNCTION_ORGANIZATION	0.16533	-0.195342	0.276331	-0.0369807	-0.14017	2.88195e-08
REACTOME_CELL_SURFACE_INTERACTIONS_AT_THE_VASCULAR_WALL	0.0888108	-0.111759	0.199902	-0.0453089	-0.115011	4.78258e-09
REACTOME_CELLULAR_HEXOSE_TRANSPORT	0.13369	-0.0319745	0.13837	0.160364	0.190412	0.0465064
REACTOME_CELLULAR_RESPONSES_TO_EXTERNAL_STIMULI	-0.090849	0.0254835	0.00700803	-0.0472843	-0.0455041	0.0487318
REACTOME_CGMP_EFFECTS	0.2099	0.057616	0.187355	0.0190807	-0.245601	0.000855406
REACTOME_CHAPERONE_MEDIATED_AUTOPHAGY	-0.076113	0.026184	0.0247503	0.0102202	-0.16194	0.0332688
REACTOME_CHEMOKINE_RECEPTORS_BIND_CHEMOKINES	0.214067	0.0115039	0.304132	0.180956	0.0156232	0.000129895
REACTOME_CHL1_INTERACTIONS	0.119958	-0.167817	0.141333	-0.0617692	-0.182336	0.0044756
REACTOME_CHOLINE_CATABOLISM	0.300259	-0.0291253	-0.15636	0.0114474	0.0962715	0.0157014
REACTOME_CHONDROITIN_SULFATE_BIOSYNTHESIS	0.420237	0.0523627	0.333268	0.0717368	-0.303543	3.6568e-09
REACTOME_CHONDROITIN_SULFATE_DERMATAN_SULFATE_METABOLISM	0.255456	-0.0101135	0.123849	0.0316885	-0.129932	0.000443798
REACTOME_CHROMATIN_MODIFYING_ENZYMES	-0.139867	0.0669639	-0.117492	0.0390016	0.067779	0.000563771
REACTOME_CHYLOMICRON_CLEARANCE	0.0394395	0.00569963	0.16687	0.203661	-0.225661	0.00168235
REACTOME_CILIUM_ASSEMBLY	-0.0828843	0.0727232	0.00232927	-0.0589021	-0.0372544	0.0201828
REACTOME_CITRIC_ACID_CYCLE_TCA_CYCLE	0.0617418	-0.00157579	-0.228793	-0.0772287	0.0949497	0.0231203
REACTOME_CLASS_A_1_RHODOPSIN_LIKE_RECEPTORS	0.192212	0.00160432	0.292569	0.0743379	-0.21863	7.68922e-09
REACTOME_CLASS_C_3_METABOTROPIC_GLUTAMATE_PHEROMONE_RECEPTORS	0.423923	0.273927	0.347661	0.335763	0.262112	0.00792255
REACTOME_CLASS_I_MHC_MEDIATED_ANTIGEN_PROCESSING_PRESENTATION	-0.061554	-0.0408211	0.0973477	-0.0592454	-0.0830623	0.00165816
REACTOME_CLASS_I_PEROXISOMAL_MEMBRANE_PROTEIN_IMPORT	-0.00990611	0.0489546	-0.203814	-0.0383694	0.018011	0.0156918
REACTOME_COBALAMIN_CBL_VITAMIN_B12_TRANSPORT_AND_METABOLISM	0.00954671	-0.0401332	-0.0102691	0.130365	0.132849	0.0167933
REACTOME_COLLAGEN_BIOSYNTHESIS_AND_MODIFYING_ENZYMES	0.304199	0.0151726	0.274532	-0.0296423	-0.42979	9.18988e-11
REACTOME_COLLAGEN_CHAIN_TRIMERIZATION	0.349986	0.0169045	0.224969	-0.016453	-0.387907	6.5306e-09
REACTOME_COLLAGEN_DEGRADATION	0.288958	-0.0616973	0.272722	-0.0131457	-0.319916	6.19944e-11
REACTOME_COLLAGEN_FORMATION	0.267485	-0.0618467	0.296022	-0.0196634	-0.370663	1.11506e-11
REACTOME_COMMON_PATHWAY_OF_FIBRIN_CLOT_FORMATION	0.228781	-0.174923	0.251886	0.0543571	-0.244354	1.23052e-05
REACTOME_COMPLEMENT_CASCADE	0.243834	-0.116897	0.309395	0.045293	-0.387037	1.05551e-07
REACTOME_COMPLEX_I_BIOGENESIS	-0.164121	-0.0614337	-0.269523	0.0249919	0.225964	8.30143e-06
REACTOME_CONDENSATION_OF_PROMETAPHASE_CHROMOSOMES	-0.339038	0.119762	0.11584	0.0426984	-0.327179	1.53575e-05
REACTOME_CONDENSATION_OF_PROPHASE_CHROMOSOMES	-0.381239	0.0296026	0.0237397	0.0233783	-0.198576	0.00154601
REACTOME_CONSTITUTIVE_SIGNALING_BY_ABERRANT_PI3K_IN_CANCER	0.093575	-0.0258898	0.106856	-0.0146998	-0.0318903	0.0419749
REACTOME_CONSTITUTIVE_SIGNALING_BY_AKT1_E17K_IN_CANCER	-0.0606972	-0.0706766	0.064318	-0.0657608	0.127438	0.00346713
REACTOME_COSTIMULATION_BY_THE_CD28_FAMILY	0.0274764	-0.0449406	0.131589	-0.104334	-0.036494	0.000433
REACTOME_CREATION_OF_C4_AND_C2_ACTIVATORS	0.304623	-0.0293141	0.377711	0.0697537	-0.477112	1.67722e-09
REACTOME_CREB_PHOSPHORYLATION	-0.141941	-0.172825	0.0551839	-0.16649	0.105403	0.00771882
REACTOME_CREB1_PHOSPHORYLATION_THROUGH_NMDA_RECEPTOR_MEDIATED_ACTIVATION_OF_RAS_SIGNALING	-0.0143195	-0.10303	-0.0350917	-0.0176631	0.125176	0.00957439
REACTOME_CRISTAE_FORMATION	-0.250348	0.0457173	-0.276323	-0.0602893	0.118837	0.000452744
REACTOME_CRMPS_IN_SEMA3A_SIGNALING	0.232463	0.0128472	0.188194	-0.031954	-0.296165	2.82794e-07
REACTOME_CROSS_PRESENTATION_OF_PARTICULATE_EXOGENOUS_ANTIGENS_PHAGOSOMES	0.133647	-0.180163	0.508428	-0.0709603	-0.476846	4.32993e-11
REACTOME_CROSSLINKING_OF_COLLAGEN_FIBRILS	0.381821	-0.0320057	0.218223	-0.0400406	-0.337081	8.07882e-07
REACTOME_CS_DS_DEGRADATION	0.237067	-0.0315104	0.152868	0.0114422	-0.382387	3.78114e-05
REACTOME_CYCLIN_A_B1_B2_ASSOCIATED_EVENTS_DURING_G2_M_TRANSITION	-0.14565	0.0333037	-0.060003	-0.0713455	0.0740695	0.0237569
REACTOME_CYCLIN_D_ASSOCIATED_EVENTS_IN_G1	-0.0312133	0.0104834	-0.0186293	-0.0405008	0.124493	0.00335797
REACTOME_CYP2E1_REACTIONS	-0.0764475	-0.262759	0.224112	0.161085	-0.221999	0.00103705
REACTOME_CYTOCHROME_C_MEDIATED_APOPTOTIC_RESPONSE	-0.21785	-0.0266858	0.0149714	0.100434	0.0547263	0.0349598
REACTOME_CYTOCHROME_P450_ARRANGED_BY_SUBSTRATE_TYPE	0.126257	-0.0469841	-0.024922	0.0883938	0.15071	0.000920324
REACTOME_CYTOKINE_SIGNALING_IN_IMMUNE_SYSTEM	-0.0141758	-0.0538548	0.129749	-0.0600913	-0.114341	1.18458e-05
REACTOME_CYTOSOLIC_SENSORS_OF_PATHOGEN_ASSOCIATED_DNA	-0.0650439	-0.0206771	-0.0818678	-0.045562	0.0903983	0.0105337
REACTOME_DCC_MEDIATED_ATTRACTIVE_SIGNALING	0.0185876	-0.108921	-0.0697331	-0.0726159	0.0943984	0.0183155
REACTOME_DEACTIVATION_OF_THE_BETA_CATENIN_TRANSACTIVATING_COMPLEX	-0.13778	0.073648	-0.0129022	-0.0178356	0.0534907	0.0213138
REACTOME_DEADENYLATION_DEPENDENT_MRNA_DECAY	-0.28555	0.0753389	-0.0837744	-0.0406687	-0.000714238	0.000847332
REACTOME_DEADENYLATION_OF_MRNA	-0.314774	0.0431318	-0.0651872	0.0158182	-0.00108164	0.00806041
REACTOME_DECTIN_2_FAMILY	0.138675	-0.047831	0.212994	0.142975	-0.126925	7.83568e-05
REACTOME_DEFECTIVE_B4GALT1_CAUSES_B4GALT1_CDG_CDG_2D	0.498493	-0.0224266	0.313809	-0.0806506	-0.553153	9.36112e-11
REACTOME_DEFECTIVE_B4GALT7_CAUSES_EDS_PROGEROID_TYPE	0.288865	-0.0631658	0.113114	-0.0869642	-0.244993	0.000309557
REACTOME_DEFECTIVE_CHST14_CAUSES_EDS_MUSCULOCONTRACTURAL_TYPE	0.410305	-0.0260115	0.328752	-0.109807	-0.657525	4.05932e-10
REACTOME_DEFECTIVE_CHST3_CAUSES_SEDCJD	0.423139	-0.0196922	0.312357	-0.100623	-0.608872	1.47925e-09
REACTOME_DEFECTIVE_CHST6_CAUSES_MCDC1	0.515571	-0.00386325	0.329574	-0.0555738	-0.607747	3.3694e-11
REACTOME_DEFECTIVE_CHSY1_CAUSES_TPBS	0.422332	-0.0182534	0.321395	-0.0939283	-0.614015	9.27025e-10
REACTOME_DEFECTIVE_FACTOR_VIII_CAUSES_HEMOPHILIA_A	0.243373	-0.03586	0.122681	0.0482289	-0.183457	0.0419833
REACTOME_DEFECTIVE_LFNG_CAUSES_SCDO3	0.200194	-0.119109	-0.00592273	-0.044504	0.185029	0.0411796
REACTOME_DEFECTIVE_RIPK1_MEDIATED_REGULATED_NECROSIS	0.104248	-0.227032	0.145452	0.000993727	-0.1476	0.00594947
REACTOME_DEFECTIVE_ST3GAL3_CAUSES_MCT12_AND_EIEE15	0.515571	-0.00386325	0.329574	-0.0555738	-0.607747	3.3694e-11
REACTOME_DEFECTS_IN_BIOTIN_BTN_METABOLISM	0.127759	-0.0692247	-0.375014	0.0871531	0.225716	3.22753e-05
REACTOME_DEFECTS_IN_VITAMIN_AND_COFACTOR_METABOLISM	0.092352	-0.021156	-0.254246	0.0947044	0.166893	0.000114929
REACTOME_DEFENSINS	0.172894	0.0218484	0.305028	0.146945	0.0208181	9.83304e-05
REACTOME_DEGRADATION_OF_CYSTEINE_AND_HOMOCYSTEINE	0.0658064	0.0227567	-0.287329	-0.0362438	0.200609	4.30095e-05
REACTOME_DEGRADATION_OF_THE_EXTRACELLULAR_MATRIX	0.239319	-0.107755	0.239116	-0.00104873	-0.286331	1.71196e-09
REACTOME_DEPOSITION_OF_NEW_CENPA_CONTAINING_NUCLEOSOMES_AT_THE_CENTROMERE	-0.218986	0.149437	-0.0898652	-0.00896405	0.0304403	0.0398115
REACTOME_DERMATAN_SULFATE_BIOSYNTHESIS	0.366576	0.00640998	0.315451	-0.0547542	-0.534488	4.96093e-10
REACTOME_DETOXIFICATION_OF_REACTIVE_OXYGEN_SPECIES	0.051564	-0.0611441	0.120847	-0.068897	-0.224417	3.48355e-05
REACTOME_DIGESTION_OF_DIETARY_CARBOHYDRATE	0.213411	-0.0413782	0.283058	0.167023	-0.000752217	4.05512e-05
REACTOME_DIGESTION_OF_DIETARY_LIPID	0.367151	0.17158	0.320016	0.306578	0.224817	0.000470976
REACTOME_DISASSEMBLY_OF_THE_DESTRUCTION_COMPLEX_AND_RECRUITMENT_OF_AXIN_TO_THE_MEMBRANE	-0.0989073	-0.0557367	0.149763	-0.0776143	0.0078109	0.0248148
REACTOME_DISEASES_ASSOCIATED_WITH_GLYCOSAMINOGLYCAN_METABOLISM	0.287026	-0.0341106	0.167966	-0.0433004	-0.307967	2.51841e-08
REACTOME_DISEASES_ASSOCIATED_WITH_O_GLYCOSYLATION_OF_PROTEINS	0.290778	0.0096676	0.132198	0.0722813	-0.0462642	0.000714733
REACTOME_DISEASES_OF_GLYCOSYLATION	0.213372	-0.0431206	0.10637	-0.0114431	-0.128702	6.8718e-06
REACTOME_DISEASES_OF_IMMUNE_SYSTEM	-0.00850324	-0.158314	0.241802	0.0693748	-0.093657	2.45291e-06
REACTOME_DISEASES_OF_METABOLISM	0.171738	-0.036365	0.00858215	0.0144202	-0.0469425	0.00351678
REACTOME_DISEASES_OF_MISMATCH_REPAIR_MMR	-0.212383	0.197398	-0.205685	-0.107353	-0.116164	0.0177975
REACTOME_DISINHIBITION_OF_SNARE_FORMATION	0.163263	-0.229724	-0.121798	0.023183	0.0608586	0.0235955
REACTOME_DISSOLUTION_OF_FIBRIN_CLOT	0.131374	-0.225783	0.433574	-0.00650487	-0.354651	2.14812e-10
REACTOME_DNA_DAMAGE_BYPASS	-0.120028	0.0932626	0.0351375	-0.0667209	-0.143075	0.014291
REACTOME_DNA_DAMAGE_TELOMERE_STRESS_INDUCED_SENESCENCE	0.037881	0.0661213	-0.0926142	0.131623	0.0284616	0.0163023
REACTOME_DNA_DOUBLE_STRAND_BREAK_REPAIR	-0.130149	0.11515	-0.0551351	0.00797145	-0.0801715	0.0190834
REACTOME_DNA_DOUBLE_STRAND_BREAK_RESPONSE	-0.16184	0.125651	-0.143967	0.0348838	-0.00992948	0.000256309
REACTOME_DNA_METHYLATION	-0.156441	0.197731	0.0926386	-0.0704233	-0.301647	0.00128786
REACTOME_DNA_REPAIR	-0.104988	0.0912564	-0.063892	-0.0300793	-0.0426744	0.0161582
REACTOME_DNA_REPLICATION	-0.134954	0.0722542	0.0471118	-0.060469	-0.120261	0.0440121
REACTOME_DNA_REPLICATION_INITIATION	-0.132227	0.110874	0.0773653	-0.0650471	-0.21048	0.00203408
REACTOME_DNA_STRAND_ELONGATION	-0.16284	0.153207	0.0516999	-0.0553003	-0.232218	0.00979509
REACTOME_DOWNREGULATION_OF_ERBB2_SIGNALING	-0.111007	0.0958231	-0.094984	-0.0796432	0.0922098	0.00183949
REACTOME_DOWNREGULATION_OF_SMAD2_3_SMAD4_TRANSCRIPTIONAL_ACTIVITY	-0.192831	-0.01209	-0.13335	0.0306395	0.0884005	0.0117479
REACTOME_DUAL_INCISION_IN_GG_NER	-0.141194	0.0963325	-0.015038	-0.0541615	-0.140049	0.026192
REACTOME_DUAL_INCISION_IN_TC_NER	-0.147386	0.0944222	-0.0875726	-0.0462444	-0.0815587	0.0159046
REACTOME_E3_UBIQUITIN_LIGASES_UBIQUITINATE_TARGET_PROTEINS	-0.196609	0.0379127	-0.0906152	0.0214076	-0.0210622	0.014353
REACTOME_ECM_PROTEOGLYCANS	0.423017	-0.0954658	0.236453	-0.0438659	-0.373957	2.37482e-08
REACTOME_EFFECTS_OF_PIP2_HYDROLYSIS	0.0899036	-0.0918517	-0.0799169	-0.0820098	0.111078	0.00960735
REACTOME_EGFR_DOWNREGULATION	-0.0499475	-0.0236969	0.0483202	-0.167505	0.0081797	0.0190852
REACTOME_EGFR_INTERACTS_WITH_PHOSPHOLIPASE_C_GAMMA	-0.0167149	0.132589	0.198239	-0.0492502	-0.156513	0.00576932
REACTOME_EGR2_AND_SOX10_MEDIATED_INITIATION_OF_SCHWANN_CELL_MYELINATION	0.106435	0.0106444	0.0438808	0.0418669	-0.156853	0.0383702
REACTOME_EICOSANOID_LIGAND_BINDING_RECEPTORS	0.313929	0.13991	0.253174	0.251457	0.152363	0.00180171
REACTOME_EICOSANOIDS	0.203295	-0.166429	0.00238278	-0.0458808	0.0672218	0.00430846
REACTOME_ELASTIC_FIBRE_FORMATION	0.372549	-0.0624896	0.266267	-0.0109775	-0.410495	1.2241e-09
REACTOME_ELEVATION_OF_CYTOSOLIC_CA2_LEVELS	-0.03431	-0.171885	0.182557	-0.0416452	-0.067851	0.0352367
REACTOME_ENDOSOMAL_SORTING_COMPLEX_REQUIRED_FOR_TRANSPORT_ESCRT	-0.188765	-0.0957186	-0.0979499	-0.075027	0.177656	0.000880884
REACTOME_ENDOSOMAL_VACUOLAR_PATHWAY	-0.0128612	-0.0960254	0.263356	-0.0762951	-0.305701	0.00055165
REACTOME_EPH_EPHRIN_SIGNALING	0.0300632	-0.0419394	0.122002	-0.039413	-0.134344	0.00209845
REACTOME_EPHA_MEDIATED_GROWTH_CONE_COLLAPSE	0.162596	-0.0512632	0.137198	-0.0256933	-0.196187	0.000587274
REACTOME_EPIGENETIC_REGULATION_OF_GENE_EXPRESSION	-0.210528	0.0987223	-0.141404	-0.0505916	-0.0175661	0.00340828
REACTOME_ERBB2_ACTIVATES_PTK6_SIGNALING	-0.0771124	-0.0486087	-0.11597	0.0549667	0.230071	0.0111747
REACTOME_ERCC6_CSB_AND_EHMT2_G9A_POSITIVELY_REGULATE_RRNA_EXPRESSION	-0.393119	0.185967	-0.306028	-0.0268065	0.0220204	1.40246e-05
REACTOME_ERYTHROCYTES_TAKE_UP_CARBON_DIOXIDE_AND_RELEASE_OXYGEN	-0.0926287	-0.170331	-0.209751	0.277441	0.144935	0.000707868
REACTOME_ERYTHROCYTES_TAKE_UP_OXYGEN_AND_RELEASE_CARBON_DIOXIDE	-0.0681743	-0.236022	-0.245669	0.380848	0.141567	0.000931459
REACTOME_ERYTHROPOIETIN_ACTIVATES_PHOSPHOLIPASE_C_GAMMA_PLCG	0.0694788	0.0251318	0.295276	-0.021341	-0.281448	1.84004e-05
REACTOME_ERYTHROPOIETIN_ACTIVATES_STAT5	0.171728	-0.0616013	0.272542	0.0212824	-0.0370762	0.0183445
REACTOME_ESTROGEN_BIOSYNTHESIS	0.31998	-0.193474	-0.26125	0.171322	0.274	3.57387e-06
REACTOME_ESTROGEN_DEPENDENT_GENE_EXPRESSION	-0.132568	0.0948819	-0.0454802	-0.00555002	0.018038	0.00674098
REACTOME_ETHANOL_OXIDATION	0.222001	-0.0989602	0.0880077	0.127661	-0.18616	0.00143789
REACTOME_EXTENSION_OF_TELOMERES	-0.0946038	0.128552	-0.0359142	-0.046571	-0.112069	0.029351
REACTOME_EXTRACELLULAR_MATRIX_ORGANIZATION	0.271895	-0.11767	0.262013	-0.0201327	-0.31404	6.68045e-11
REACTOME_FACTORS_INVOLVED_IN_MEGAKARYOCYTE_DEVELOPMENT_AND_PLATELET_PRODUCTION	-0.0439652	0.0529312	0.0104987	-0.0447902	-0.088296	0.00176122
REACTOME_FASL_CD95L_SIGNALING	0.0439347	-0.241173	0.139928	0.0832095	-0.0991554	0.0264948
REACTOME_FATTY_ACID_METABOLISM	0.10954	-0.0209011	-0.154494	0.0120382	0.0821471	0.00116494
REACTOME_FATTY_ACIDS	0.081298	-0.204066	-0.206146	-0.00516396	0.370255	5.85212e-07
REACTOME_FCERI_MEDIATED_CA_2_MOBILIZATION	0.059615	-0.0703387	0.134644	-0.0639775	-0.163928	0.00096377
REACTOME_FCGAMMA_RECEPTOR_FCGR_DEPENDENT_PHAGOCYTOSIS	0.0227529	-0.0326406	0.146848	-0.103969	-0.160386	1.71939e-05
REACTOME_FCGR3A_MEDIATED_IL10_SYNTHESIS	0.0308125	-0.0283817	0.0971928	-0.0504049	-0.149075	0.0169151
REACTOME_FGFR2_ALTERNATIVE_SPLICING	-0.23082	0.118026	-0.210012	-0.0304652	0.0367416	0.000185364
REACTOME_FGFR2_LIGAND_BINDING_AND_ACTIVATION	0.267899	0.10242	0.268761	0.22134	0.107266	0.000227464
REACTOME_FGFR2B_LIGAND_BINDING_AND_ACTIVATION	0.244631	0.0865641	0.2612	0.167712	0.0885163	0.00102113
REACTOME_FGFR2C_LIGAND_BINDING_AND_ACTIVATION	0.370465	0.192384	0.294272	0.311834	0.208679	0.00144337
REACTOME_FGFR3B_LIGAND_BINDING_AND_ACTIVATION	0.197451	-0.0762175	0.138855	0.168266	0.233223	0.00618303
REACTOME_FIBRONECTIN_MATRIX_FORMATION	0.394769	-0.232753	0.468294	-0.087577	-0.398739	2.47721e-10
REACTOME_FICOLINS_BIND_TO_REPETITIVE_CARBOHYDRATE_STRUCTURES_ON_THE_TARGET_CELL_SURFACE	-0.0478348	-0.229894	0.162045	0.108589	-0.158747	0.000820469
REACTOME_FLT3_SIGNALING_THROUGH_SRC_FAMILY_KINASES	0.108656	-0.0984377	0.250172	0.0493564	-0.310187	4.98378e-05
REACTOME_FORMATION_OF_FIBRIN_CLOT_CLOTTING_CASCADE	0.174762	-0.120414	0.209808	0.0328088	-0.234289	7.01921e-05
REACTOME_FORMATION_OF_INCISION_COMPLEX_IN_GG_NER	-0.10611	0.0751545	-0.157474	-0.067011	-0.0456822	0.00313993
REACTOME_FORMATION_OF_RNA_POL_II_ELONGATION_COMPLEX	-0.218014	0.0947828	-0.111964	0.0037241	-0.0631034	0.00245191
REACTOME_FORMATION_OF_TC_NER_PRE_INCISION_COMPLEX	-0.11145	0.0547217	-0.091492	-0.0712137	0.00434167	0.00601886
REACTOME_FORMATION_OF_THE_BETA_CATENIN_TCF_TRANSACTIVATING_COMPLEX	-0.155459	0.0644922	-0.0799266	0.0174857	0.11254	0.00296654
REACTOME_FORMATION_OF_THE_CORNIFIED_ENVELOPE	0.0472822	-0.168424	0.168674	0.0602614	0.130556	2.46409e-05
REACTOME_FORMATION_OF_THE_EARLY_ELONGATION_COMPLEX	-0.183066	0.0791022	-0.112599	-0.0199605	-0.0730448	0.0304782
REACTOME_FORMATION_OF_XYLULOSE_5_PHOSPHATE	0.0372465	0.0574806	-0.361973	-0.110688	0.159631	0.000602923
REACTOME_FORMYL_PEPTIDE_RECEPTORS_BIND_FORMYL_PEPTIDES_AND_MANY_OTHER_LIGANDS	0.119022	-0.134371	0.296364	-0.0251334	-0.277967	4.99936e-06
REACTOME_FRUCTOSE_CATABOLISM	0.209437	0.0291689	0.150501	0.0848271	-0.23807	0.00292145
REACTOME_G_ALPHA_I_SIGNALLING_EVENTS	0.0944831	-0.0346084	0.0920396	-0.0489651	-0.0556376	0.0271057
REACTOME_G_ALPHA_Q_SIGNALLING_EVENTS	0.110883	-0.0683246	0.0750489	-0.0546491	-0.0187103	0.00644152
REACTOME_G1_S_SPECIFIC_TRANSCRIPTION	-0.200893	0.0963315	0.0803078	0.0226237	-0.0726417	0.0230812
REACTOME_G2_M_DNA_DAMAGE_CHECKPOINT	-0.129482	0.0921855	-0.0365672	-0.0117761	-0.0675907	0.0471146
REACTOME_G2_M_DNA_REPLICATION_CHECKPOINT	-0.313838	0.105979	0.0697224	-0.000981011	0.018907	0.0122481
REACTOME_G2_PHASE	0.177676	0.109803	0.0737446	0.054089	-0.0403875	0.0395924
REACTOME_GAP_FILLING_DNA_REPAIR_SYNTHESIS_AND_LIGATION_IN_GG_NER	-0.127247	0.152857	-0.0162525	-0.0542253	-0.164217	0.0312865
REACTOME_GAP_JUNCTION_ASSEMBLY	-0.00338818	0.121515	0.164302	-0.16087	-0.199644	0.000438405
REACTOME_GDP_FUCOSE_BIOSYNTHESIS	0.0568006	-0.127712	-0.36992	0.179503	0.155269	0.000241984
REACTOME_GENE_AND_PROTEIN_EXPRESSION_BY_JAK_STAT_SIGNALING_AFTER_INTERLEUKIN_12_STIMULATION	-0.00706914	0.00344607	0.0222897	-0.146627	-0.127635	0.0223802
REACTOME_GENERATION_OF_SECOND_MESSENGER_MOLECULES	0.152871	-0.0779741	0.271107	-0.0264553	-0.317521	2.5003e-10
REACTOME_GLOBAL_GENOME_NUCLEOTIDE_EXCISION_REPAIR_GG_NER	-0.0871365	0.0793933	-0.0735689	-0.0938012	-0.0826974	0.0237933
REACTOME_GLUCURONIDATION	0.0954254	-0.0844964	-0.116848	0.14901	0.0606738	0.0339287
REACTOME_GLUTAMATE_AND_GLUTAMINE_METABOLISM	0.174145	-0.0140579	0.00468927	-0.0152663	-0.243598	0.00257071
REACTOME_GLUTAMATE_NEUROTRANSMITTER_RELEASE_CYCLE	0.0663948	0.00315456	0.154696	-0.0265293	-0.0148325	0.0064547
REACTOME_GLUTATHIONE_CONJUGATION	0.145733	-0.015206	-0.120696	-0.0270712	0.0440923	0.0306913
REACTOME_GLYCEROPHOSPHOLIPID_BIOSYNTHESIS	0.0588235	-0.0345512	-0.075823	0.000124523	0.0986475	5.76419e-05
REACTOME_GLYCEROPHOSPHOLIPID_CATABOLISM	0.176845	-0.00248679	-0.165117	0.0515776	0.142784	0.00840342
REACTOME_GLYCOGEN_METABOLISM	0.124489	-0.128209	0.0632603	-0.0963923	0.000533203	0.0325846
REACTOME_GLYCOGEN_STORAGE_DISEASES	0.113046	-0.172103	0.103559	-0.09713	0.0319413	0.0118363
REACTOME_GLYCOGEN_SYNTHESIS	0.0653718	-0.148696	0.151061	-0.0963861	-0.118691	0.00407227
REACTOME_GLYCOSAMINOGLYCAN_METABOLISM	0.266518	-0.0152017	0.101373	0.054579	-0.104955	1.40846e-05
REACTOME_GLYOXYLATE_METABOLISM_AND_GLYCINE_DEGRADATION	-0.00294651	-0.00982408	-0.218554	-0.0483376	0.170304	0.000468819
REACTOME_GP1B_IX_V_ACTIVATION_SIGNALLING	0.293993	0.0662695	0.0563471	-0.0509081	-0.325348	1.98362e-07
REACTOME_GPCR_LIGAND_BINDING	0.22911	0.0351209	0.237578	0.0901234	-0.0906719	1.70283e-06
REACTOME_GPVI_MEDIATED_ACTIVATION_CASCADE	0.10926	-0.0769042	0.173749	-0.0883483	-0.158237	4.26739e-05
REACTOME_GRB2_SOS_PROVIDES_LINKAGE_TO_MAPK_SIGNALING_FOR_INTEGRINS	0.150732	-0.139465	0.112803	0.0605576	-0.250289	0.000211708
REACTOME_GRB7_EVENTS_IN_ERBB2_SIGNALING	-0.220741	0.0379953	-0.273947	0.0877927	0.0747305	0.0384791
REACTOME_GROWTH_HORMONE_RECEPTOR_SIGNALING	0.0269585	-0.0514387	0.235832	-0.0543216	-0.163306	9.24278e-05
REACTOME_HCMV_LATE_EVENTS	-0.22505	-0.0443927	-0.0709631	-0.0630221	0.118406	0.0043117
REACTOME_HDACS_DEACETYLATE_HISTONES	-0.239488	0.137658	-0.186453	0.00403437	0.0655294	0.000127598
REACTOME_HDL_ASSEMBLY	0.181093	0.0003132	0.0983159	-0.0322382	-0.317047	0.00116736
REACTOME_HDL_CLEARANCE	0.195167	-0.0191185	0.31116	0.00378223	-0.36291	3.85816e-07
REACTOME_HDL_REMODELING	0.20334	-0.00658949	0.149236	-0.00879282	-0.294284	0.00100742
REACTOME_HDMS_DEMETHYLATE_HISTONES	-0.137249	0.0579025	-0.150675	-0.0626105	0.101924	0.00925147
REACTOME_HDR_THROUGH_MMEJ_ALT_NHEJ	-0.163933	0.202065	-0.289548	0.048446	-0.0916785	0.000329995
REACTOME_HEME_DEGRADATION	0.205267	-0.0393654	0.173976	0.0923151	-0.174958	1.2819e-05
REACTOME_HEMOSTASIS	0.0844338	-0.074512	0.168516	-0.0460776	-0.155975	8.15258e-09
REACTOME_HEPARAN_SULFATE_HEPARIN_HS_GAG_METABOLISM	0.242732	-0.018684	0.0458541	0.0128577	-0.128315	0.000830414
REACTOME_HIV_ELONGATION_ARREST_AND_RECOVERY	-0.265474	0.137425	-0.0806206	0.0480195	-0.0936372	0.00109497
REACTOME_HIV_LIFE_CYCLE	-0.203951	0.0549702	-0.0908384	-0.0263487	0.00787916	0.0132986
REACTOME_HIV_TRANSCRIPTION_ELONGATION	-0.208298	0.102762	-0.0927515	-0.01057	-0.087572	0.00633626
REACTOME_HIV_TRANSCRIPTION_INITIATION	-0.0990757	0.108534	-0.115802	-0.00644642	-0.0340974	0.00160164
REACTOME_HOMOLOGY_DIRECTED_REPAIR	-0.118651	0.116038	-0.0522878	0.0211635	-0.0934673	0.0140564
REACTOME_HSF1_ACTIVATION	-0.211872	0.0637953	-0.0757275	-0.0629572	-0.0654962	0.029247
REACTOME_HSP90_CHAPERONE_CYCLE_FOR_STEROID_HORMONE_RECEPTORS_SHR	-0.0902863	0.119386	0.0202484	-0.127382	-0.117343	0.00405503
REACTOME_HUR_ELAVL1_BINDS_AND_STABILIZES_MRNA	-0.189511	-0.0197998	-0.252185	-0.012888	0.121396	0.0116383
REACTOME_IKBA_VARIANT_LEADS_TO_EDA_ID	0.0496262	-0.119715	0.152225	-0.0501675	0.0966235	0.0224205
REACTOME_IKK_COMPLEX_RECRUITMENT_MEDIATED_BY_RIP1	0.0180398	-0.0659751	0.157441	-0.0474061	-0.0567138	0.00690634
REACTOME_IL_6_TYPE_CYTOKINE_RECEPTOR_LIGAND_INTERACTIONS	0.302592	0.0370782	0.117189	0.200473	0.185424	0.0119716
REACTOME_IMMUNOREGULATORY_INTERACTIONS_BETWEEN_A_LYMPHOID_AND_A_NON_LYMPHOID_CELL	0.229912	-0.0141123	0.324316	-0.00782785	-0.280852	2.02212e-11
REACTOME_INACTIVATION_OF_CSF3_G_CSF_SIGNALING	0.145167	-0.0632748	0.193932	0.0383414	-0.0762938	0.000318928
REACTOME_INCRETIN_SYNTHESIS_SECRETION_AND_INACTIVATION	0.136615	-0.0739522	0.192939	0.0563843	-0.148216	0.000947148
REACTOME_INFECTION_WITH_MYCOBACTERIUM_TUBERCULOSIS	-0.128095	-0.0517266	0.16078	-0.0444056	-0.156241	9.55292e-05
REACTOME_INFLAMMASOMES	0.0334079	-0.0924808	0.155221	0.0269388	-0.122239	0.000415295
REACTOME_INITIAL_TRIGGERING_OF_COMPLEMENT	0.281309	-0.0763001	0.335929	0.0300118	-0.426622	3.02218e-08
REACTOME_INLA_MEDIATED_ENTRY_OF_LISTERIA_MONOCYTOGENES_INTO_HOST_CELLS	-0.169706	-0.0599109	-0.186288	-0.0778213	0.298744	0.000342092
REACTOME_INLB_MEDIATED_ENTRY_OF_LISTERIA_MONOCYTOGENES_INTO_HOST_CELL	-0.129627	-0.0167076	0.0865517	-0.141414	-0.0331124	0.0346654
REACTOME_INSULIN_RECEPTOR_RECYCLING	-0.0921641	-0.00215595	0.186576	-0.0461635	-0.180491	0.00958936
REACTOME_INSULIN_RECEPTOR_SIGNALLING_CASCADE	0.0339552	-0.0501868	0.00183189	-0.0279272	0.0931462	0.0362667
REACTOME_INTEGRIN_CELL_SURFACE_INTERACTIONS	0.325581	-0.105458	0.301337	-0.0254076	-0.369819	6.94956e-11
REACTOME_INTEGRIN_SIGNALING	0.0558731	-0.144637	0.0914635	0.0355972	-0.169224	0.000729792
REACTOME_INTERACTION_BETWEEN_L1_AND_ANKYRINS	-0.0326325	-0.197692	-0.071703	0.209576	0.0289737	0.00157717
REACTOME_INTERFERON_ALPHA_BETA_SIGNALING	0.0374793	-0.0489379	0.217491	-0.093115	-0.199424	0.00105432
REACTOME_INTERFERON_GAMMA_SIGNALING	0.070497	-0.087597	0.178045	-0.0668369	-0.136701	0.000689896
REACTOME_INTERFERON_SIGNALING	-0.0469428	-0.0332565	0.132373	-0.0885494	-0.138623	0.00114339
REACTOME_INTERLEUKIN_1_PROCESSING	0.141221	-0.180151	0.298255	0.0457027	-0.243753	1.63658e-06
REACTOME_INTERLEUKIN_10_SIGNALING	0.269862	-0.0398508	0.320832	0.0246432	-0.186314	4.5267e-10
REACTOME_INTERLEUKIN_12_FAMILY_SIGNALING	0.0217212	0.0156613	0.0556334	-0.134389	-0.150135	0.000636284
REACTOME_INTERLEUKIN_12_SIGNALING	0.0159691	0.012218	0.0237084	-0.133091	-0.11478	0.0120295
REACTOME_INTERLEUKIN_15_SIGNALING	0.0883468	-0.061409	0.168502	-0.00240983	-0.0661894	0.0488879
REACTOME_INTERLEUKIN_17_SIGNALING	-0.134937	-0.0602196	0.0826148	-0.0616776	0.0308819	0.000664115
REACTOME_INTERLEUKIN_18_SIGNALING	0.0630912	-0.307693	0.151598	-0.094354	-0.0488648	0.00723577
REACTOME_INTERLEUKIN_2_FAMILY_SIGNALING	0.113756	-0.105083	0.133572	-0.0427649	-0.0458458	0.0112251
REACTOME_INTERLEUKIN_2_SIGNALING	0.200801	-0.134698	0.115676	0.0115584	0.00794378	0.0150657
REACTOME_INTERLEUKIN_20_FAMILY_SIGNALING	0.129567	-0.0321887	0.203288	-0.00829158	-0.126412	0.00214839
REACTOME_INTERLEUKIN_21_SIGNALING	0.267526	-0.0503778	0.268256	-0.0285632	-0.186676	1.36723e-05
REACTOME_INTERLEUKIN_23_SIGNALING	0.148774	0.035918	0.261665	-0.0220844	-0.12722	0.00255684
REACTOME_INTERLEUKIN_27_SIGNALING	0.141201	0.0186702	0.269631	0.00871789	-0.210485	6.85756e-05
REACTOME_INTERLEUKIN_35_SIGNALLING	0.151907	0.00906346	0.277624	-0.00102763	-0.210135	3.69774e-05
REACTOME_INTERLEUKIN_36_PATHWAY	0.190196	-0.0443651	0.309484	-0.0146663	-0.131372	0.000137271
REACTOME_INTERLEUKIN_37_SIGNALING	-0.195336	-0.137729	0.0550475	-0.0461984	0.00662061	0.0221077
REACTOME_INTERLEUKIN_4_AND_INTERLEUKIN_13_SIGNALING	0.197872	-0.0851777	0.291368	-0.0299503	-0.285802	6.11569e-14
REACTOME_INTERLEUKIN_6_FAMILY_SIGNALING	-0.00992015	0.00216389	0.208961	0.0306239	-0.108401	0.000156185
REACTOME_INTERLEUKIN_6_SIGNALING	-0.0486393	-0.0167147	0.246909	0.0335319	-0.158069	0.000180951
REACTOME_INTERLEUKIN_7_SIGNALING	0.132766	-0.0746288	0.120227	-0.0409247	0.0384289	0.0326963
REACTOME_INTERLEUKIN_9_SIGNALING	0.250308	-0.0497304	0.259294	-0.0417264	-0.196731	2.79272e-05
REACTOME_INTERLEUKIN_RECEPTOR_SHC_SIGNALING	0.0469358	-0.0869476	0.101153	-0.0622485	0.0696453	0.0460567
REACTOME_INTESTINAL_ABSORPTION	0.402841	0.238454	0.326585	0.329954	0.253835	0.00492322
REACTOME_INTRAFLAGELLAR_TRANSPORT	0.0493976	0.108843	0.0548078	-0.0548727	-0.0497422	0.011977
REACTOME_INTRINSIC_PATHWAY_FOR_APOPTOSIS	-0.0696806	-0.0154347	0.113744	-0.0451412	-0.0587592	0.0190301
REACTOME_INTRINSIC_PATHWAY_OF_FIBRIN_CLOT_FORMATION	0.154619	-0.076362	0.163634	0.0133	-0.275498	0.000932832
REACTOME_ION_HOMEOSTASIS	-0.00983156	-0.140937	0.0521157	-0.0098895	0.0869127	0.022205
REACTOME_ION_TRANSPORT_BY_P_TYPE_ATPASES	-0.0164169	-0.110706	-0.0490637	0.0356587	0.18283	0.000124859
REACTOME_IONOTROPIC_ACTIVITY_OF_KAINATE_RECEPTORS	-0.125093	-0.0431095	-0.268666	0.0756288	0.200997	0.000563963
REACTOME_IRAK1_RECRUITS_IKK_COMPLEX	-0.145382	-0.0636496	0.00940355	-0.0668871	0.106916	0.0469147
REACTOME_IRAK2_MEDIATED_ACTIVATION_OF_TAK1_COMPLEX	-0.125002	-0.104125	0.126505	0.098177	0.052691	0.0132871
REACTOME_IRAK4_DEFICIENCY_TLR2_4	-0.0289261	-0.162593	0.30346	0.109384	-0.229898	1.0587e-07
REACTOME_IRE1ALPHA_ACTIVATES_CHAPERONES	0.017213	0.0304047	0.0512247	-0.0250515	-0.185759	0.000839515
REACTOME_IRON_UPTAKE_AND_TRANSPORT	-0.0258405	0.00994209	0.182572	-0.0404382	-0.207936	3.0881e-06
REACTOME_IRS_ACTIVATION	0.00368372	-0.147551	-0.0205568	0.0834021	0.222846	0.0269175
REACTOME_IRS_MEDIATED_SIGNALLING	0.0742209	-0.0714247	-0.01288	-0.0386406	0.094232	0.0108604
REACTOME_JNK_C_JUN_KINASES_PHOSPHORYLATION_AND_ACTIVATION_MEDIATED_BY_ACTIVATED_HUMAN_TAK1	-0.153316	-0.0981017	0.000901678	-0.0567194	0.0959145	0.0067794
REACTOME_JOSEPHIN_DOMAIN_DUBS	-0.179918	0.0915958	-0.195525	-0.0575773	0.0822878	0.00951043
REACTOME_KERATAN_SULFATE_BIOSYNTHESIS	0.366869	-0.0613995	0.0963927	0.0248458	-0.157588	2.48622e-05
REACTOME_KERATAN_SULFATE_DEGRADATION	0.184196	0.00822056	0.112636	0.0225623	-0.371073	6.3541e-06
REACTOME_KERATAN_SULFATE_KERATIN_METABOLISM	0.219461	-0.04714	0.0341785	0.0560456	-0.152818	0.00281007
REACTOME_KERATINIZATION	0.0472822	-0.168424	0.168674	0.0602614	0.130556	2.46409e-05
REACTOME_KETONE_BODY_METABOLISM	0.0898448	-0.0667008	-0.203767	-0.0261892	0.0653946	0.0340245
REACTOME_KINESINS	-0.161334	0.0721903	-0.00379903	-0.049966	-0.133191	0.00854896
REACTOME_KSRP_KHSRP_BINDS_AND_DESTABILIZES_MRNA	-0.242074	0.121606	-0.0306641	-0.128237	-0.0650677	0.0186294
REACTOME_L1CAM_INTERACTIONS	0.001941	-0.0735521	0.106812	-0.0259986	-0.0930736	0.00151928
REACTOME_LAGGING_STRAND_SYNTHESIS	-0.197145	0.139344	0.0427082	-0.0534844	-0.205574	0.0130202
REACTOME_LAMININ_INTERACTIONS	0.269753	-0.227161	0.170477	-0.0137592	-0.158608	0.00131441
REACTOME_LDL_CLEARANCE	-0.0447847	-0.0232756	0.15613	0.0103157	-0.207121	0.000812047
REACTOME_LECTIN_PATHWAY_OF_COMPLEMENT_ACTIVATION	0.0741466	-0.103927	0.194935	0.141519	-0.0393027	0.00686868
REACTOME_LEISHMANIA_INFECTION	0.0717385	-0.0624885	0.172826	-0.0762107	-0.175082	1.78403e-06
REACTOME_LGI_ADAM_INTERACTIONS	0.323373	0.127901	0.26972	0.260906	0.215011	0.00205378
REACTOME_LISTERIA_MONOCYTOGENES_ENTRY_INTO_HOST_CELLS	-0.141365	-0.0397273	-0.0133625	-0.129877	0.0924057	0.0174646
REACTOME_LONG_TERM_POTENTIATION	0.0796633	-0.00639694	-0.177689	0.0463505	0.268736	0.000139174
REACTOME_LOSS_OF_FUNCTION_OF_SMAD2_3_IN_CANCER	-0.0113486	-0.149905	0.00629785	0.0162696	0.214413	0.00262725
REACTOME_LTC4_CYSLTR_MEDIATED_IL4_PRODUCTION	0.397089	-0.0325653	0.159658	-0.0408533	-0.342879	0.000894178
REACTOME_M_PHASE	-0.14668	0.0602589	0.0116606	-0.0665682	-0.0489464	0.00902255
REACTOME_MAP2K_AND_MAPK_ACTIVATION	0.0572834	-0.106429	0.0611107	0.0185586	-0.192726	0.000228517
REACTOME_MAP3K8_TPL2_DEPENDENT_MAPK1_3_ACTIVATION	-0.174121	-0.0583849	0.0960621	-0.0495607	0.0764685	0.00815546
REACTOME_MAPK_TARGETS_NUCLEAR_EVENTS_MEDIATED_BY_MAP_KINASES	-0.0912403	-0.0492879	0.0985076	-0.0930126	-0.0110681	0.0307413
REACTOME_MASTL_FACILITATES_MITOTIC_PROGRESSION	-0.227043	-0.0183174	-0.0788497	-0.113973	0.124019	0.0302658
REACTOME_MATURATION_OF_PROTEIN_3A	0.0525783	-0.260335	-0.302358	0.1059	0.382255	3.73521e-08
REACTOME_MECP2_REGULATES_NEURONAL_RECEPTORS_AND_CHANNELS	-0.0274436	0.0802468	-0.015902	-0.0627903	-0.198525	0.02965
REACTOME_MEIOSIS	0.0255618	0.10622	-0.132372	-0.00818082	-0.0641702	0.0369947
REACTOME_MEIOTIC_RECOMBINATION	0.0723175	0.0972953	-0.18225	0.0450671	-0.0418546	0.0271454
REACTOME_MET_ACTIVATES_PTK2_SIGNALING	0.348621	-0.121865	0.193581	-0.0647869	-0.272402	6.70743e-06
REACTOME_MET_INTERACTS_WITH_TNS_PROTEINS	0.224783	-0.185737	0.257032	-0.208616	-0.197281	0.00128611
REACTOME_MET_PROMOTES_CELL_MOTILITY	0.280878	-0.113989	0.193098	-0.0668115	-0.23022	8.96939e-06
REACTOME_MET_RECEPTOR_ACTIVATION	-0.10164	-0.00279269	-0.207651	0.178425	0.158098	0.00939457
REACTOME_METABOLIC_DISORDERS_OF_BIOLOGICAL_OXIDATION_ENZYMES	0.040731	-0.0172938	-0.0980804	0.0551864	0.0823977	0.0398561
REACTOME_METABOLISM_OF_AMINE_DERIVED_HORMONES	0.165054	-0.0158259	0.344012	0.132532	0.190594	0.000651222
REACTOME_METABOLISM_OF_ANGIOTENSINOGEN_TO_ANGIOTENSINS	0.196973	-0.0757569	0.346463	0.0531829	-0.421931	2.35674e-11
REACTOME_METABOLISM_OF_COFACTORS	0.00467917	0.0476296	-0.207448	-0.0725241	0.217008	5.30881e-06
REACTOME_METABOLISM_OF_FAT_SOLUBLE_VITAMINS	0.163918	-0.0602088	0.10505	0.0297551	-0.102476	0.0064258
REACTOME_METABOLISM_OF_INGESTED_SEMET_SEC_MESEC_INTO_H2SE	0.214691	0.0338858	-0.0133162	0.0249643	-0.154493	0.0182352
REACTOME_METABOLISM_OF_NITRIC_OXIDE_NOS3_ACTIVATION_AND_REGULATION	0.0310398	-0.0457871	-0.167386	-0.0283032	0.0763218	0.00647967
REACTOME_METABOLISM_OF_NUCLEOTIDES	0.0270545	-0.024028	0.060582	-0.0719028	-0.131271	0.000232689
REACTOME_METABOLISM_OF_PORPHYRINS	0.106381	-0.0682626	0.0445428	0.0456452	-0.0825167	0.0119306
REACTOME_METABOLISM_OF_STEROID_HORMONES	0.11482	-0.0644019	-0.0709577	0.0262815	0.195484	0.000237297
REACTOME_METABOLISM_OF_VITAMINS_AND_COFACTORS	0.114096	-0.0383735	0.0111072	0.0299372	-0.00859363	0.0103716
REACTOME_METABOLISM_OF_WATER_SOLUBLE_VITAMINS_AND_COFACTORS	0.104192	-0.040514	-0.00118371	0.0407815	-0.00783207	0.0271057
REACTOME_METAL_ION_SLC_TRANSPORTERS	0.205684	-0.123225	0.101493	0.149468	0.0172537	0.00093399
REACTOME_METAL_SEQUESTRATION_BY_ANTIMICROBIAL_PROTEINS	-0.0661487	-0.312814	0.573534	0.0373489	-0.405048	9.14706e-13
REACTOME_METALLOPROTEASE_DUBS	-0.252782	0.0173823	-0.111695	0.0323872	0.125796	0.00893433
REACTOME_MHC_CLASS_II_ANTIGEN_PRESENTATION	-0.0236012	0.0318004	0.104954	-0.0571058	-0.147066	6.76447e-05
REACTOME_MICRORNA_MIRNA_BIOGENESIS	-0.1279	0.0706408	-0.112576	0.00801427	-0.0414196	0.0415579
REACTOME_MIRO_GTPASE_CYCLE	-0.225697	0.0910348	-0.200897	-0.14471	0.0813269	0.00248272
REACTOME_MISCELLANEOUS_SUBSTRATES	0.0906824	-0.156304	-0.0369722	0.0272671	0.254409	0.000132567
REACTOME_MISMATCH_REPAIR	-0.102571	0.14934	-0.0865482	-0.11778	-0.168327	0.0235999
REACTOME_MITOCHONDRIAL_BIOGENESIS	-0.116475	0.0415644	-0.112589	-0.0576686	0.060297	0.000288578
REACTOME_MITOCHONDRIAL_CALCIUM_ION_TRANSPORT	-0.087806	0.0350124	-0.278269	0.00748566	0.0788037	0.000736368
REACTOME_MITOCHONDRIAL_FATTY_ACID_BETA_OXIDATION	0.087694	-0.0179277	-0.346662	0.0195407	0.126429	1.54185e-05
REACTOME_MITOCHONDRIAL_FATTY_ACID_BETA_OXIDATION_OF_SATURATED_FATTY_ACIDS	0.133883	-0.0362637	-0.40344	-0.00749002	0.158355	0.000331792
REACTOME_MITOCHONDRIAL_FATTY_ACID_BETA_OXIDATION_OF_UNSATURATED_FATTY_ACIDS	0.0770499	0.0635317	-0.45866	0.0379834	0.139369	0.000220406
REACTOME_MITOCHONDRIAL_IRON_SULFUR_CLUSTER_BIOGENESIS	-0.159499	0.0716575	-0.202757	0.00492556	0.13805	0.00249385
REACTOME_MITOCHONDRIAL_PROTEIN_IMPORT	-0.0883399	0.0678007	-0.186881	-0.0118617	0.0783622	0.0015819
REACTOME_MITOCHONDRIAL_TRANSLATION	-0.303534	0.0479487	-0.314811	0.0492402	0.180301	5.9172e-07
REACTOME_MITOCHONDRIAL_TRNA_AMINOACYLATION	-0.241727	0.0214153	-0.369883	0.0749396	0.102029	3.80093e-06
REACTOME_MITOPHAGY	-0.187232	0.10503	-0.193787	-0.04583	-0.00551376	0.000321628
REACTOME_MITOTIC_G2_G2_M_PHASES	-0.0991426	0.056999	0.0383521	-0.070509	-0.0517711	0.0369392
REACTOME_MITOTIC_METAPHASE_AND_ANAPHASE	-0.160481	0.0565763	0.00616425	-0.0602557	-0.044327	0.0264422
REACTOME_MITOTIC_PROMETAPHASE	-0.153973	0.0928952	0.0407134	-0.0631579	-0.0823308	0.00186296
REACTOME_MITOTIC_PROPHASE	-0.177366	0.0211882	-0.0484454	-0.0565247	0.0310027	0.0276456
REACTOME_MITOTIC_SPINDLE_CHECKPOINT	-0.212772	0.072463	0.0312575	-0.051264	-0.0454546	0.00411871
REACTOME_MODULATION_BY_MTB_OF_HOST_IMMUNE_SYSTEM	0.000353754	-0.0910764	0.188057	0.00139443	-0.171306	0.0122394
REACTOME_MOLECULES_ASSOCIATED_WITH_ELASTIC_FIBRES	0.370345	-0.0696581	0.266608	-0.016905	-0.44176	3.40423e-09
REACTOME_MRNA_DECAY_BY_3_TO_5_EXORIBONUCLEASE	-0.262069	0.110187	-0.0468986	-0.0590839	-0.050058	0.030941
REACTOME_MRNA_DECAY_BY_5_TO_3_EXORIBONUCLEASE	-0.262711	0.0769184	-0.149809	-0.107335	0.0586807	0.000399403
REACTOME_MRNA_EDITING	-0.0133411	0.168362	0.0894351	-0.0229193	-0.0296558	0.0349396
REACTOME_MRNA_SPLICING	-0.289427	0.138721	-0.209037	-0.0288987	0.0517192	6.9614e-05
REACTOME_MRNA_SPLICING_MINOR_PATHWAY	-0.210464	0.126352	-0.171045	0.00760609	-0.0144993	0.00118003
REACTOME_MTOR_SIGNALLING	-0.137629	-0.0329888	-0.0131406	-0.0927229	0.0606046	0.0381998
REACTOME_MULTIFUNCTIONAL_ANION_EXCHANGERS	0.244574	0.027754	0.18754	0.213628	0.128676	0.0318657
REACTOME_MUSCLE_CONTRACTION	0.233332	-0.0970877	0.245453	-0.0399202	-0.253917	5.71959e-10
REACTOME_MYD88_INDEPENDENT_TLR4_CASCADE	-0.0601416	-0.0722818	0.103541	-0.0379051	-0.0141063	0.00025084
REACTOME_MYOGENESIS	-0.112933	-0.0103439	0.0313761	-0.113238	0.129717	0.0178699
REACTOME_N_GLYCAN_ANTENNAE_ELONGATION	0.252668	-0.0246105	0.00617052	0.0968871	0.116758	0.0396482
REACTOME_N_GLYCAN_TRIMMING_AND_ELONGATION_IN_THE_CIS_GOLGI	0.0339308	-0.0828172	-0.271626	0.0832742	0.0833638	0.0309244
REACTOME_NCAM_SIGNALING_FOR_NEURITE_OUT_GROWTH	0.177028	-0.0618784	0.0181951	-0.0389498	-0.121847	0.0137964
REACTOME_NCAM1_INTERACTIONS	0.37794	0.0304623	0.181511	-0.0616872	-0.354907	2.70433e-06
REACTOME_NEF_AND_SIGNAL_TRANSDUCTION	0.0345281	-0.062313	0.411445	-0.0618677	-0.488956	9.68737e-11
REACTOME_NEGATIVE_EPIGENETIC_REGULATION_OF_RRNA_EXPRESSION	-0.188257	0.0906798	-0.129018	-0.063761	5.88744e-05	0.00972574
REACTOME_NEGATIVE_REGULATION_OF_FLT3	0.0266128	-0.0331459	0.158379	0.0924029	-0.0683945	0.0426198
REACTOME_NEGATIVE_REGULATION_OF_MET_ACTIVITY	-0.0990628	-0.0272678	0.112465	-0.0983584	-0.0801259	0.0203189
REACTOME_NEGATIVE_REGULATION_OF_TCF_DEPENDENT_SIGNALING_BY_WNT_LIGAND_ANTAGONISTS	0.374424	0.109863	0.24098	0.226389	0.136778	0.00330009
REACTOME_NEGATIVE_REGULATION_OF_THE_PI3K_AKT_NETWORK	-0.00584784	-0.0439766	0.0891007	-0.0206264	-0.0042897	0.019199
REACTOME_NERVOUS_SYSTEM_DEVELOPMENT	0.0100667	-0.00902372	0.0495095	-0.0313191	-0.0922506	0.0151006
REACTOME_NETRIN_1_SIGNALING	-0.124057	-0.0531124	0.0303272	-0.0421655	0.0788423	0.0117836
REACTOME_NETRIN_MEDIATED_REPULSION_SIGNALS	-0.135709	0.0488695	-0.195457	-0.0181018	0.23965	0.00107467
REACTOME_NEUROFASCIN_INTERACTIONS	0.0542606	-0.111916	0.11582	0.136931	-0.0662154	0.0199604
REACTOME_NEUROTRANSMITTER_CLEARANCE	0.0522193	-0.100011	-0.173771	-0.0448222	0.212712	0.0178492
REACTOME_NEUROTRANSMITTER_RELEASE_CYCLE	0.0674663	-0.0364134	-0.0103531	0.0186254	0.104122	0.0468918
REACTOME_NEUTROPHIL_DEGRANULATION	0.0419251	-0.0808993	0.176095	-0.0295213	-0.147837	1.37832e-08
REACTOME_NF_KB_ACTIVATION_THROUGH_FADD_RIP_1_PATHWAY_MEDIATED_BY_CASPASE_8_AND_10	0.0282033	-0.16261	0.143884	-0.0733698	-0.0722386	0.0304626
REACTOME_NGF_STIMULATED_TRANSCRIPTION	0.0611669	0.0309978	0.0296756	0.058438	0.207508	0.00662136
REACTOME_NICOTINAMIDE_SALVAGING	0.113849	-0.100506	0.294327	0.0500946	-0.271261	3.57863e-07
REACTOME_NICOTINATE_METABOLISM	0.145853	-0.106919	0.229484	0.0262047	-0.235962	3.80789e-09
REACTOME_NITRIC_OXIDE_STIMULATES_GUANYLATE_CYCLASE	0.226793	0.0866128	0.204089	0.0974709	-0.158258	0.000562659
REACTOME_NOD1_2_SIGNALING_PATHWAY	-0.120743	-0.0904197	0.0601963	-0.00582494	0.0205979	0.0186467
REACTOME_NON_INTEGRIN_MEMBRANE_ECM_INTERACTIONS	0.33995	-0.157573	0.19377	-0.0552335	-0.230504	1.06669e-06
REACTOME_NONCANONICAL_ACTIVATION_OF_NOTCH3	-0.112986	0.0724181	-0.0248757	0.179369	0.153795	0.0237475
REACTOME_NONHOMOLOGOUS_END_JOINING_NHEJ	-0.121524	0.063192	-0.202857	0.0282682	0.0111439	0.000434113
REACTOME_NOTCH4_ACTIVATION_AND_TRANSMISSION_OF_SIGNAL_TO_THE_NUCLEUS	-0.0839504	0.0493863	-0.0558016	0.147285	0.173724	0.0239131
REACTOME_NR1H2_NR1H3_REGULATE_GENE_EXPRESSION_LINKED_TO_GLUCONEOGENESIS	-0.154432	-0.0255276	-0.353278	-0.0184168	0.279214	0.000352209
REACTOME_NR1H2_NR1H3_REGULATE_GENE_EXPRESSION_LINKED_TO_LIPOGENESIS	-0.20155	0.0129153	-0.290832	-0.0556396	0.26808	1.4533e-05
REACTOME_NR1H2_NR1H3_REGULATE_GENE_EXPRESSION_LINKED_TO_TRIGLYCERIDE_LIPOLYSIS_IN_ADIPOSE	-0.182983	-0.0125917	-0.344896	-0.0335816	0.279255	0.000313018
REACTOME_NR1H2_NR1H3_REGULATE_GENE_EXPRESSION_TO_CONTROL_BILE_ACID_HOMEOSTASIS	-0.202276	-0.0410185	-0.221739	-0.00603294	0.244725	3.76095e-05
REACTOME_NR1H2_NR1H3_REGULATE_GENE_EXPRESSION_TO_LIMIT_CHOLESTEROL_UPTAKE	-0.182983	-0.0125917	-0.344896	-0.0335816	0.279255	0.000313018
REACTOME_NRAGE_SIGNALS_DEATH_THROUGH_JNK	0.127005	-0.0234998	0.058392	-0.0671718	-0.054788	0.00631109
REACTOME_NRCAM_INTERACTIONS	-0.126933	-0.108101	-0.303969	0.203916	0.265015	2.06831e-06
REACTOME_NUCLEAR_ENVELOPE_NE_REASSEMBLY	-0.179296	0.0571292	-0.0578818	-0.0560843	-0.0110999	0.0194485
REACTOME_NUCLEAR_EVENTS_KINASE_AND_TRANSCRIPTION_FACTOR_ACTIVATION	-0.0564201	-0.0116648	0.0485029	-0.0491132	0.0774849	0.0321939
REACTOME_NUCLEOBASE_CATABOLISM	0.152874	-0.0779378	0.107313	-0.0395493	-0.109711	0.000271411
REACTOME_NUCLEOTIDE_BINDING_DOMAIN_LEUCINE_RICH_REPEAT_CONTAINING_RECEPTOR_NLR_SIGNALING_PATHWAYS	-0.0720236	-0.0805639	0.0889015	-0.00132293	-0.0257353	0.00598206
REACTOME_NUCLEOTIDE_EXCISION_REPAIR	-0.120045	0.0940008	-0.0971293	-0.0672156	-0.0565072	0.00504339
REACTOME_NUCLEOTIDE_SALVAGE	0.109011	-0.0356179	0.187425	-0.108159	-0.251097	7.28698e-08
REACTOME_O_GLYCOSYLATION_OF_TSR_DOMAIN_CONTAINING_PROTEINS	0.305824	0.0137684	0.223122	0.0502024	-0.148572	2.37674e-05
REACTOME_O_LINKED_GLYCOSYLATION	0.253697	0.00651547	0.099898	0.139238	0.00139517	0.00190263
REACTOME_O_LINKED_GLYCOSYLATION_OF_MUCINS	0.178979	0.000954244	0.0635421	0.206759	0.0973162	0.0111811
REACTOME_OAS_ANTIVIRAL_RESPONSE	0.0883337	-0.04365	0.119052	-0.124377	-0.252538	0.00763716
REACTOME_OLFACTORY_SIGNALING_PATHWAY	-0.151589	-0.125381	-0.311663	0.0274748	0.288176	2.3675e-05
REACTOME_ORGANELLE_BIOGENESIS_AND_MAINTENANCE	-0.0945577	0.065062	-0.0373958	-0.0607116	-0.00262398	0.00177764
REACTOME_ORGANIC_ANION_TRANSPORTERS	-0.182768	-0.0573385	-0.233307	0.0483039	0.126882	0.0365912
REACTOME_ORGANIC_CATION_ANION_ZWITTERION_TRANSPORT	-0.0267998	-0.226616	0.123801	-0.221741	0.0446177	0.0372195
REACTOME_ORGANIC_CATION_TRANSPORT	-0.0267998	-0.226616	0.123801	-0.221741	0.0446177	0.0372195
REACTOME_OTHER_INTERLEUKIN_SIGNALING	-0.0574069	-0.140248	0.0344622	0.10671	0.0386769	0.0106373
REACTOME_OTHER_SEMAPHORIN_INTERACTIONS	0.257017	-0.0675658	0.294862	-0.00212081	-0.133227	8.83266e-08
REACTOME_P130CAS_LINKAGE_TO_MAPK_SIGNALING_FOR_INTEGRINS	0.107628	-0.156051	0.107837	0.0610723	-0.216202	0.000297851
REACTOME_P38MAPK_EVENTS	0.0252253	-0.0683601	-0.152549	-0.136147	0.178247	0.000907884
REACTOME_P75NTR_REGULATES_AXONOGENESIS	-0.0318277	0.0980067	0.227348	-0.22776	-0.163911	0.020001
REACTOME_PARASITE_INFECTION	0.0417293	-0.061281	0.15953	-0.107574	-0.193616	2.9409e-05
REACTOME_PCNA_DEPENDENT_LONG_PATCH_BASE_EXCISION_REPAIR	-0.138447	0.118126	-0.0109827	-0.0344192	-0.188723	0.0314338
REACTOME_PD_1_SIGNALING	0.191302	-0.057822	0.235544	-0.0392361	-0.24034	3.01626e-06
REACTOME_PEPTIDE_HORMONE_BIOSYNTHESIS	0.497699	0.260482	0.370489	0.358838	0.284671	0.00025392
REACTOME_PEPTIDE_HORMONE_METABOLISM	0.0940442	-0.0493628	0.167481	0.0473359	-0.17176	1.60624e-07
REACTOME_PEPTIDE_LIGAND_BINDING_RECEPTORS	0.15696	-0.0302732	0.2869	0.0294326	-0.267845	5.6049e-09
REACTOME_PERK_REGULATES_GENE_EXPRESSION	-0.185755	0.109231	0.0229313	-0.0729257	-0.127491	0.0074079
REACTOME_PEROXISOMAL_LIPID_METABOLISM	0.0221056	0.0741194	-0.278635	0.0457569	0.03212	0.000440642
REACTOME_PEROXISOMAL_PROTEIN_IMPORT	0.0616547	0.0444226	-0.19121	0.0932703	0.130695	0.000474904
REACTOME_PHASE_2_PLATEAU_PHASE	0.135067	0.272796	-0.0831667	0.211122	0.252492	0.00681044
REACTOME_PHASE_3_RAPID_REPOLARISATION	0.00736585	0.256348	-0.205114	0.187383	0.258153	0.000482209
REACTOME_PHASE_I_FUNCTIONALIZATION_OF_COMPOUNDS	0.167161	-0.0552689	0.0114495	0.0509353	0.0184239	0.0212787
REACTOME_PHOSPHATE_BOND_HYDROLYSIS_BY_NTPDASE_PROTEINS	0.345038	-0.0446073	-0.0222012	0.102238	0.0973809	0.00572202
REACTOME_PHOSPHOLIPID_METABOLISM	0.00619616	-0.0475974	-0.0861758	-0.0263692	0.108955	1.36481e-06
REACTOME_PHOSPHORYLATION_OF_EMI1	-0.454146	0.0485669	0.0236254	0.0320316	-0.24112	0.00128935
REACTOME_PHYSIOLOGICAL_FACTORS	0.459931	0.238563	0.344276	0.351468	0.250453	0.000145676
REACTOME_PI_METABOLISM	-0.0414542	-0.0665141	-0.0948145	-0.0584822	0.0979093	0.000845816
REACTOME_PI3K_AKT_ACTIVATION	0.0340783	-0.0916756	-0.0667165	-0.100441	0.162696	0.0259473
REACTOME_PI3K_AKT_SIGNALING_IN_CANCER	0.0364195	-0.0611677	0.0937727	-0.0244389	0.0437342	0.00270679
REACTOME_PINK1_PRKN_MEDIATED_MITOPHAGY	-0.184739	0.11424	-0.197323	-0.116923	0.0149315	0.000689081
REACTOME_PIWI_INTERACTING_RNA_PIRNA_BIOGENESIS	-0.0953803	0.1503	-0.132268	0.0246702	-0.0571704	0.00101567
REACTOME_PKMTS_METHYLATE_HISTONE_LYSINES	-0.131173	0.0650706	-0.131487	-0.0114056	0.053526	0.00468147
REACTOME_PLASMA_LIPOPROTEIN_ASSEMBLY	0.132998	-0.0432404	0.0310753	0.0356374	-0.180744	0.0385446
REACTOME_PLASMA_LIPOPROTEIN_ASSEMBLY_REMODELING_AND_CLEARANCE	0.125264	-0.0287643	0.161446	0.0382538	-0.190016	8.98796e-08
REACTOME_PLASMA_LIPOPROTEIN_CLEARANCE	0.0227549	-0.0254995	0.185611	0.0249659	-0.227069	7.49616e-07
REACTOME_PLASMA_LIPOPROTEIN_REMODELING	0.254432	0.0110473	0.157979	0.121264	-0.1324	0.00313088
REACTOME_PLATELET_ACTIVATION_SIGNALING_AND_AGGREGATION	0.151356	-0.0936472	0.19035	-0.0626501	-0.201275	6.78218e-08
REACTOME_PLATELET_ADHESION_TO_EXPOSED_COLLAGEN	0.251087	-0.0822886	0.261513	-0.0142015	-0.328359	9.53707e-07
REACTOME_PLATELET_AGGREGATION_PLUG_FORMATION	0.15259	-0.110231	0.134068	0.0133455	-0.227717	4.81155e-06
REACTOME_PLATELET_CALCIUM_HOMEOSTASIS	-0.0705205	-0.152001	0.0506542	0.00645251	0.0915149	0.0456968
REACTOME_PLATELET_SENSITIZATION_BY_LDL	-0.175819	-0.061058	0.151981	-0.0439803	-0.0866655	0.00242047
REACTOME_POLYMERASE_SWITCHING	-0.214469	0.127735	0.089518	-0.0579799	-0.242996	0.00402713
REACTOME_POLYMERASE_SWITCHING_ON_THE_C_STRAND_OF_THE_TELOMERE	-0.131513	0.112948	0.0836921	-0.0131505	-0.192656	0.00806937
REACTOME_POSITIVE_EPIGENETIC_REGULATION_OF_RRNA_EXPRESSION	-0.282686	0.124209	-0.203109	-0.052365	-0.0193844	0.00058102
REACTOME_POST_CHAPERONIN_TUBULIN_FOLDING_PATHWAY	-0.0624045	0.142805	0.097827	-0.117564	-0.206419	0.000546312
REACTOME_POST_TRANSLATIONAL_MODIFICATION_SYNTHESIS_OF_GPI_ANCHORED_PROTEINS	0.121401	-0.0420547	0.136136	0.0926731	0.00513107	0.00169697
REACTOME_POSTMITOTIC_NUCLEAR_PORE_COMPLEX_NPC_REFORMATION	-0.274177	0.0370188	-0.0850848	-0.0486549	0.0598178	0.0473675
REACTOME_POTASSIUM_CHANNELS	0.206989	-0.0269883	0.0458783	-0.128213	-0.0171107	0.0346172
REACTOME_POTENTIAL_THERAPEUTICS_FOR_SARS	-0.156721	0.0742858	-0.0601271	-0.0319156	-0.00561653	0.0072084
REACTOME_POU5F1_OCT4_SOX2_NANOG_ACTIVATE_GENES_RELATED_TO_PROLIFERATION	-0.0220908	-0.0391732	0.23468	0.0120676	-0.186743	0.0127627
REACTOME_POU5F1_OCT4_SOX2_NANOG_REPRESS_GENES_RELATED_TO_DIFFERENTIATION	0.356465	0.129409	0.235927	0.245457	0.218336	0.00546603
REACTOME_PRE_NOTCH_PROCESSING_IN_GOLGI	0.0773379	-0.131149	0.0536192	-0.0984266	0.0868325	0.00483777
REACTOME_PREGNENOLONE_BIOSYNTHESIS	0.0384259	0.00219351	-0.088253	0.00638469	0.206171	0.0144234
REACTOME_PROCESSING_OF_CAPPED_INTRON_CONTAINING_PRE_MRNA	-0.284811	0.120185	-0.185424	-0.0321319	0.0529337	0.00016923
REACTOME_PROCESSING_OF_CAPPED_INTRONLESS_PRE_MRNA	-0.264875	0.0911594	-0.15286	-0.0389573	-0.00181298	0.0068511
REACTOME_PROCESSING_OF_DNA_DOUBLE_STRAND_BREAK_ENDS	-0.122483	0.10046	-0.0838975	0.0474561	-0.0340854	0.0135027
REACTOME_PROCESSING_OF_INTRONLESS_PRE_MRNAS	-0.316052	0.0811344	-0.144858	-0.0256705	-0.0134988	0.00760429
REACTOME_PROCESSING_OF_SMDT1	-0.0748292	0.0231318	-0.278644	0.0417159	0.0755582	0.000744251
REACTOME_PROCESSIVE_SYNTHESIS_ON_THE_LAGGING_STRAND	-0.130428	0.119768	0.0333624	-0.0906742	-0.206697	0.016967
REACTOME_PROPIONYL_COA_CATABOLISM	0.214219	-0.207955	-0.40621	0.138791	0.234511	4.71269e-05
REACTOME_PROTEIN_LOCALIZATION	-0.038679	0.0434629	-0.203393	0.0277989	0.0744059	3.21102e-05
REACTOME_PROTEIN_METHYLATION	-0.237515	0.118733	-0.024748	-0.0173431	-0.086625	0.0432317
REACTOME_PROTEIN_PROTEIN_INTERACTIONS_AT_SYNAPSES	0.0535351	-0.0301441	-0.0522131	0.0452343	0.110297	0.0190996
REACTOME_PROTEIN_REPAIR	0.0126605	-0.150797	0.188001	-0.224858	0.0960981	0.000113391
REACTOME_PROTEIN_UBIQUITINATION	-0.235152	0.0408124	-0.0545442	-0.0390581	-0.0228782	0.00394266
REACTOME_PROTON_COUPLED_MONOCARBOXYLATE_TRANSPORT	-0.0276208	-0.161145	0.253708	-0.165255	0.00828962	0.0100766
REACTOME_PTK6_REGULATES_CELL_CYCLE	0.00622029	0.0221132	-0.0507748	-0.0460572	0.187165	0.0419977
REACTOME_PTK6_REGULATES_PROTEINS_INVOLVED_IN_RNA_PROCESSING	-0.351964	0.0564721	-0.357232	-0.00732081	0.183167	2.16941e-06
REACTOME_PURINE_SALVAGE	0.0649163	-0.0694799	0.129644	-0.0472433	-0.138879	0.0125164
REACTOME_PURINERGIC_SIGNALING_IN_LEISHMANIASIS_INFECTION	0.122451	-0.125647	0.207227	0.0226199	-0.245879	2.88593e-08
REACTOME_PYRIMIDINE_CATABOLISM	0.123929	-0.100235	0.242538	-0.126658	-0.193504	5.45358e-05
REACTOME_PYRIMIDINE_SALVAGE	0.0745348	0.0538264	0.201683	-0.173792	-0.350778	1.70703e-08
REACTOME_PYROPTOSIS	-0.157065	-0.076612	0.06283	0.00740544	-0.057975	0.0339314
REACTOME_PYRUVATE_METABOLISM	-0.0291626	-0.0798532	-0.167783	-0.114494	0.126346	0.00168442
REACTOME_PYRUVATE_METABOLISM_AND_CITRIC_ACID_TCA_CYCLE	0.0271022	-0.0444753	-0.194512	-0.0992907	0.115308	0.00475085
REACTOME_RAC1_GTPASE_CYCLE	0.026162	-0.0449891	0.13446	-0.0723676	-0.0965166	5.79632e-06
REACTOME_RAC2_GTPASE_CYCLE	-0.00839785	-0.0626531	0.12969	-0.107327	-0.165401	6.1843e-08
REACTOME_RAC3_GTPASE_CYCLE	0.0145103	-0.0482553	0.118557	-0.098621	-0.113828	6.19382e-07
REACTOME_RAF_ACTIVATION	-0.0867342	-0.0434777	-0.0594025	-0.0589717	0.0894847	0.0303152
REACTOME_RAP1_SIGNALLING	0.108539	-0.00164775	0.121996	-0.0757864	-0.190376	0.00126834
REACTOME_RAS_ACTIVATION_UPON_CA2_INFLUX_THROUGH_NMDA_RECEPTOR	0.0865505	-0.0866894	-0.095847	0.0315227	0.19597	0.00218761
REACTOME_RAS_PROCESSING	-0.0224521	-0.091443	-0.0923845	0.0121737	0.153856	0.000236736
REACTOME_RAS_SIGNALING_DOWNSTREAM_OF_NF1_LOSS_OF_FUNCTION_VARIANTS	0.0175577	-0.156799	-0.174858	-0.0724946	0.174098	0.0165384
REACTOME_RECEPTOR_TYPE_TYROSINE_PROTEIN_PHOSPHATASES	0.038429	-0.0523925	-0.0727773	-0.0165612	0.227124	0.000499438
REACTOME_RECOGNITION_OF_DNA_DAMAGE_BY_PCNA_CONTAINING_REPLICATION_COMPLEX	-0.146331	0.106935	-0.00483941	-0.0351484	-0.149486	0.0251486
REACTOME_RECRUITMENT_OF_MITOTIC_CENTROSOME_PROTEINS_AND_COMPLEXES	-0.09148	0.0907377	0.0600558	-0.0821402	-0.0686791	0.00151186
REACTOME_RECRUITMENT_OF_NUMA_TO_MITOTIC_CENTROSOMES	-0.0817088	0.101447	0.0754918	-0.0951043	-0.0964089	0.000135215
REACTOME_RECYCLING_OF_EIF2_GDP	-0.307246	0.230422	-0.0585143	-0.122688	-0.143259	0.00218447
REACTOME_RECYCLING_PATHWAY_OF_L1	-0.0336547	-0.0139893	0.15805	-0.120151	-0.122919	0.000586512
REACTOME_REDUCTION_OF_CYTOSOLIC_CA_LEVELS	-0.122036	-0.145043	-0.0546101	0.0538355	0.190873	0.00611549
REACTOME_REELIN_SIGNALLING_PATHWAY	0.258287	0.141594	0.362669	-0.01717	-0.373301	3.89482e-07
REACTOME_REGULATED_NECROSIS	-0.124566	-0.0680399	0.04619	0.000355121	-0.0371077	0.0372062
REACTOME_REGULATED_PROTEOLYSIS_OF_P75NTR	-0.0403557	-0.130119	0.0963428	0.114033	0.141116	0.0106825
REACTOME_REGULATION_BY_C_FLIP	0.131315	-0.183844	0.165839	0.0414283	-0.0796472	0.00167758
REACTOME_REGULATION_OF_COMMISSURAL_AXON_PATHFINDING_BY_SLIT_AND_ROBO	0.232054	0.142089	0.000639214	0.0347101	0.183589	0.0178826
REACTOME_REGULATION_OF_CYTOSKELETAL_REMODELING_AND_CELL_SPREADING_BY_IPP_COMPLEX_COMPONENTS	0.344203	-0.217237	0.395656	-0.0881068	-0.42181	1.88989e-09
REACTOME_REGULATION_OF_GENE_EXPRESSION_BY_HYPOXIA_INDUCIBLE_FACTOR	-0.0125211	-0.066301	-0.142189	0.0128626	0.191672	0.0465704
REACTOME_REGULATION_OF_IFNA_SIGNALING	-0.0224155	-0.0415104	0.179054	-0.0541562	-0.163725	0.0202424
REACTOME_REGULATION_OF_IFNG_SIGNALING	-0.0294279	-0.0202722	0.141646	-0.0250284	-0.098583	0.0195711
REACTOME_REGULATION_OF_INSULIN_LIKE_GROWTH_FACTOR_IGF_TRANSPORT_AND_UPTAKE_BY_INSULIN_LIKE_GROWTH_FACTOR_BINDING_PROTEINS_IGFBPS	0.230006	-0.0785607	0.194916	0.0107709	-0.261077	3.45567e-08
REACTOME_REGULATION_OF_INSULIN_SECRETION	0.112363	-0.0900302	0.0804492	-0.0898953	-0.0499809	0.0459729
REACTOME_REGULATION_OF_PLK1_ACTIVITY_AT_G2_M_TRANSITION	-0.0922651	0.0935213	0.0648409	-0.0623344	-0.0733834	0.00051701
REACTOME_REGULATION_OF_PTEN_GENE_TRANSCRIPTION	-0.179111	0.08095	-0.142467	-0.0190159	0.0607358	0.000100716
REACTOME_REGULATION_OF_PYRUVATE_DEHYDROGENASE_PDH_COMPLEX	-0.0171103	-0.027108	-0.240402	-0.122469	0.167576	0.00321214
REACTOME_REGULATION_OF_SIGNALING_BY_CBL	-0.0599017	-0.0558693	0.134802	-0.0679073	-0.0958025	0.0129189
REACTOME_REGULATION_OF_TLR_BY_ENDOGENOUS_LIGAND	0.0363095	-0.133477	0.325401	0.09775	-0.343488	1.73985e-08
REACTOME_REGULATION_OF_TNFR1_SIGNALING	-0.0637926	-0.0771157	0.0908958	0.00130915	0.0187336	0.0354756
REACTOME_REGULATION_OF_TP53_ACTIVITY	-0.167131	0.08101	-0.0871441	-0.0132565	0.01786	0.00208022
REACTOME_REGULATION_OF_TP53_ACTIVITY_THROUGH_ACETYLATION	-0.174471	0.0910688	-0.160893	-0.0238014	0.0398316	0.00300396
REACTOME_REGULATION_OF_TP53_ACTIVITY_THROUGH_PHOSPHORYLATION	-0.120384	0.10507	-0.0777736	0.0215935	-0.0385032	0.00832446
REACTOME_RELEASE_OF_HH_NP_FROM_THE_SECRETING_CELL	0.145414	-0.0261626	0.287858	0.101226	0.166474	0.00887706
REACTOME_REMOVAL_OF_AMINOTERMINAL_PROPEPTIDES_FROM_GAMMA_CARBOXYLATED_PROTEINS	0.276806	-0.0404923	0.160214	0.0789421	-0.10559	0.0259696
REACTOME_REPRODUCTION	0.0274916	0.089415	-0.130873	-0.0105402	-0.0586717	0.0407968
REACTOME_RESOLUTION_OF_ABASIC_SITES_AP_SITES	-0.133698	0.127225	-0.0512348	-0.040377	-0.149746	0.0177042
REACTOME_RESOLUTION_OF_AP_SITES_VIA_THE_MULTIPLE_NUCLEOTIDE_PATCH_REPLACEMENT_PATHWAY	-0.165902	0.1242	-0.0221195	-0.0371715	-0.192557	0.0152001
REACTOME_RESOLUTION_OF_D_LOOP_STRUCTURES	0.233973	0.130572	-0.0538416	0.185961	0.115618	0.00396264
REACTOME_RESOLUTION_OF_D_LOOP_STRUCTURES_THROUGH_SYNTHESIS_DEPENDENT_STRAND_ANNEALING_SDSA	0.206659	0.114325	-0.0820857	0.171915	0.103512	0.00422855
REACTOME_RESOLUTION_OF_SISTER_CHROMATID_COHESION	-0.198689	0.0878329	0.0265812	-0.0541014	-0.0752346	0.00469704
REACTOME_RESPIRATORY_ELECTRON_TRANSPORT	-0.164952	-0.0391441	-0.291185	0.0137416	0.249599	8.00513e-08
REACTOME_RESPIRATORY_ELECTRON_TRANSPORT_ATP_SYNTHESIS_BY_CHEMIOSMOTIC_COUPLING_AND_HEAT_PRODUCTION_BY_UNCOUPLING_PROTEINS	-0.162301	-0.036366	-0.289652	0.0161354	0.247933	7.96289e-08
REACTOME_RESPONSE_OF_EIF2AK1_HRI_TO_HEME_DEFICIENCY	-0.262419	0.042826	0.150712	-0.0463628	-0.203455	0.0137886
REACTOME_RESPONSE_OF_MTB_TO_PHAGOCYTOSIS	-0.152555	-0.0398669	0.0997972	-0.0653942	-0.127713	0.00402154
REACTOME_RESPONSE_TO_ELEVATED_PLATELET_CYTOSOLIC_CA2	0.199537	-0.0844345	0.25575	-0.0456584	-0.286554	2.14629e-09
REACTOME_RETINOID_CYCLE_DISEASE_EVENTS	0.0744236	-0.0127288	0.21829	0.0455081	-0.224082	0.00126884
REACTOME_REVERSIBLE_HYDRATION_OF_CARBON_DIOXIDE	0.0301263	-0.119452	-0.0403371	0.197533	0.199549	0.00508108
REACTOME_RHO_GTPASE_CYCLE	-0.0184389	-0.0428235	0.0583949	-0.0479139	-0.056261	0.000171659
REACTOME_RHO_GTPASE_EFFECTORS	-0.0456357	0.00434553	0.146127	-0.0722029	-0.138399	9.61808e-09
REACTOME_RHO_GTPASES_ACTIVATE_CIT	0.283697	-0.0821771	0.157597	-0.0798108	-0.196443	7.63275e-05
REACTOME_RHO_GTPASES_ACTIVATE_FORMINS	-0.126052	0.045774	0.0678599	-0.0633027	-0.0854676	0.00253709
REACTOME_RHO_GTPASES_ACTIVATE_IQGAPS	-0.0617737	0.00212407	0.120115	-0.118065	-0.135632	0.00373723
REACTOME_RHO_GTPASES_ACTIVATE_NADPH_OXIDASES	0.00232166	-0.135361	0.274522	-0.086925	-0.285898	3.62986e-08
REACTOME_RHO_GTPASES_ACTIVATE_PAKS	0.303403	-0.0848923	0.213376	-0.15542	-0.288601	7.32546e-08
REACTOME_RHO_GTPASES_ACTIVATE_PKNS	0.159244	-0.0150023	0.14913	-0.132524	-0.178137	0.000159927
REACTOME_RHO_GTPASES_ACTIVATE_ROCKS	0.226562	-0.0673709	0.182648	-0.0807967	-0.256026	1.57189e-05
REACTOME_RHO_GTPASES_ACTIVATE_WASPS_AND_WAVES	-0.0312634	-0.0515849	0.130263	-0.106858	-0.144279	0.00587652
REACTOME_RHOA_GTPASE_CYCLE	0.00275147	-0.0317384	0.056907	-0.0509967	-0.0371701	0.0298028
REACTOME_RHOB_GTPASE_CYCLE	0.00585322	-0.0662275	0.0691243	-0.0649441	-0.0511578	0.0211241
REACTOME_RHOBTB_GTPASE_CYCLE	-0.228896	0.0384246	-0.10868	-0.00685601	-0.0549298	0.0281559
REACTOME_RHOBTB1_GTPASE_CYCLE	-0.215882	-0.00669892	-0.125613	0.0200596	-0.0118992	0.0396117
REACTOME_RHOBTB2_GTPASE_CYCLE	-0.252778	0.0677325	-0.172638	-0.0202041	-0.0251447	0.00629969
REACTOME_RHOC_GTPASE_CYCLE	0.00266885	-0.0520188	0.0613462	-0.0541637	-0.0753309	0.0239853
REACTOME_RHOD_GTPASE_CYCLE	0.0721645	-0.0105541	0.0293083	-0.11082	-0.114519	0.00123118
REACTOME_RHOG_GTPASE_CYCLE	0.00112027	-0.0306373	0.0957745	-0.107369	-0.114666	2.42305e-05
REACTOME_RHOH_GTPASE_CYCLE	0.052687	-0.0345794	0.0998818	-0.0717509	-0.11643	5.21004e-05
REACTOME_RHOJ_GTPASE_CYCLE	-0.041416	-0.0481683	0.0553303	-0.124998	-0.0487978	0.00614691
REACTOME_RHOQ_GTPASE_CYCLE	-0.0301438	-0.0373149	0.0872667	-0.106715	-0.0504939	0.00699155
REACTOME_RHOV_GTPASE_CYCLE	-0.0171973	-0.0627327	0.10943	-0.0485705	-0.079066	0.00678096
REACTOME_RMTS_METHYLATE_HISTONE_ARGININES	-0.210361	0.0408357	-0.187344	0.013466	0.10391	0.00153352
REACTOME_RNA_POLYMERASE_I_PROMOTER_ESCAPE	-0.115427	0.0763353	-0.146755	-0.128261	-0.0101648	0.0120565
REACTOME_RNA_POLYMERASE_I_TRANSCRIPTION	-0.261169	0.10765	-0.201255	-0.081444	-0.0102789	0.000235856
REACTOME_RNA_POLYMERASE_I_TRANSCRIPTION_INITIATION	-0.246664	0.1062	-0.21235	-0.081267	-0.00458287	0.000309829
REACTOME_RNA_POLYMERASE_I_TRANSCRIPTION_TERMINATION	-0.109002	0.0543224	-0.142834	-0.151421	-0.0178668	0.0306204
REACTOME_RNA_POLYMERASE_II_TRANSCRIBES_SNRNA_GENES	-0.199404	0.0842298	-0.164478	-0.0253112	0.035566	0.000773348
REACTOME_RNA_POLYMERASE_II_TRANSCRIPTION_TERMINATION	-0.232153	0.101339	-0.214953	-0.0236527	0.0505678	0.000437546
REACTOME_RNA_POLYMERASE_III_CHAIN_ELONGATION	-0.161812	0.00782689	-0.227374	-0.0309243	0.149789	0.000238305
REACTOME_RNA_POLYMERASE_III_TRANSCRIPTION	-0.138641	0.0975324	-0.123203	-0.0430685	0.0355666	0.0152181
REACTOME_RNA_POLYMERASE_III_TRANSCRIPTION_INITIATION_FROM_TYPE_1_PROMOTER	-0.222989	0.075657	-0.176014	-0.00926165	0.0673355	0.00250821
REACTOME_RNA_POLYMERASE_III_TRANSCRIPTION_INITIATION_FROM_TYPE_3_PROMOTER	-0.153087	0.016513	-0.186231	-0.0228655	0.148486	0.000270326
REACTOME_RNA_POLYMERASE_III_TRANSCRIPTION_TERMINATION	-0.0646556	0.0620421	-0.16984	-0.0797798	0.0766727	0.00451063
REACTOME_RND3_GTPASE_CYCLE	-0.0739884	-0.0972314	0.0215503	-0.0569843	0.0494992	0.0158854
REACTOME_ROLE_OF_ABL_IN_ROBO_SLIT_SIGNALING	0.05706	0.0677002	0.222596	0.0047966	-0.198222	5.94906e-05
REACTOME_ROLE_OF_PHOSPHOLIPIDS_IN_PHAGOCYTOSIS	0.0953094	-0.0869585	0.0784943	-0.0364723	-0.0433489	0.0496074
REACTOME_ROS_AND_RNS_PRODUCTION_IN_PHAGOCYTES	-0.0456851	-0.0527559	0.332326	-0.0357778	-0.329696	2.89673e-08
REACTOME_RRNA_MODIFICATION_IN_THE_NUCLEUS_AND_CYTOSOL	-0.261943	0.153456	-0.122093	-0.0541375	-0.0221711	0.00891198
REACTOME_RRNA_PROCESSING	-0.186105	0.115262	-0.087308	-0.0250959	-0.0450347	0.0248086
REACTOME_RUNX1_AND_FOXP3_CONTROL_THE_DEVELOPMENT_OF_REGULATORY_T_LYMPHOCYTES_TREGS	0.0215912	-0.00178829	0.24382	-0.069818	-0.115324	0.0114338
REACTOME_RUNX1_INTERACTS_WITH_CO_FACTORS_WHOSE_PRECISE_EFFECT_ON_RUNX1_TARGETS_IS_NOT_KNOWN	-0.178588	0.0649278	-0.177155	0.00681452	0.101041	0.00230984
REACTOME_RUNX1_REGULATES_ESTROGEN_RECEPTOR_MEDIATED_TRANSCRIPTION	-0.0373154	-0.0357785	0.295212	-0.0265604	0.0603277	0.00590486
REACTOME_RUNX1_REGULATES_TRANSCRIPTION_OF_GENES_INVOLVED_IN_DIFFERENTIATION_OF_KERATINOCYTES	-0.0384621	-0.00132277	0.400042	-0.103344	-0.27699	1.39378e-08
REACTOME_RUNX1_REGULATES_TRANSCRIPTION_OF_GENES_INVOLVED_IN_INTERLEUKIN_SIGNALING	-0.116691	-0.151825	0.139452	-0.0338038	0.0675891	0.0472799
REACTOME_RUNX1_REGULATES_TRANSCRIPTION_OF_GENES_INVOLVED_IN_WNT_SIGNALING	-0.310196	-0.100171	0.270438	-0.165348	-0.0502635	0.00867595
REACTOME_RUNX2_REGULATES_CHONDROCYTE_MATURATION	-0.147853	0.0336676	0.236344	-0.147052	-0.0902616	0.0303239
REACTOME_RUNX2_REGULATES_GENES_INVOLVED_IN_CELL_MIGRATION	0.0455839	-0.039531	0.265088	-0.148142	-0.190554	0.00014505
REACTOME_RUNX3_REGULATES_BCL2L11_BIM_TRANSCRIPTION	-0.0858553	-0.144174	-0.0113482	-0.00711964	0.240924	0.00620263
REACTOME_RUNX3_REGULATES_CDKN1A_TRANSCRIPTION	-0.0480384	-0.109995	0.0672863	-0.0269559	0.224632	0.000792704
REACTOME_RUNX3_REGULATES_IMMUNE_RESPONSE_AND_CELL_MIGRATION	-0.0475184	-0.0636665	0.309038	-0.00415118	-0.181885	0.000275448
REACTOME_RUNX3_REGULATES_P14_ARF	-0.0388026	-0.0401603	0.0808473	-0.191844	0.071017	0.0120577
REACTOME_RUNX3_REGULATES_WNT_SIGNALING	-0.18776	-0.147894	0.0956613	-0.0311831	0.20544	0.0392139
REACTOME_SARS_COV_INFECTIONS	-0.0962634	0.0410131	-0.0700803	-0.00231682	-0.0259027	0.0328518
REACTOME_SCAVENGING_BY_CLASS_A_RECEPTORS	0.321804	0.00861798	0.24863	-0.0815166	-0.514353	1.22275e-10
REACTOME_SCAVENGING_BY_CLASS_B_RECEPTORS	0.0605349	-0.0323229	0.149485	0.189015	-0.159484	0.0163851
REACTOME_SCAVENGING_BY_CLASS_F_RECEPTORS	-0.31133	0.147068	0.0495961	0.012511	-0.309842	0.000441191
REACTOME_SCAVENGING_OF_HEME_FROM_PLASMA	0.25892	-0.0400315	0.261027	-0.05825	-0.438067	5.88329e-07
REACTOME_SELECTIVE_AUTOPHAGY	-0.110784	0.124995	-0.0857607	-0.0806038	-0.082539	0.000156491
REACTOME_SEMA3A_PAK_DEPENDENT_AXON_REPULSION	-0.117484	0.0783461	0.0887307	-0.0928615	-0.218981	0.000794799
REACTOME_SEMA3A_PLEXIN_REPULSION_SIGNALING_BY_INHIBITING_INTEGRIN_ADHESION	0.238186	-0.126512	0.214167	-0.0967038	-0.242725	6.37984e-07
REACTOME_SEMA4D_IN_SEMAPHORIN_SIGNALING	0.214335	-0.0985861	0.0805587	-0.0726033	-0.16591	0.00175017
REACTOME_SEMA4D_INDUCED_CELL_MIGRATION_AND_GROWTH_CONE_COLLAPSE	0.212241	-0.0931931	0.0731925	-0.0567381	-0.154596	0.00434084
REACTOME_SEMAPHORIN_INTERACTIONS	0.157112	-0.0250095	0.160648	-0.0627464	-0.219823	4.88662e-08
REACTOME_SENESCENCE_ASSOCIATED_SECRETORY_PHENOTYPE_SASP	-0.0324172	0.0194519	0.099566	-0.065204	-0.05223	0.0419328
REACTOME_SENSING_OF_DNA_DOUBLE_STRAND_BREAKS	-0.0323746	0.103222	-0.239746	0.164257	-0.107767	0.00632665
REACTOME_SENSORY_PERCEPTION	0.0899249	-0.0743444	0.0674613	-0.0241541	-0.0357372	0.0310747
REACTOME_SEPARATION_OF_SISTER_CHROMATIDS	-0.158674	0.0599091	0.0389465	-0.0706766	-0.0624958	0.0163105
REACTOME_SERINE_BIOSYNTHESIS	0.272264	0.133384	0.0406526	0.0238315	-0.0942359	0.0421164
REACTOME_SIGNAL_TRANSDUCTION_BY_L1	0.0701441	-0.0768546	0.142142	-0.0128997	-0.183776	0.00247436
REACTOME_SIGNALING_BY_BRAF_AND_RAF_FUSIONS	0.00459049	-0.0461213	0.0123566	-0.0293376	-0.166334	0.0076486
REACTOME_SIGNALING_BY_CSF3_G_CSF	0.029004	-0.0619814	0.152837	-0.0125074	-0.0443427	0.0145249
REACTOME_SIGNALING_BY_EGFR	-0.0961872	-0.0545905	-0.0173244	-0.107881	0.0727776	0.0181679
REACTOME_SIGNALING_BY_ERBB2	-0.0856149	-0.00305668	-0.118872	-0.0657939	0.0993454	0.000763537
REACTOME_SIGNALING_BY_ERYTHROPOIETIN	0.0403719	-0.0503596	0.1333	-0.0763255	-0.0724766	0.0192805
REACTOME_SIGNALING_BY_FGFR	-0.151651	0.0671687	-0.139557	-0.0479091	0.0633913	3.95443e-05
REACTOME_SIGNALING_BY_FGFR1	-0.072808	0.00566071	-0.0395955	-0.0619302	0.0744828	0.0312825
REACTOME_SIGNALING_BY_FGFR2	-0.171714	0.0687828	-0.146789	-0.0529025	0.0585461	5.97564e-05
REACTOME_SIGNALING_BY_FGFR3	-0.0812062	-0.0106702	-0.0538416	-0.0680961	0.082563	0.0265908
REACTOME_SIGNALING_BY_FGFR4	-0.0896664	-0.00409128	-0.0537901	-0.0687167	0.0748516	0.0404891
REACTOME_SIGNALING_BY_GPCR	0.117543	-0.0390139	0.0797952	-0.0277031	-0.0258442	0.00316905
REACTOME_SIGNALING_BY_INTERLEUKINS	0.000829889	-0.0638725	0.126651	-0.0539031	-0.110065	3.64447e-06
REACTOME_SIGNALING_BY_LRP5_MUTANTS	0.367323	0.139013	0.231517	0.255794	0.227953	0.00219955
REACTOME_SIGNALING_BY_MET	0.10606	-0.0831888	0.122674	-0.0558763	-0.110601	0.000690575
REACTOME_SIGNALING_BY_MODERATE_KINASE_ACTIVITY_BRAF_MUTANTS	0.074608	-0.108457	0.0316318	0.0117257	-0.159088	0.000624913
REACTOME_SIGNALING_BY_MST1	-0.0609141	-0.0345964	-0.152968	0.154468	0.140083	0.028809
REACTOME_SIGNALING_BY_NOTCH1_HD_DOMAIN_MUTANTS_IN_CANCER	-0.0825681	-0.0585562	0.0953027	0.0775093	0.190762	0.00800921
REACTOME_SIGNALING_BY_NOTCH1_T_7_9_NOTCH1_M1580_K2555_TRANSLOCATION_MUTANT	-0.143377	-0.134828	0.0578301	0.028002	0.189475	0.00636654
REACTOME_SIGNALING_BY_NTRK2_TRKB	-0.0873439	-0.0437493	-0.0968618	-0.0566563	0.118561	0.0101381
REACTOME_SIGNALING_BY_PDGF	0.182809	-0.0230778	0.145863	-0.0708495	-0.21454	4.71718e-07
REACTOME_SIGNALING_BY_RECEPTOR_TYROSINE_KINASES	0.0259499	-0.0440732	0.0987451	-0.0526975	-0.0717032	3.07352e-05
REACTOME_SIGNALING_BY_RETINOIC_ACID	-0.0377542	-0.0415745	-0.122389	-0.00739627	0.107838	0.0335798
REACTOME_SIGNALING_BY_RNF43_MUTANTS	0.0111223	-0.100828	-0.00871536	0.167603	0.212418	0.0477373
REACTOME_SIGNALING_BY_SCF_KIT	0.049879	-0.0537869	0.107518	-0.0287931	-0.0637282	0.018795
REACTOME_SIGNALING_BY_TGF_BETA_RECEPTOR_COMPLEX	-0.157359	-0.00161082	-0.0721511	-0.0111093	0.0968263	0.00177445
REACTOME_SIGNALING_BY_TGF_BETA_RECEPTOR_COMPLEX_IN_CANCER	0.00945212	-0.123533	-0.03757	-0.0159112	0.195356	0.00770887
REACTOME_SIGNALING_BY_TGFB_FAMILY_MEMBERS	-0.122756	0.0112379	-0.0459066	-0.00326506	0.0796306	0.016876
REACTOME_SIGNALING_BY_TYPE_1_INSULIN_LIKE_GROWTH_FACTOR_1_RECEPTOR_IGF1R	0.0818664	-0.0658749	0.0242766	-0.0308867	0.0947469	0.0121363
REACTOME_SIGNALING_BY_VEGF	-0.0141312	-0.10239	0.131259	-0.103677	-0.0743161	1.11195e-05
REACTOME_SIGNALING_BY_WNT_IN_CANCER	-0.116966	-0.0617723	0.100185	-0.0593181	0.0665399	0.0420283
REACTOME_SIGNALLING_TO_P38_VIA_RIT_AND_RIN	-0.184111	0.0790231	-0.347847	-0.222301	0.279225	0.00233022
REACTOME_SIGNALLING_TO_RAS	-0.0487833	-0.0728496	-0.117939	-0.120231	0.153452	0.0160407
REACTOME_SLC_MEDIATED_TRANSMEMBRANE_TRANSPORT	0.174483	-0.0438361	0.10264	0.0744853	0.0705276	0.000760423
REACTOME_SLC_TRANSPORTER_DISORDERS	-0.158237	-0.0383795	0.0247762	0.0012347	0.0642529	0.0165821
REACTOME_SMAC_XIAP_REGULATED_APOPTOTIC_RESPONSE	-0.420362	-0.0863317	-0.058098	0.178298	0.130118	2.79848e-05
REACTOME_SMAD2_SMAD3_SMAD4_HETEROTRIMER_REGULATES_TRANSCRIPTION	-0.143225	-0.0284125	-0.0415134	-0.00332056	0.147408	0.0191676
REACTOME_SMOOTH_MUSCLE_CONTRACTION	0.375066	-0.119563	0.410293	-0.140066	-0.548923	2.06111e-12
REACTOME_SNRNP_ASSEMBLY	-0.234118	0.0426548	-0.0666246	-0.0396417	0.0408287	0.0494342
REACTOME_SODIUM_CALCIUM_EXCHANGERS	0.111593	-0.0877985	-0.205561	0.153933	0.320913	0.00034156
REACTOME_SODIUM_PROTON_EXCHANGERS	0.102828	-0.0952661	-0.0565061	0.0959565	0.288775	0.00213831
REACTOME_STRIATED_MUSCLE_CONTRACTION	0.38237	-0.0059212	0.328943	-0.0281928	-0.341697	2.76681e-11
REACTOME_SULFIDE_OXIDATION_TO_SULFATE	0.0726695	0.0134251	-0.4328	-0.0628846	0.22631	4.91281e-06
REACTOME_SULFUR_AMINO_ACID_METABOLISM	0.000707647	0.0521407	-0.187347	-0.0285063	0.115301	0.000662907
REACTOME_SUMO_IS_CONJUGATED_TO_E1_UBA2_SAE1	-0.135595	0.100685	-0.321855	-0.0574042	0.00616747	0.0247824
REACTOME_SUMO_IS_PROTEOLYTICALLY_PROCESSED	-0.149019	-0.04445	-0.301493	0.120341	0.0446352	0.0348867
REACTOME_SUMOYLATION	-0.172679	0.0895597	-0.0886533	-0.0425167	0.0143957	0.00635262
REACTOME_SUMOYLATION_OF_CHROMATIN_ORGANIZATION_PROTEINS	-0.225959	0.0477858	-0.114604	-0.0393451	0.0789221	0.0103958
REACTOME_SUMOYLATION_OF_DNA_DAMAGE_RESPONSE_AND_REPAIR_PROTEINS	-0.179948	0.0648997	-0.098565	-0.0476224	0.0199103	0.0228099
REACTOME_SUMOYLATION_OF_DNA_METHYLATION_PROTEINS	-0.0726572	0.124595	-0.209066	-0.00223442	0.00427238	0.000986105
REACTOME_SUMOYLATION_OF_RNA_BINDING_PROTEINS	-0.226626	0.0369483	-0.124453	-0.0579097	0.0838027	0.0114145
REACTOME_SUMOYLATION_OF_TRANSCRIPTION_COFACTORS	-0.129477	0.090793	-0.171176	-0.0282384	0.0690236	0.000397117
REACTOME_SUPPRESSION_OF_APOPTOSIS	-0.209461	-0.0323845	0.116585	8.58424e-05	-0.217572	0.00480645
REACTOME_SURFACTANT_METABOLISM	0.249883	-0.0141105	0.253194	0.0316287	-0.112049	0.000846551
REACTOME_SYNAPTIC_ADHESION_LIKE_MOLECULES	-0.188407	-0.0693386	-0.229265	-0.00266862	0.29679	5.74659e-07
REACTOME_SYNDECAN_INTERACTIONS	0.380007	-0.179382	0.26677	-0.108141	-0.329719	6.93092e-09
REACTOME_SYNTHESIS_OF_12_EICOSATETRAENOIC_ACID_DERIVATIVES	0.272	-0.0729208	-0.00685922	-0.178234	0.0893335	0.0122079
REACTOME_SYNTHESIS_OF_15_EICOSATETRAENOIC_ACID_DERIVATIVES	0.244578	-0.0908164	0.0352199	-0.140118	0.0410566	0.0325708
REACTOME_SYNTHESIS_OF_16_20_HYDROXYEICOSATETRAENOIC_ACIDS_HETE	0.269849	0.0652488	0.0994483	0.214638	0.0222211	0.0237762
REACTOME_SYNTHESIS_OF_5_EICOSATETRAENOIC_ACIDS	0.262397	-0.107616	0.052974	-0.0258055	0.116637	0.00428425
REACTOME_SYNTHESIS_OF_ACTIVE_UBIQUITIN_ROLES_OF_E1_AND_E2_ENZYMES	-0.255113	0.0201621	0.0348097	-0.125324	-0.0138965	0.00518668
REACTOME_SYNTHESIS_OF_BILE_ACIDS_AND_BILE_SALTS_VIA_24_HYDROXYCHOLESTEROL	0.327666	-0.0182282	0.0594422	0.109195	0.018783	0.0128425
REACTOME_SYNTHESIS_OF_BILE_ACIDS_AND_BILE_SALTS_VIA_27_HYDROXYCHOLESTEROL	0.246106	-0.0324793	0.0927555	0.0901101	0.0271079	0.0242132
REACTOME_SYNTHESIS_OF_EPOXY_EET_AND_DIHYDROXYEICOSATRIENOIC_ACIDS_DHET	0.217754	-0.0842866	-0.0940493	0.0973346	0.186871	0.0422354
REACTOME_SYNTHESIS_OF_GLYCOSYLPHOSPHATIDYLINOSITOL_GPI	0.106028	0.0210914	-0.0035928	0.0940348	0.244825	0.026756
REACTOME_SYNTHESIS_OF_IP2_IP_AND_INS_IN_THE_CYTOSOL	0.192495	-0.067537	-0.0512658	-0.0421236	0.0681712	0.0257714
REACTOME_SYNTHESIS_OF_KETONE_BODIES	0.0675888	-0.0620529	-0.269834	0.0228522	0.10403	0.00848831
REACTOME_SYNTHESIS_OF_LEUKOTRIENES_LT_AND_EOXINS_EX	0.0645744	-0.157496	0.0353008	0.0315667	0.0604269	0.0123288
REACTOME_SYNTHESIS_OF_LIPOXINS_LX	0.181823	-0.144168	-0.0478308	0.086224	0.208719	0.00365636
REACTOME_SYNTHESIS_OF_PA	-0.0243685	-0.0924383	-0.131969	0.0466217	0.226182	4.42139e-08
REACTOME_SYNTHESIS_OF_PI	0.07874	-0.0139894	-0.113233	-0.0746841	0.190056	0.0286559
REACTOME_SYNTHESIS_OF_PIPS_AT_THE_ER_MEMBRANE	-0.135627	-0.0437702	-0.125341	-0.287958	0.0691763	0.0406366
REACTOME_SYNTHESIS_OF_PIPS_AT_THE_PLASMA_MEMBRANE	-0.0703326	-0.0826614	-0.157197	-0.0677482	0.108203	0.000408638
REACTOME_SYNTHESIS_OF_PROSTAGLANDINS_PG_AND_THROMBOXANES_TX	0.155514	-0.0456445	0.102128	-0.0394472	-0.12221	0.0180571
REACTOME_SYNTHESIS_OF_UDP_N_ACETYL_GLUCOSAMINE	-0.00145322	0.0997272	0.0314975	-0.0629532	-0.259519	0.00481184
REACTOME_SYNTHESIS_SECRETION_AND_DEACYLATION_OF_GHRELIN	0.161244	-0.00447831	0.206575	0.0906553	-0.197481	0.00042421
REACTOME_SYNTHESIS_SECRETION_AND_INACTIVATION_OF_GLUCAGON_LIKE_PEPTIDE_1_GLP_1	0.136615	-0.0739522	0.192939	0.0563843	-0.148216	0.000947148
REACTOME_SYNTHESIS_SECRETION_AND_INACTIVATION_OF_GLUCOSE_DEPENDENT_INSULINOTROPIC_POLYPEPTIDE_GIP	0.108633	-0.0576026	0.185271	0.0328745	-0.25649	0.00236086
REACTOME_TAK1_ACTIVATES_NFKB_BY_PHOSPHORYLATION_AND_ACTIVATION_OF_IKKS_COMPLEX	0.0161449	-0.101147	0.0875186	-0.00361605	0.0308501	0.00110165
REACTOME_TCR_SIGNALING	-0.0128681	-0.0395954	0.116805	-0.042652	-0.0981223	0.0170098
REACTOME_TELOMERE_C_STRAND_LAGGING_STRAND_SYNTHESIS	-0.141465	0.122131	0.0370808	-0.0173666	-0.16174	0.0156265
REACTOME_TELOMERE_EXTENSION_BY_TELOMERASE	-0.0293808	0.0993397	-0.138405	-0.0336227	0.0309899	0.0451865
REACTOME_TERMINAL_PATHWAY_OF_COMPLEMENT	0.31577	-0.12641	0.316981	0.0861775	-0.45503	9.57431e-06
REACTOME_TERMINATION_OF_O_GLYCAN_BIOSYNTHESIS	0.193184	-0.0810836	0.0365604	0.169939	0.179872	0.000586315
REACTOME_TERMINATION_OF_TRANSLESION_DNA_SYNTHESIS	-0.111117	0.0859464	0.0708893	-0.0629004	-0.166373	0.0172738
REACTOME_TGF_BETA_RECEPTOR_SIGNALING_IN_EMT_EPITHELIAL_TO_MESENCHYMAL_TRANSITION	-0.0164365	-0.0140336	-0.192415	-0.0186777	0.146774	0.00218249
REACTOME_THE_CANONICAL_RETINOID_CYCLE_IN_RODS_TWILIGHT_VISION	0.0734246	-0.0238657	0.207456	0.0923655	-0.0802969	0.00132757
REACTOME_THE_CITRIC_ACID_TCA_CYCLE_AND_RESPIRATORY_ELECTRON_TRANSPORT	-0.0942262	-0.0381021	-0.255082	-0.0210707	0.206099	2.27186e-06
REACTOME_THE_NLRP3_INFLAMMASOME	0.0244117	-0.0851228	0.159312	0.0159178	-0.149084	0.00126469
REACTOME_THE_RETINOID_CYCLE_IN_CONES_DAYLIGHT_VISION	0.0999618	-0.230827	0.100662	-0.0829905	0.247581	0.00432375
REACTOME_THE_ROLE_OF_NEF_IN_HIV_1_REPLICATION_AND_DISEASE_PATHOGENESIS	-0.0820996	-0.0296519	0.14717	-0.0669315	-0.182284	0.00495564
REACTOME_THYROXINE_BIOSYNTHESIS	-0.218777	-0.326994	0.215786	-0.121854	0.0910385	0.00153988
REACTOME_TICAM1_RIP1_MEDIATED_IKK_COMPLEX_RECRUITMENT	-0.0955509	-0.068763	0.0849746	-0.0216598	0.117509	0.0213065
REACTOME_TICAM1_TRAF6_DEPENDENT_INDUCTION_OF_TAK1_COMPLEX	-0.135552	-0.142703	0.135269	0.0693348	0.0858937	0.0024427
REACTOME_TNF_RECEPTOR_SUPERFAMILY_TNFSF_MEMBERS_MEDIATING_NON_CANONICAL_NF_KB_PATHWAY	0.109919	-0.0640343	0.229905	0.132585	-0.226334	0.0117551
REACTOME_TNF_SIGNALING	-0.0708902	-0.0973847	0.123912	0.0195775	0.0613951	0.000259969
REACTOME_TNFR1_INDUCED_NFKAPPAB_SIGNALING_PATHWAY	-0.0546761	-0.0877365	0.14697	-0.0174955	-0.000202125	0.00444323
REACTOME_TNFR1_MEDIATED_CERAMIDE_PRODUCTION	0.118358	-0.0297189	0.12826	0.204511	0.176769	0.0316411
REACTOME_TNFS_BIND_THEIR_PHYSIOLOGICAL_RECEPTORS	0.347947	0.129771	0.234319	0.308553	0.113451	0.0178977
REACTOME_TOLL_LIKE_RECEPTOR_9_TLR9_CASCADE	-0.0670255	-0.0831538	0.0805838	-0.0411881	0.0030656	0.000959616
REACTOME_TOLL_LIKE_RECEPTOR_CASCADES	-0.0111357	-0.0996473	0.156162	-0.00555519	-0.096378	1.53007e-08
REACTOME_TOLL_LIKE_RECEPTOR_TLR1_TLR2_CASCADE	-0.0634091	-0.103057	0.119417	-0.0144775	-0.0388457	2.39215e-06
REACTOME_TP53_REGULATES_TRANSCRIPTION_OF_ADDITIONAL_CELL_CYCLE_GENES_WHOSE_EXACT_ROLE_IN_THE_P53_PATHWAY_REMAIN_UNCERTAIN	-0.268833	0.00923345	-0.0827998	-0.0562548	0.114948	0.0094421
REACTOME_TP53_REGULATES_TRANSCRIPTION_OF_DNA_REPAIR_GENES	-0.197178	0.120052	-0.0823869	-0.0109006	-0.0745556	0.00191512
REACTOME_TP53_REGULATES_TRANSCRIPTION_OF_SEVERAL_ADDITIONAL_CELL_DEATH_GENES_WHOSE_SPECIFIC_ROLES_IN_P53_DEPENDENT_APOPTOSIS_REMAIN_UNCERTAIN	-0.105723	-0.0165207	0.177954	-0.0582943	0.0585663	0.00257847
REACTOME_TRAF6_MEDIATED_INDUCTION_OF_TAK1_COMPLEX_WITHIN_TLR4_COMPLEX	0.0481542	-0.105341	0.228218	0.0190351	-0.128128	2.81622e-05
REACTOME_TRAF6_MEDIATED_IRF7_ACTIVATION_IN_TLR7_8_OR_9_SIGNALING	-0.111258	-0.049979	-0.0646769	0.0589617	0.142149	0.00907651
REACTOME_TRAF6_MEDIATED_NF_KB_ACTIVATION	0.0625872	-0.133091	0.135779	-0.00264642	-0.0355813	0.000541354
REACTOME_TRAFFICKING_AND_PROCESSING_OF_ENDOSOMAL_TLR	-0.0169584	-0.00081032	0.200539	-0.0252388	-0.239323	3.21114e-05
REACTOME_TRAIL_SIGNALING	0.102469	-0.202379	0.158849	0.0880296	-0.0696257	0.0164752
REACTOME_TRANSCRIPTION_COUPLED_NUCLEOTIDE_EXCISION_REPAIR_TC_NER	-0.117986	0.0843038	-0.0725604	-0.0718954	-0.074336	0.0262209
REACTOME_TRANSCRIPTION_OF_E2F_TARGETS_UNDER_NEGATIVE_CONTROL_BY_P107_RBL1_AND_P130_RBL2_IN_COMPLEX_WITH_HDAC1	-0.273607	0.0953071	-0.0126055	0.04321	0.0630807	0.0304076
REACTOME_TRANSCRIPTION_OF_THE_HIV_GENOME	-0.177449	0.108579	-0.113112	0.00110106	-0.0545806	0.0016956
REACTOME_TRANSCRIPTIONAL_ACTIVITY_OF_SMAD2_SMAD3_SMAD4_HETEROTRIMER	-0.176163	-0.00355849	-0.0695185	0.0106063	0.110577	0.00313961
REACTOME_TRANSCRIPTIONAL_REGULATION_BY_E2F6	-0.146258	0.110769	-0.130502	-0.000262636	0.0266481	0.0320636
REACTOME_TRANSCRIPTIONAL_REGULATION_BY_TP53	-0.129069	0.0570511	-0.0602147	-0.0218465	0.0353274	0.000269383
REACTOME_TRANSCRIPTIONAL_REGULATION_OF_GRANULOPOIESIS	-0.019768	-0.0360042	0.143531	-0.0734169	0.027582	0.0186244
REACTOME_TRANSCRIPTIONAL_REGULATION_OF_PLURIPOTENT_STEM_CELLS	0.136995	0.00651344	0.176158	0.125724	0.0926107	0.0464015
REACTOME_TRANSCRIPTIONAL_REGULATION_OF_TESTIS_DIFFERENTIATION	0.26476	0.122139	0.327477	0.247545	0.0876635	0.000798153
REACTOME_TRANSFERRIN_ENDOCYTOSIS_AND_RECYCLING	-0.0717883	0.0128678	0.186636	-0.0777257	-0.178444	0.00109162
REACTOME_TRANSLATION	-0.206231	0.0552242	-0.161178	0.0143337	0.011389	0.00116084
REACTOME_TRANSLESION_SYNTHESIS_BY_POLH	-0.281701	0.129938	-0.0122227	-0.0347642	-0.15716	0.0187612
REACTOME_TRANSLESION_SYNTHESIS_BY_Y_FAMILY_DNA_POLYMERASES_BYPASSES_LESIONS_ON_DNA_TEMPLATE	-0.131019	0.0944951	0.0657501	-0.064714	-0.159033	0.0132388
REACTOME_TRANSPORT_AND_SYNTHESIS_OF_PAPS	0.201282	-0.0690459	0.156509	-0.0627986	-0.191763	0.0150407
REACTOME_TRANSPORT_OF_BILE_SALTS_AND_ORGANIC_ACIDS_METAL_IONS_AND_AMINE_COMPOUNDS	0.164921	-0.148714	0.0635669	0.0153903	0.117597	6.10774e-05
REACTOME_TRANSPORT_OF_CONNEXONS_TO_THE_PLASMA_MEMBRANE	-0.00338818	0.121515	0.164302	-0.16087	-0.199644	0.000438405
REACTOME_TRANSPORT_OF_INORGANIC_CATIONS_ANIONS_AND_AMINO_ACIDS_OLIGOPEPTIDES	0.144517	-0.0132318	0.104206	0.128809	0.0753112	0.0393315
REACTOME_TRANSPORT_OF_MATURE_MRNAS_DERIVED_FROM_INTRONLESS_TRANSCRIPTS	-0.308741	0.0443895	-0.0752772	-0.044232	0.0247226	0.0401335
REACTOME_TRANSPORT_OF_MATURE_TRANSCRIPT_TO_CYTOPLASM	-0.264483	0.0706657	-0.153478	-0.0294213	0.0549474	0.00193442
REACTOME_TRANSPORT_OF_ORGANIC_ANIONS	0.283842	0.0766249	0.313772	0.014739	-0.223978	9.89501e-05
REACTOME_TRANSPORT_OF_SMALL_MOLECULES	0.0328847	-0.0325103	0.0515887	0.00796452	-0.0294648	0.00550697
REACTOME_TRANSPORT_OF_VITAMINS_NUCLEOSIDES_AND_RELATED_MOLECULES	0.18387	-0.00839669	0.042812	-0.0150268	-0.0789097	0.0171132
REACTOME_TRIF_MEDIATED_PROGRAMMED_CELL_DEATH	0.167781	-0.14986	0.156677	-0.0260509	-0.174464	0.00502888
REACTOME_TRIGLYCERIDE_BIOSYNTHESIS	0.267676	-0.0302819	0.13479	0.131661	0.042846	0.031549
REACTOME_TRIGLYCERIDE_CATABOLISM	0.162575	-0.0799126	-0.0400264	-0.0969444	0.0301481	0.035354
REACTOME_TRIGLYCERIDE_METABOLISM	0.181591	-0.0815929	-0.011216	-0.0497496	0.0229482	0.00457027
REACTOME_TRISTETRAPROLIN_TTP_ZFP36_BINDS_AND_DESTABILIZES_MRNA	-0.282994	0.13627	0.00213665	-0.171371	-0.0875356	0.012239
REACTOME_TRNA_AMINOACYLATION	-0.234503	0.0209881	-0.321678	0.0522771	0.0739262	1.63879e-05
REACTOME_TRNA_MODIFICATION_IN_THE_MITOCHONDRION	-0.0750063	0.110349	-0.279014	-0.0591862	0.0917612	0.0021709
REACTOME_TRNA_PROCESSING	-0.169315	0.0585995	-0.0809947	-0.0359784	0.0418437	0.0284238
REACTOME_TRNA_PROCESSING_IN_THE_MITOCHONDRION	-0.221926	0.184918	-0.148259	-0.0508165	-0.137293	0.0169088
REACTOME_TRNA_PROCESSING_IN_THE_NUCLEUS	-0.23299	0.0600337	-0.0844298	-0.0257852	0.0343272	0.0197906
REACTOME_TRYPTOPHAN_CATABOLISM	0.0550328	-0.0450507	0.277321	0.0261907	-0.124179	0.000230987
REACTOME_TYPE_I_HEMIDESMOSOME_ASSEMBLY	0.0609533	-0.373436	0.361746	-0.0162826	-0.156139	1.4969e-06
REACTOME_TYROSINE_CATABOLISM	0.0323108	-0.190748	-0.0904403	-0.124467	0.29506	0.00734116
REACTOME_TYSND1_CLEAVES_PEROXISOMAL_PROTEINS	0.00173578	0.0453516	-0.342746	0.0372172	0.0978414	0.000707727
REACTOME_UBIQUINOL_BIOSYNTHESIS	-0.0505517	-0.0249145	-0.21237	-0.083511	0.312048	0.00020869
REACTOME_UNBLOCKING_OF_NMDA_RECEPTORS_GLUTAMATE_BINDING_AND_ACTIVATION	0.0827853	-0.0279699	-0.072687	0.0771884	0.253304	0.00826407
REACTOME_UNFOLDED_PROTEIN_RESPONSE_UPR	-0.0776029	0.0767124	0.0443861	-0.0429299	-0.178328	8.52309e-05
REACTOME_UNWINDING_OF_DNA	-0.0940792	0.183118	0.0693193	-0.0603366	-0.277418	0.0148371
REACTOME_UPTAKE_AND_FUNCTION_OF_DIPHTHERIA_TOXIN	-0.274532	0.12777	-0.0518441	-0.0568418	-0.212122	0.00736098
REACTOME_UREA_CYCLE	0.171417	-0.101647	-0.0432409	0.141227	0.0476524	0.0289492
REACTOME_VEGF_LIGAND_RECEPTOR_INTERACTIONS	0.340028	0.120667	0.293648	0.209429	0.153795	0.0395556
REACTOME_VEGFR2_MEDIATED_VASCULAR_PERMEABILITY	-0.111697	-0.0710137	0.0906355	-0.173335	0.0193827	0.00215513
REACTOME_VISUAL_PHOTOTRANSDUCTION	0.14254	-0.0519374	0.0926607	0.0139327	-0.051571	0.017255
REACTOME_VITAMIN_B2_RIBOFLAVIN_METABOLISM	0.214825	0.149474	-0.0775325	0.000937103	-0.234814	0.0037657
REACTOME_VITAMIN_C_ASCORBATE_METABOLISM	0.194162	-0.171284	-0.0772667	-0.0203555	0.130385	0.00821897
REACTOME_VITAMINS	0.363394	0.0349041	0.189474	0.182775	0.12305	0.0230452
REACTOME_VLDL_CLEARANCE	-0.00095295	-0.150785	0.161936	0.11948	-0.040959	0.00980771
REACTOME_VOLTAGE_GATED_POTASSIUM_CHANNELS	0.325901	0.101743	0.394631	-0.0560967	-0.345844	2.43529e-07
REACTOME_VXPX_CARGO_TARGETING_TO_CILIUM	-0.137398	-0.0198113	-0.147465	-0.0171559	0.0925724	0.0489342
REACTOME_XENOBIOTICS	0.142382	-0.0306666	-0.0219544	0.149584	0.181146	0.00805599
REACTOME_ZINC_EFFLUX_AND_COMPARTMENTALIZATION_BY_THE_SLC30_FAMILY	0.0111209	-0.214708	-0.075356	0.102021	0.0581755	0.0471803
REACTOME_ZINC_INFLUX_INTO_CELLS_BY_THE_SLC39_GENE_FAMILY	0.284037	-0.134667	0.0968573	0.120139	0.0655431	0.00610154
REACTOME_ZINC_TRANSPORTERS	0.198479	-0.138308	0.0406262	0.158942	0.0869634	0.00013145

## Sheet: Table S6G
NFKB1 and its target
TF	TG	TG	TG	TG	TG	TG	TG	TG	TG	TG	TG	TG	TG	TG	TG	TG	TG	TG	TG	TG	TG	TG	TG	TG	TG	TG	TG	TG	TG	TG	TG	TG	TG	TG	TG	TG	TG	TG	TG	TG	TG	TG	TG	TG	TG	TG	TG	TG	TG
NFKB1	A2M	A2ML1	AATF	AATK	ABCA1	ABCA13	ABCB1	ABCC1	ABCC11	ABCC9	ABCE1	ABCF1	ABCF2	ABCG1	ABCG2	ABL1	ABL2	ABLIM2	ABTB2	AC005355.1	AC009505.2	AC010091.1	AC018816.3	AC020743.2	AC020743.3	AC103563.9	AC104534.3	ACBD3	ACE2	ACLY	ACOXL	ACP5	ACP7	ACRBP	ACSL3	ACTB	ACTL6A	ACTN1	ACTN4	ACTR2	ACTR3	ADA	ADA2	ADAM17	ADAM9	ADAMTS13	ADAMTSL5	ADAP1	ADAR
[truncated: 2,477 more columns]

## Sheet: Table S6H
Number	patients	Gender	Age	tumor	histologic grading	TNM	Responder	PD_L1_postive	TRAF2_postive_cell
1	PD_1_1	Male	65	UC	high grade	T3N1M0	PD	0.0133318	0.23
2	PD_1_2	Male	60	UC	high grade	T1N0M0	PR	0.0533573	0.32
3	PD_1_3	Female	60	UC	high grade	T3N1M0	PD	0.0101952	0.41
4	PD_1_4	Male	55	UC	high grade	T3N1M1	PD	0.0153514	0.21
5	PD_1_5	Male	68	UC	high grade	T1N0M0	PD	0.0135993	0.01
6	PD_1_6	Male	58	UC	high grade	T1N0M0	PR	0.0551979	0.61
7	PD_1_7	Female	62	UC	high grade	T2N0M0	PD	0.0105712	0.21
8	PD_1_9	Male	74	UC	high grade	T1N0M0	PR	0.129218	0.43
9	PD_1_10	Female	68	UC	high grade	T1N0M0	PD	0.0105213	0.41
10	PD_1_11	Male	51	UC	low grade	T1N0M0	PR	0.159159	0.65
11	PD_1_12	Female	61	UC	high grade	T1N0M0	PR	0.0981309	0.48
12	PD_1_13	Male	74	UC	high grade	T1N0M0	PD	0.0226998	0.27
13	PD_1_14	Female	61	UC	high grade	T1N0M0	PD	0.013922	0.23
14	PD_1_15	Female	73	UC	high grade	T2N0M0	PR	0.0565304	0.68

## Sheet: Table S6I
Symbol	PD-L1 expression (TPS：1%)	TRAF2
Exp067962	+	0.3247
Exp067963	+	0.2631
Exp068061	+	0.161
Exp068054	+	0.2819	received PD-L1 inhibitor
Exp067965	+	0.4081
Exp074028	+	0.0569
Exp067984	+	0.7391
Exp067928	+	1e-05
Exp067931	+	0.2298
Exp067933	+	0.522
Exp068093	+	0.0663
Exp074015	+	1e-05
Exp074011	+	0.0446
Exp067938	+	0.3666
Exp067942	+	0.4727
Exp067990	+	0.0982
Exp074014	+	0.3069
Exp067943	+	0.2285
Exp067944	+	0.0823
Exp067945	+	0.1494
Exp067946	+	0.5506
Exp067985	+	0.2429	received PD-L1 inhibitor
Exp067947	+	0.5034
Exp067983	+	1e-05
Exp067987	+	0.1212
Exp067950	+	0.1581
Exp067953	+	0.1746
Exp068060	-	0.6405
Exp068089	-	0.0463
Exp068287	-	0.0945
Exp068094	-	0.05
Exp068294	-	0.086
Exp068285	-	1e-05
Exp068286	-	0.3943
Exp067929	-	0.1828
Exp068057	-	0.0586
Exp068291	-	0.0335
Exp067932	-	1e-05
Exp067935	-	0.2383
Exp067936	-	0.1608
Exp068042	-	0.1859
Exp068088	-	1e-05
Exp074009	-	0.1074
Exp067986	-	0.1341
Exp074010	-	0.0604
Exp067952	-	0.0865
Exp067955	-	0.209
