# Supplementary material for: Integrated proteogenomic characterization of urothelial carcinoma of the bladder
Source: J Hematol Oncol. 2022 Jun 3;15:76. doi: 10.1186/s13045-022-01291-7 (PMC9164575; doi:10.1186/s13045-022-01291-7)
Supplement: Supplementary file 19 — Additional file 19. Table S7: Differentially expressed among immune clusters. Related to Figure 7, Additional file 7: Fig. S7. A. Gene analysis by WGCNA. B. Pathways upregulated in modules. C. Genes were screened from the MEblue module. D. Genes upregulated in each histologic group. E. Pathways upregulated in each histologic group. [file 13045_2022_1291_MOESM19_ESM.xlsx]

## Sheet: Description
Table S7. Gene co-express analysis by WGCNA. Related to Figure 7
sheet	Description
Table S7A	Gene analysis by WGCNA
Table S7B	Pathways upreguled in modules
Table S7C	Genes were screened from Blue module
Table S7D	Genes upregulated in each histologic group
Table S7E	Pathways upregulated in each histologic group

## Sheet: Table S7A
							Data analysis by WGCNA
	black	blue	brown	cyan	green	greenyellow	grey	magenta	midnightblue	pink	purple	red	salmon	tan	turquoise	yellow
	SPTBN2	MYH10	HEXB	WDR61	LRCH3	COG3	COMMD10	PDXP	ELANE	ACBD5	PNKD	DNM2	LRRFIP1	THOC5	NAT10	CLC
	EPHA2	TBC1D2B	NMT1	NCKAP1	SMAD2	CUTA	TCF25	MVP	KRT2	EIF4B	BTD	LIMA1	DCAF7	FHL2	HMOX2	GBP2
	BPNT1	ABR	IDH3G	PTCD3	TNPO3	ABHD14B	ARG1	POLR2D	MTMR1	EIF3H	SLC33A1	DIDO1	ME2	ABCD3	KIAA1217	ACTR2
	VDAC3	APOH	VPS41	ITGB6	NUP85	BAX	STK11IP	GSS	KRT4	TRIM29	MUC1	MYO18A	GANAB	STAU1	CIAPIN1	LCP1
	BAG1	PDLIM5	NME7	MOV10	TSR1	DUSP23	TRIM5	TNK1	PKP3	CASC4	FCGBP	MTCH2	RAB18	CLUH	ZC3H15	PPP4C
	ATP5B	CNN3	HMGB3	RAB3GAP2	PCIF1	ANKRD22	GLS	TBCB	NPLOC4	GOT2	RPL10	SLC35B2	PROCR	IMPA1	MRE11A	RAB27A
	FAM3C	44080	FNBP1	COBLL1	ACOT7	PCP4L1	WDR13	TUBGCP2	S100A14	HADHB	SUCLG2	MGST2	PRKCSH	KDM3B	PPP1CA	PGLYRP1
	NDRG2	CORO1C	LCLAT1	WASL	NUP210	AIMP1	STX7	PGAM1	GNA15	GPAA1	LGALS4	NDUFB3	TXNDC9	HSPB8	LSR	HSP90B1
	TSN	TMEM119	RELA	PVRL1	NT5DC1	RPRD1A	SLC9A3R1	S100A10	KPNA3	BNIP1	CDC42BPA	PPAP2A	GFPT1	CUL4A	SNX1	LSP1
	PDK3	A1BG	ERMP1	EIF4A2	DBN1	PLCD3	GYG1	TMEM40	STARD5	PYCRL	SDCBP2	TLR3	NAGA	RECQL	NRAS	GLRX
	EML2	FKBP7	WFS1	GRSF1	SLC2A1	KRT23	DNAJC5	NUP93	PON1	PNO1	ALDH2	DHRS11	U2SURP	EIF3I	HNRNPF	AMPD3
	HIBADH	HOOK3	NAP1L4	RNF214	PGM3	CRYM	PCCA	CCDC132	PSAP	CLPX	PSMB8	VSIG2	PTPN6	TRIOBP	GRWD1	CPVL
	ADH5	REXO2	SPTAN1	WDR77	BLMH	LIMCH1	PLIN4	PACS1	DOCK6	NAT1	HBG2	TMC4	PAAF1	CNNM3	NUDT21	PARP12
	PDCD6	AKR1A1	NUB1	USP3	HEATR2	RANBP9	AASS	NARS2	MARVELD2	NBN	MDH2	MIOS	NAGLU	CLTB	FBP1	SUB1
	GPX1	SERPING1	RABEP2	MAP2K4	CNOT3	ARHGEF7	SRSF4	GCLM	TOM1L2	TMEM68	MRPL24	NUDT9	MME	EXOSC4	OCIAD1	GALNT1
	PLAT	BAIAP2	ISCU	HAT1	RRM2B	DCTN4	CKB	IGLL5	PGD	MMS19	ETFDH	LAMTOR3	RAB9A	PRKACB	CAB39L	SQRDL
	ERGIC1	CLEC3B	SIAE	LAMC3	TWF1	LONP2	HECTD3	NUP153	KRT5	MGAT1	MPST	PCDH1	AKAP9	RPS15	ANXA11	ATP6V1B2
	PIGK	SSFA2	TRAPPC5	WDR81	RAB32	SELENBP1	RAB13	TFAM	ME1	SLC38A10	PTPRK	MRPL50	CRELD1	ACTR1B	PIK3R4	CELF2
	MRPL40	TGFB1I1	BCAP31	MAPKAPK3	ADSL	MGST3	SORL1	SLK	CAMP	METTL14	GMDS	CHMP2B	SACM1L	NUP88	PITPNM1	SLC25A20
	CAPZA2	SNX3	ACO1	RPL28	LARS	NUDCD3	UPK1B	FAM45A	DSG3	ETFB	FAM207A	LXN	GSTM3	RPL34	SMC3	ATP6V1D
	VWA8	FBLN5	PDAP1	SLC9A1	ITPA	RPL30	CA2	ITGA2	CBR3	FRMD6	IQGAP2	MAOA	OCLN	APOA4	UBE3A	IFI16
	SLIRP	COL7A1	ATP2B1	LACTB	BRAT1	UPK2	CASP1	BCAR1	DSC3	FAM83B	ECHS1	NCSTN	TMEM214	PSMD9	PABPC1	PSME1
	PNPO	PALLD	RAD50	UBL4A	NAA38	PALM3	UGT1A8	PRPS1	DNAJB1	APMAP	GALNT7	ARHGEF12	FUK	SDSL	PPA1	CLIC2
	PLBD1	APOA1	CACYBP	TSPAN15	RCOR1	UPK1A	PIK3R1	TRIP10	ARHGAP17	CCNDBP1	SPTA1	NIPSNAP3A	TMED9	MAP2K3	GTF3C2	ACPP
	RAB3D	EHD1	EPB41L2	FRMD8	PHPT1	ENOSF1	NUMB	NFKB1	MLLT4	RPA2	BABAM1	GNB1	PCYOX1	RPL35A	RILP	TYMP
	H6PD	UTRN	SNX4	WLS	EGLN1	EPB41L1	ALDH4A1	TRIM14	CDC42BPG	PAFAH1B3	HDHD1	MBOAT7	DPP4	SLFN5	IPO8	SSR4
	SEC24B	CHMP4A	CCT7	RPS23	DUT	ADIRF	KIF13B	CPPED1	KRT78	ADAM10	APIP	ARL6IP5	ITSN2	C8G	RAPH1	OSTF1
	UFL1	HSPB6	AVL9	NDUFB4	TARBP2	SRI	CSTB	EPM2AIP1	A2ML1	KNG1	TPD52	OXA1L	LMAN1	EPN1	N4BP1	CDV3
	NUBP2	SH3GLB1	TPP2	ARHGEF10L	TSSC1	PIGN	KRT1	SRA1	JUP	NMD3	HBB	TMEM51	GUSB	UCKL1	SNRPC	PRPF4B
	CDC42	RABL6	STS	HIP1	SAP18	SORT1	SUMF2	GAPDH	VDAC2	PIGT	MLPH	EIF2B2	PLBD2	VPS11	AHCTF1	MACF1
	CTAGE5	LAMC2	PACSIN3	VPS53	C11orf58	AGO1	OCRL	ACSS2	ATP6V0D1	RAB11B	AKR1C3	TMX2	ST14	WDFY1	NSFL1C	SLC30A7
	EVPL	AEBP1	ILKAP	AGPAT5	TBC1D4	MPP7	PALM	DNAJB2	SPRR3	RPS19BP1	ALG5	HPGD	GSTM2	AP1G2	GPD1L	OGFR
	SBDS	C6	ACOT9	CD2AP	SIN3A	DSTN	CLINT1	ANKFY1	RAB11FIP5	LAMTOR1	RPS21	NUP98	MTCH1	CAPN7	SFPQ	STXBP5
	WDR11	A2M	CYB5R2	VPS16	PTGR2	CPNE1	CRAT	VAV2	TGM1	DCXR	PDCD4	ACADSB	NBEAL2	STX8	NDUFA9	FSCN1
	ARF6	NAMPT	HMG20A	RBM12B	IKBKAP	TOR2A	FABP3	MGEA5	GALK1	ARIH1	NQO1	METTL7A	UGT1A6	IRF9	HSP90AB1	FDPS
	GNG12	C9	CD9	EOGT	PFDN4	ATL3	ARHGAP26	GID8	FBXO3	EHD4	MICU2	KRT19	SMARCA2	NELFE	IDH3A	CTSA
	EIF2S2	TCEB1	ADK	IL1RAP	DICER1	SKP1	ALDH3A1	CSTF3	TSG101	SUPT6H	PFKFB2	SHROOM1	VIPAS39	YTHDF3	MAT2A	CAP1
	STT3B	APOC2	ACSL1	NGDN	DHX36	PMVK	FAM213A	NDUFB10	VCPIP1	TIMMDC1	MISP	KIAA1429	MTM1	DNMT1	XPO1	CD163
	CNP	PDIA5	DCTN3	PRMT5	SMARCB1	LAMTOR5	AHCYL1	NDRG1	CSTA	ACAT1	ENOPH1	FAM105B	PBXIP1	FAM107B	ACAT2	ARHGEF6
	PDXK	APOA2	XPNPEP3	PRRC2A	IMPAD1	SYTL2	TTR	ITPR3	DSG1	RAB12	PLEKHA6	NUBP1	EZR	IGF2R	PPP5C	FKBP5
	TTLL12	COL18A1	SPTBN1	INTS10	VPS13A	PEPD	MTUS1	UBXN1	HDHD3	SCARB2	RPL36	PARS2	PRDX4	MICALL2	TUBB	FBLIM1
	NAPRT1	PPFIBP1	TOLLIP	SEH1L	FRYL	TACSTD2	IDUA	CLCC1	ADAM17	VPS13C	DDAH1	NACC1	RABAC1	SEC62	ESRP1	IFI35
	C21orf59	NFKB2	TIAL1	SPATS2L	PSMB7	POR	EIF3F	SUGT1	KRT6A	MRPS16	LAD1	CHP1	ZZEF1	GSK3B	HUWE1	FERMT3
	ASAH1	UBFD1	NCCRP1	RPL8	ROBO1	USP4	EPHX1	ALDOA	ANXA1	GNA13	XPNPEP1	BPHL	PPP1R10	LNPEP	NAA50	STAT3
	LSM5	SURF4	AP1M2	DENND2D	PBDC1	AKR7A2	WBP2	PFKP	CLCA2	FDXR	SNCA	TMEM63A	RDX	PPP6R1	BCAS1	MNDA
	FAM3D	TPM2	LMNA	NFU1	CPSF4	SCIN	OPTN	SERPINB1	SLC12A9	LRPPRC	ADH1B	ARHGEF2	C11orf54	FLOT1	EIF4A1	MRC1
	ATP5A1	ZYX	AGL	TRIP11	SCAMP1	RPA3	TESC	XDH	RMDN1	MRPL12	SLC12A2	GPHN	KIAA1468	STAU2	SRSF9	NCK2
	EEF1B2	MYH11	C6orf211	FECH	NUP43	FARP1	KRT9	SP100	S100A7	ALDH18A1	DNPH1	GOLGA1	PRCP	ARRDC1	SND1	BLVRA
	IKBKB	TRIM47	CHCHD3	PPAP2B	REPS1	CHMP4C	HGS	LGALS1	S100A16	HSD17B4	C14orf142	RDH14	RAD23B	OAS1	SF3B5	DLG5
	SLC25A6	OGN	PLEKHA7	TANK	SMARCC2	RAB25	LRRC41	ECI2	SMARCD2	GOLGA4	ETHE1	HINT3	UFSP2	OAS3	RAB8A	PFN1
	HSD17B12	COL6A3	HDAC6	HIST1H2BA	OXSR1	HSDL2	ALDH1L2	NRD1	RPS27	VPRBP	HSPA4L	NDUFA12	PITRM1	HECTD1	COPS4	HLA-F
	FUCA1	CARS2	RHEB	DLG3	ENO1	44082	IVL	MSRA	ALG11	FAH	MCU	ANAPC7	GOLM1	EXOSC7	EIF5	UBA7
	ATP6V1F	ILK	CTCF	IRF2BP1	NUDCD2	ERGIC3	PVALB	SFN	S100A9	RBM17	LLGL2	IRF6	GMPPA	ISCA2	TBC1D15	IL4I1
	CLCA4	C1S	RNH1	LUC7L	UBA2	TAGLN2	RABL3	RIN1	FAM83H	SLC25A3	CRYL1	MIPEP	CRYBG3	COMMD3	HADHA	COPG1
	NDUFB6	COLGALT1	SPAG9	ATP5F1	C17orf49	NDUFB9	RBCK1	CRKL	DUOX1	CTPS2	COG5	FAM115C	SAMM50	TMEM126A	PRKAG1	IL16
	RER1	RAB27B	PRKAR2A	ZFR	DAG1	SNCG	CRTAC1	TMEM43	OS9	RNF20	EMC3	PIK3C2B	MTMR9	DPP7	PBRM1	FNDC3A
	DLAT	TMBIM6	CTBP1	RBMXL1	AGO2	YWHAB	CTSE	PARP4	ITPKC	MRPL15	SLC35A2	ARFGAP2	GBA	TOR1B	EIF4G1	SPCS3
	NEDD4L	ARHGAP1	C1orf116	NEMF	POGZ	F11R	FABP6	MIF	PKP1	PARN	CA1	SLC27A4	RCC1	TMEM11	MRPS25	LTF
	CTSD	CALU	DNAJC13	RANBP3	AP2B1	DAB2	SBF1	CDCP1	ARL2	CDC73	SSR1	SLC27A2	FMR1	TMX1	PSMD7	MAPRE1
	IQGAP1	STX4	TCEB2	FAM98B	GLRX5	APPL1	CYP2S1	LDHA	FABP5	FASN	STX16	SNAP23	POLR2C	TRAM1	NPEPPS	ELF1
	NEDD4	FHL1	KIAA0020	CBR4	NELFA	CHMP4B	TANGO2	HIF1AN	DNAJC1	EXOC3	TMEM120A	DGKA	MAFF	CDC37	HNRNPA0	PSMB9
	NUCB1	AGRN	PACSIN2	FHIT	TP53RK	UNC45A	BCAP29	MINK1	CES1	SPG21	BLVRB	USMG5	SUPT5H	NRM	PFN2	SH3KBP1
	AK2	EBNA1BP2	PMM2	HERC4	ALCAM	PTPN1	INPP1	JUNB	CBR1	CYP4B1	AGR3	RPL35	CLPTM1	TMED4	C1QBP	RPS11
	ERBB2IP	FMOD	GDPD3	MRPL38	CYGB	ACOX3	SP3	RRM1	HSPB1	ARFGEF1	PPIC	HEXIM1	CAMK2G	LSM7	DDX6	ISG15
	RAB43	LAMA3	FXR2	CYP20A1	CLIP1	ATRX	ERN2	GCC2	DSP	P4HB	MRPL49	FAM162A	RBBP9	DECR2	VAPB	WASF2
	SNX5	PRELP	GPNMB	VPS52	ABCB10	STK3	NUFIP2	PXN	VANGL2	GRIPAP1	COMMD9	GMPR2	GLG1	EIF3G	AHCY	WIPF1
	ARMC10	DPYSL3	RPS3A	IGSF3	FAM114A2	SEC24C	GPR110	RABIF	KRT16	HDDC3	PYCARD	TCOF1	AMDHD2	PWP2	NSDHL	CD14
	POLDIP2	ACTB	TFG	ITIH5	POSTN	ILVBL	SEMA4B	MTDH	DUOX2	RAB4A	RPS24	ACADVL	CC2D1A	FAM105A	EMC2	WARS
	STK39	EFEMP1	PTER	TFB2M	KDELC2	RAB5B	PSCA	ITCH	NFS1	IWS1	ATP1B1	JAK1	CAST	FAM91A1	CYB5B	OAS2
	GALE	CFH	TBC1D5	DCTN6	TRIP12	RAB11FIP1	DCTN5	DEK	KRT14	EWSR1	EPCAM	PCCB	PRDX1	SLC44A1	GALNT2	CD74
	CDK7	ENG	SPG20	VARS2	PRMT1	MVB12A	UGT1A1	CTSL	USP5	CYCS	CDK5RAP3	MMAA	MOGS	FTSJD2	TTC38	NFIC
	RAB1A	MYO1E	SMS	HSCB	SPTLC2	ZC3H4	TRABD	RBP4	PRTN3	RABGAP1	ANPEP	SAR1B	MCAT	IK	KIAA0368	PSMA3
	GLUL	SERPINC1	DDX28	NR2F6	GTF2A1	RAB5C	MUC2	TMOD3	FCGRT	RALGAPB	ALAD	ABAT	MARS	VARS	RPLP2	BAK1
	ARL1	RARRES2	PMPCB	INTS4	SYNE2	ACTR5	PLXNA2	EHBP1L1	KRT17	ASH2L	RAE1	CAPN5	PLXNB2	HAGH	ZDHHC5	LIMS1
	LSG1	EIF3B	KRT18	CA12	LMAN2L	BCAT2	METTL1	NT5E	KRT13	SUGP2	EPB42	BCR	SPAG1	SEC23IP	NUP133	ENTPD1
	OCIAD2	KLKB1	S100A11	RPP38	CSTF2T	STX12	PEX11G	GSTO1	KRT15	PGGT1B	COG1	THNSL1	RABGGTA	EMD	PRPF19	PNPLA6
	BCL2L13	CNPY4	GNB2	AKAP8L	C12orf5	NDUFS6	RAB24	GSDMA	SLC3A2	TMTC3	NT5C3A	RAI14	FTO	CRYZL1	RPS13	PRG2
	NIF3L1	TNS1	TALDO1	NSMCE1	PAK2	BRE	SLC23A2	WRNIP1	GM2A	CYB5A	GSDMB	MRPS26	C19orf10	ALG1	HCFC1	TRIM22
	SERPINB3	BAG2	PRRC2C	USE1	ABCC1	HTRA2	YIF1A	RAP1GDS1	ATG5	STAMBP	AATF	TMEM30B	C16orf80	NCOA5	FAM98C	FKBP15
	SPRYD4	TP63	ATP13A1	COQ6	HMBS	STOM	FBXL15	UBA6	MON2	ESYT1	TRADD	MFN2	ARSA	INPP5K	PARP1	HSPA5
	NADSYN1	LRG1	MRPL28	NFIX	TPP1	TJP1	TBCEL	LLGL1	TSPAN14	HRSP12	GMFB	KRT77	NIPSNAP1	RRP9	PPIE	UBE2L6
	PPP1CC	RWDD1	GDI1	D2HGDH	ARHGAP5	AGK	IGFBP4	RASA1	NUBPL	IMP4	COPE	AP1M1	VAT1	HMGA1	43895	SEMG2
	RNPEP	PCOLCE	DENND4C	NSUN4	PLTP	RPRD1B	HERC6	ANXA2	PLD2	DNASE2	KBTBD11	COA6	GTF2F2	C19orf66	GLOD4	CTSG
	PPP2R4	PTRF	IST1	SCOC	RNF31	HNMT	MTPAP	PDCD11	C2orf54	SFXN1	ATP1A1	OSGEP	SLC27A3	TP53I3	MRPS23	ERLEC1
	PRKAA1	ITGA1	UBXN6	RNF14	NUDT14	RAP2B	NDUFAF6	PHYHD1	ARL8A	NEK9	PGRMC1	SYNGR2	COPA	PATL1	RUVBL1	TAPBP
	ALPL	AGT	PLEKHA5	REPIN1	PSMC1	MTPN	CHUK	AK1	POLR1A	SYNPO	STEAP2	COX6C	NUCB2	RPS20	EIF2B3	LBR
	WDR1	PGM2L1	VPS18	TRAPPC8	IAH1	KRT80	APAF1	ACTL6A	KRT3	PPM1B	RBM47	TSPO	VKORC1L1	FLYWCH2	PARD3	LUZP1
	NUDT19	ASNA1	DNAJA4	RBM33	TMEM209	ABHD12	CXorf56	AGTRAP	KRT75	SLC25A10	ENTPD5	HSD17B8	SEC16A	PRMT6	KIAA1244	DDX60
	COG2	PLOD1	NUDT2	COG8	NOP9	C4orf33	FAM208A	HN1	GALK2	JMJD7	ATP5L	CRNKL1	MICALL1	TSPYL5	MKI67IP	APOBR
	DDOST	ATXN2L	IDH3B	EDC3	TXNRD1	SEC23B	FOXA1	SNX9	UQCRQ	MARK2	AHCYL2	LSM6	STIM2	FAHD2A	HM13	S100A2
	OPA1	SEC24D	RAI1	MDK	ARFGAP1	UBXN7	WWC3	AHNAK	ADRM1	NDUFV3	COG7	PHF5A	PPOX	PPP1R2	TMX3	CALR
	CTSH	GLTP	AAMP	PIK3C2A	CNOT1	MYOF	ABCC5	PSMB1	MAP3K7	PNPT1	ASL	FA2H	MAN2B1	PCBD2	RTCA	LPGAT1
	ERP29	GBE1	LMAN2	EFR3A	MRPL1	SH3GLB2	TRIM4	C11orf73	NENF	DHX30	GNPNAT1	C2	PDP1	MACROD1	LARP7	MAP2K2
	ACBD3	COPB2	IER3IP1	APOC3	SUPV3L1	PTPRU	TRAPPC13	WDR5	CAMSAP1	COX20	TST	CNOT2	NPC1	EMC8	BTAF1	ARAP1
	CAPN1	TGFBI	GNAQ	NCKIPSD	TBCD	TOMM34	YDJC	SERPINB8	TRIM26	TM9SF3	FAM84B	DHRS7B	SGSH	FDX1	MRPS7	ZCCHC6
	44089	COL6A2	RCN1	HMGN1	TACC2	PTPRF	THBD	TPBG	CHMP7	SYK	CLMN	RNMTL1	DLG1	ANKRD13A	SLC1A5	ACE
	SORD	CP	TRAPPC4	SULT1A1	GGH	UQCRB	CLDN7	TNKS1BP1	TRAF6	TRRAP	GPKOW	CD46	MFSD10	MRPS18A	TRMT1L	HLA-A
	VPS37B	GRHPR	AIMP2	STON2	DOCK7	CUL4B	FGD5	TOM1	SERPINB13	WTAP	DBI	RPS6KA5	ADAM9	NRP1	USP39	RMDN2
	RAB14	LAMB1	ATP2B4	GFM2	NUP188	DNAJB6	CPS1	APOBEC3C	VSNL1	RAB35	SPTB	PPP1R12A	ARSD	QPRT	CAMK1D	MED23
	PRDX5	RRP12	GALM	PTPN3	CLNS1A	AP1B1	METTL7B	ATG7	MRPL10	AUP1	RIPK3	CYB5R1	CHMP1A	MOCS2	NBEAL1	RNASE2
	FIS1	CLIC4	EIF4E	SOS1	EIF5A	STK4	SNX13	CTSB	SULT2B1	NDUFS8	FGGY	STAT6	MPC2	AACS	PARK7	LAP3
	HEXA	ARHGEF1	ARL8B	PHACTR4	SRP68	ALDH9A1	ZDHHC3	MAP4	DSC2	ZNF148	AGR2	PGRMC2	ATRN	SFT2D3	SARS2	ARHGDIB
	SCFD1	BGN	PPME1	KIDINS220	DDB1	APP	MARK1	PI4K2A	S100A12	GALNT12	CTSS	EMC4	GPRC5A	MRPL17	TRA2B	COTL1
	CLDN1	RAB6A	PGLS	CARD6	IPO4	SHMT1	GRAMD3	CDH5	ARHGEF37	AP3M1	SLC4A1	QDPR	TANC2	SDHC	CISD2	HSPB11
	GALNT3	ITIH4	CMAS	FAM65A	EXD2	EML1	CLK3	PLIN3	AMFR	TMEM192	KRTCAP3	ICA1	LOH12CR1	FCN3	CDC5L	APOL2
	MCCC1	TBC1D2	GOLGB1	PHKA1	SERPINA4	SUSD2	CHAF1B	FLNB	OSBPL9	CROCC	DYNC1LI2	SLC44A3	COA3	AIF1	KIF13A	SNX6
	DHRS3	FGA	VAMP8	USF1	SPAG7	TNS3	AGMAT	PLCB3	SPRR1A	PPFIBP2	PYGB	HSD17B11	FLRT3	C19orf33	EIF3A	ERAP2
	ETF1	COL4A6	EXOC1	ZNF451	THOC6	NEBL	FRRS1	ALDOC	INADL	CCDC47	GPS1	CAPNS2	C18orf8	IMPDH1	DDAH2	GLIPR2
	ACO2	CALML3	COX5B	NOTCH3	SMU1	MPZL2	GSKIP	PPP1R14B	DCP1A	PCYT2	ALDH1B1	RNASET2	WDR55	MRPS35	LSM14A	ACTR3
	PPL	PGLYRP2	MESDC2	PBX1	ANP32A	SMAP1	MUC16	LRRC16A	RREB1	PYCR2	PIGR	CSK	ACOT8	SNRPB2	TBC1D1	CYBB
	CAPNS1	BPI	ARID1A	LMF1	TOR1A	GSTT1		YAP1	PAN2	NAGK	MRPS28	EEA1	MTMR3	FES	PSIP1	PTPRC
	FAM129B	POLR2G	ERC1	CCDC134	LAMB2	POFUT1		PPP6C	PLEKHG3	ERLIN2	SLC39A11	SHOC2	PIGU	MKRN2	GDI2	PML
	UBR5	TF	YES1	SIN3B	EFTUD1	SULT2A1		SERPINB9	COIL	RPF1	HBD	NDUFA7	MANBA	RRP1B	EXOSC2	ITGB2
	SYTL1	CPB2	UCHL3	METTL17	FAF1	TRIM24		VAPA	TXNL4A	CHERP	B2M	EHF	ZMYM4	HPS6	CCT8	VAC14
	GGCT	TRIM21	SVIL	AES	IPO7	INPP5A		SERPINB6	TTC39B	MAP7	ANK1	TRAPPC9	CCDC127	KIAA1191	PFDN5	CORO1A
	TMED10	CSRP1	BET1L	ITFG3	EXOSC6	UPK3B		PPP1R13L	NCOA7	ALYREF	SIGIRR	CYP4F12	GSTM1	RICTOR	BIRC6	SEC24A
	EHHADH	ITGA5	PITPNB	UBL7	PAK1	UPK3A		STAM	GRN	NASP	ECHDC2	NDUFA13	CHMP1B	METTL16	HNRNPA3	GBP1
	BDH1	BCL10	CC2D1B	NLN	NQO2	FAM84A		P4HA1	CTU2	PROSC	SELT	CTDP1	FDX1L	FAM160B1	BLOC1S2	MMP9
	RAB1B	IGFALS	HIST1H1B	SLC20A2	GYS1	EPN3		CASP14	GAMT	ARHGAP27	DAD1	C14orf159	SLC17A5	COX1	ACAP2	SPCS2
	PSMD12	AMBP	CARKD	ALG12	QKI	SFXN2		SNX17	ZFAND1	DDX51	ADSS	NDUFV1	FNDC3B	C6orf47	GSR	PSMB4
	LPCAT4	GNAI1	SRP54	DNTTIP1	GOSR2	CNNM4		PPP1R8	TNIP2	TMEM97	AIFM2	TBC1D9B	SDF4	GTPBP3	AQR	SNX2
	LGMN	SNF8	EPS15	MAPK9	VPS8	SCAF1		INTS3	COX6A1	LSM12	LGALS3BP	HIP1R	LIPA	KIF3A	CASP8	TAP1
	ATP9A	CPA3	SLTM	CCDC9	SRPK1	DMXL1		BCS1L	WDR45	MRPS15	CPT2	NDUFS4	PPIP5K1	GNPDA2	CHORDC1	RNF213
	MIA3	SEC31A	FNBP1L	BAZ2A	PMPCA	SYTL4		ITGA3	MYO5A	ZKSCAN1	POF1B	ANO6	PTP4A2	ZNFX1	SUPT16H	HCK
	TBRG4	FTH1	CHMP2A	EFS	POLR2A	MAN1A1		PPP6R2	MRPS10	ADCK3	EPHX2	DCTD	PPP2CA	SIPA1	EIF3K	ARRB2
	UQCRC1	RSU1	SNX27	LY6D	NF1	CLIC3		TXNRD2	CMIP	YME1L1	LHPP	DHRS4	SSNA1	ABHD4	AZGP1	GMFG
	SERPINB5	G6PD	KIAA1279	ZMIZ1	BAG5	DOLPP1		PPP1R21	ITPK1	GOLGA7	ALDH1A1	FAM83F	GXYLT1	ERCC4	UBE2N	SEC11C
	LSM1	C8A	RDH13	KIAA0319L	CLASP2	SDC4		PPP3CA	STEAP4	L2HGDH	LSM2	MRPS9	TUBB4B	SSSCA1	NPEPL1	ZC3HAV1
	ERGIC2	PRKAR1A	ALDH5A1	PRKCZ	HEATR1	AGFG2		ELMSAN1	VNN2	KRT20	PPP1R1B	SPR	TBC1D8B	MST1R	AFTPH	STAT1
	TM9SF4	SEC13	TMEM33	NCOA2	FAM134A	CNOT7		TDP2	DNAJB14	EEF1A2	TOMM6	TTC19	TMPPE	NOL11	CAPRIN1	MLKL
	FCHO2	IBA57	VPS45	KLC3	IRF2BPL	MEPCE		TRAPPC2L	MAP4K5	MAPRE3	ARHGEF11	IGJ	WWP2	RILPL1	BMS1	SDF2L1
	IMMT	NES	MYO9B	CLN6	PFAS	CNOT11		PTK2B	TMCC3	TRIM56	MICU1	PTGFRN	SIRT6	MED16	SMAP2	UBLCP1
	CLIC1	APOB	RBM22	CSNK1D	GNA11	PCMTD1		TBC1D10A	AHNAK2	PEX5	ACSM3	MRPS36	GGCX	DERL2	CBX3	ATG3
	APOOL	PDLIM2	SWAP70	BOD1L1	KIAA0196	HECTD4		ERCC2	KRT6B	LYRM7	C6orf203	ABCC3	TRIM2	SPECC1	ATM	C1orf123
	MAP3K6	RETSAT	ADD1	FBXO4	PSMF1	MADD		AGPAT2	KRT76	SNX31	COQ3	C2orf43	CD55	RBM6	DDX5	NCEH1
	NME3	TIMP3	USP9X	PTPRG	NGLY1	AIM1L		BRD3	SCEL	FAM172A	SPINK1	DHRS1	MON1B	ANKLE2	TBCE	DIABLO
	REL	LTBP4	ARPC2	TMA16	ARID1B	LTN1		CAP2	FAM83A	MVD	CDC42EP5	CCT5	SLU7	LOC100652741	BRIX1	ANXA3
	ACAA1	HPX	EPB41L3	DGKZ	DCAF8	PCYOX1L		CETN2	FAM83G	GCC1	ELP5	C16orf13	PIK3CB	SURF6	CCT4	MAD1L1
	SYPL1	GPX3	FAM98A	ITPRIP	NHLRC2	DNASE1L1		HPCAL1	GBP6	TSPAN6	C19orf25	EHD3	PLSCR1	RASIP1	UQCRC2	C4BPA
	MCCC2	C1QC	PSMD4	SEMA3F	ARHGAP4	ARHGAP21		PGK2	SQLE	LAMTOR4	FUCA2	DHRS2	GIGYF1	CEP41	HNRNPU	RAC2
	KIAA1715	NCK1	SF3B3	IPO13	RFC2	KLHL36		UBASH3B	SERPINB2	TMC6	ATP2A3	RHBDF1	BSDC1	TXLNG	CARM1	TMEM173
	ACSS1	GSN	HDGFRP3	ZFP36L2	CNBP	ABLIM3		POFUT2	SMC4	SH2D3A	PARVB	SERPINF2	POLE3	PODXL	PSMB2	RHOG
	PDCL3	CAB39	SAE1	RXRB	NUP35	PTAR1		CASP4	TNIP1	HLA-DQB1	STX18	ACSF2	PHLDB3	RNF121	SSB	MPO
	VPS4B	CLU	TXLNA	OGFOD3	RALBP1	SPTLC3		TPRKB	CDC123	FAM63A	RPE	SGSM3	IMPA2	IFITM3	ARAP3	CTSZ
	TRPM4	EHD2	HN1L	UTP11L	UBQLN1	IFT20		C4orf32	DUS2L	HOOK2	FAM177A1	ABCB6	CTBS	INO80C	CCDC124	PLS3
	HEBP2	VWA1	MGST1	SLC26A2	HEATR3	NAPEPLD		PPP4R1	PRR12	C2CD2	DMTN	ASPH	TMEM41A	GDF15	MSI2	TGM2
	ETFA	TNXB	TSNAX	MRPL51	SMARCC1	GLT8D1		IRAK4	PLXNC1	SPCS1	DAP	IGFBP2	PLA2G15	TTF2	UFM1	USP15
	SUCLG1	PROS1	USP19	MRM1	FAM96B	AKTIP		FGFR1OP	AP4M1	IGFBP3	ZBTB8OS	SUOX	SDF2	TPST1	DCUN1D1	AZU1
	GPD2	GMIP	SCP2	INO80	ABCF3	NLRP2		RABEP1	MPP6	DDA1	MARS2	SLC14A1	C17orf62	CLCN7	LZTFL1	LYN
	VDAC1	MAPK1	RTF1	RASA3	DST	B4GALT4		AGFG1	SLC4A2	ENSA	ITM2B	RALA	ATXN7L3B	SLC12A4	PRKAB1	OLFM4
	EIF6	TBL1XR1	DENR	NVL	TCEA1	CDKN2C		CDH3	TUSC2	CD63	PBLD	TEX264	IFI30	CRTC1	PSMA2	PALD1
	ATP5O	NDRG3	CPD	COA4	XPO5	ADPRH		GNE	KRT73	POLR3D	EPS8L3	WARS2	TOMM5	UBL5	SGTA	CSNK2A2
	CROT	NIT1	PRPF3	METTL5	BAIAP2L1	RMND5A		TMEM256	FPGS	TNFRSF21	PDZD8	CISD1	PPAP2C	GBP3	CSTF1	MSN
	DNAJC11	DES	DNAJC10	MIB1	CIRH1A	ZYG11B		DDR1	RASAL2	MID1	AFMID	TRMT112	FAIM	HACL1	RBM27	TAP2
	B4GALT1	CDK5	MAP1S	TYSND1	CENPV	TMEM238		ADO	GSTCD	FAT1	MED13	USP7	SDS	RNF113A	STAG2	CBL
	TMEM165	MAOB	SUN1	EXT2	DSCR3	DYNLRB1		PHLDB2	DDX19A	SLC4A1AP	ADH1C	PICK1	EIF1AD	TMEM258	GLO1	GIGYF2
	LYPD3	CYP7B1	PLRG1	PRKAR1B	ENO2	KIF3B		MINPP1	LDLR	BRAP	SEPSECS	PPM1A	GTPBP2	PHF23	C14orf166	ZC3H11A
	ANXA4	AP1S2	SLC22A18	CHEK2	DHX29	ESAM		FOCAD		TMPRSS2	PHC3	LRMP	APOBEC3B	RABEPK	DARS2	MYO1F
	RMDN3	SH3BGRL	EXOC5	CEP44	PPP2R5E	TOR3A		PIK3C3		TK2	SLC30A1	MAST4	PNPLA2	SPECC1L	TXNL1	ERAP1
	CMPK1	LRP1	ARMCX3	PLK1	RPLP1	AADAC		TRIO		GNPAT	TMEM168	GOLGA2	HAUS1	CDK5RAP1	PGM1	MZB1
	ABHD11	ITIH1	CDKN2AIP	ATG2A	PGK1	SLC25A35		TANC1		MSRB2	CANT1	MED15	NDC80	BMP2K	UPF1	ATP6V1E1
	EFHD2	MYO1C	NMRAL1	RPP25L	DDX47	PPP2CB		EPHB2		FAM20B	ASRGL1	KIF1C	KIF23	SLC35F6	ARRB1	NCF1
	COX7A2	PNP	REEP5	FGFR3	UBAP2L	ANKRD27		ZC3H7B		VPS72	MUC5AC	CAMK2D	NKTR	FOXK2	RPS12	RAB31
	FARP2	C1R	PAK4	STK19	AHSG	SGK2		RABGEF1		PUM2	CCDC12	PURA	HERC5	KIF2C	SNRPD1	MED11
	IVD	HDLBP	CLTA		TP53BP1	SULT1E1		IDI1		GDAP2	BPIFB1	RPS27L	MAN2A2	C5orf15	PDS5B	TCIRG1
	LETM1	DUSP3	ARFGEF2		EEFSEC	NDOR1		CXorf38		DCAF5	SHANK2	KRT85	PMM1	UBE2T	USP14	KLC4
	MRPL19	CDK9	TACO1		ATG4B	PXMP4		IQSEC1		N6AMT1	MTMR10	VPS33A	LDLRAP1	ANLN	ACACA	UGGT1
	TIMM44	DYSF	SIRT2		KDM1A	ZNF800		USP43		RBBP8NL	GRAMD4	MRPS22		TPX2	AP3B1	FAM49B
	TMCO1	DIP2B	RPS25		TRMT10C	TTPAL		TIMM9		AP5B1	SLC4A4	FAM169A		CDC20	ESRP2	ELMO1
	PRKCI	MYO1B	WDR82		GPATCH8	GTDC2		SLC4A7		WDR54	EEPD1	NOC3L		FAR2	HSPE1	GIMAP4
	MGAT2	MYH9	DHRS13		EIF2S1	TBX2		FAM89B		PPP1R37	VTI1A	MFF		FBXL12	NDUFS3	DNAJC3
	CANX	TUBB6	PITHD1		SSBP1	SYNJ1		NTMT1		ITM2C	CES2	KRT7		UNC119	LSM14B	BIN2
	OGDH	GARS	BPGM		CDC23	CEP192		DNAJC21		SFSWAP	ASAP2	UPK3BL		ATP11A	NDUFV2	FMNL2
	ARPC5L	RCN3	44081		VTI1B	KATNB1		STXBP1		PXK	SLC39A14	HK1			ALDH6A1	DMAP1
	ENDOD1	LAMA5	EDC4		UBQLN2	B4GALT3		DCUN1D3		LCK	SLC1A4	RPL37A			HIST1H1E	CD97
	PDPR	QTRT1	TOR1AIP2		ABI2	PIGQ		TBC1D22A		USP25	AKR7A3	ATP5S			RPL13	RNASE3
	RSF1	RARS	HIST1H1C		PITPNA	ATP13A3		ELP4		RFX1	EPHB4	ENTPD3			HIST1H1A	PARP14
	DNPEP	FGB	NELFCD		FARSA			HYI		SMEK2	MAPRE2	THEM6			DDX56	ICAM1
	SETD3	MYL9	ALDH16A1		CFD			VRK2		POMGNT1	CALCOCO2	S100A4			CRYZ	LPXN
	ATP5C1	GGT5	PFDN1		C7orf50			SIGMAR1		ADAM15	CD151	RPL22			PSMC3	DTX3L
	MAL2	PCNA	MAPK3		MDN1			EDEM3		DDX19B	TAPT1	RPL3			MPG	MYO1G
	GNPDA1	TLN2	PLAA		SLC25A40			ZNF579		PPM1L	NUDT1	STARD10			CPT1A	ARHGAP18
	AP2A2	FABP4	RAB4B		ARMC1			GGACT		ADCY6	SPHK2	STBD1			MATR3	MAP2K1
	COL4A3BP	KRAS	AARS2		PQBP1			VAMP2		C3orf37	KALRN	ANXA10			PUF60	TNFAIP8
	ERP44	MAPKAPK2	COX5A		ATXN2			P4HTM		TLCD1	KAT8	GPX2			LCMT1	RPS6KA4
	CORO2A	PPP1R12B	UBA3		RAB34			NDE1		BNIP2	CHDH	DAB2IP			ATP6V1A	EVL
	SPTLC1	SRPX	MAGED2		SMARCA1			SP110		DCAF13	MTG2	BCKDHA			NIT2	PLEKHO2
	DLD	SEMG1	KIAA1598		ABCB7			MZT1		WDR4	FAM118B	CASK			CSNK2B	NEU1
	LAMP2	SH3PXD2B	PAFAH1B1		MRPS6			UBE2A		USP16	CTDSPL	WDR18			HMOX1	PSMA7
	MRPL44	PPM1F	HTATIP2		HDHD2			MARK3		SARM1		CIB1			KTN1	DPYD
	TMED2	SERPINA1	SNX12		ARID2			CDA		GPT2		RBM25			ABHD10	SRPRB
	VILL	OLFML1	VPS26B		RBM15B			TMSB10		PUS3		LYPLAL1			DCPS	RBM10
	HSPA4	IKBIP	THUMPD1		UTP18			ATPAF1		SLC25A17		AP1G1			CPSF6	PTPRE
	EPS8L1	C7	SRSF6		QRICH1			SMC2		FAR1		SDR39U1			ATP6V1G1	GCA
	MYH14	DEPTOR	ACOT11		UTP15			ADA		EIF2AK3		TNFAIP2			RNPS1	F13A1
	KYNU	COL15A1	PVRL4		C14orf169			KLHDC7B		PPHLN1		HMGCS2			CDC16	NXF1
	IARS2	ITGB1	TACC1		FAM195B			SMG1		DENND6A		ABHD16A			IPO5	NCBP2
	PSMC5	SBSPON	HPRT1		NOL3			TMEM132A		TP53BP2		S100P			UBE4A	TXNDC5
	NDUFA8	C8B	RPL5		STAG1			MTSS1		ARIH2		GOPC			TBL2	SLAIN2
	CAPZA1	OLFML3	PIGS		PLXNB1			CDC42EP1		NOP10		ELP2			TAOK3	MX1
	C19orf70	GNAI2	CPSF7		BRD2			ZNF598		HDAC7		SGPL1			SNTB1	PLG
	PROM2	KCTD12	ENGASE		POMP			RPS6KB1		C2orf49		PTK6			DHX40	PARP9
	UQCRFS1	SERPINH1	RHOA		CRTC2			AHDC1		VIMP		44083			PTPMT1	CMPK2
	RPN2	SEC23A	ACADS		ASMTL			CDKAL1		MAP2K7		KRT10			EIF2S3	STAB1
	TMLHE	EEF1A1	HTATSF1		MAN2C1			ENO3		SCAF11		TC2N			DPH2	LSS
	CALML5	NFYC	SNRPA1		BUD31			TAB2		MEN1		COX4I1			IGBP1	APOL3
	ISOC2	LTBP1	WDR48		CD276			TRPT1		PXMP2		CAPS			SNAPIN	NCF2
	ARF4	RAP1A	DRG2		ZAK			TYMS		MLST8		STIM1			THOC1	BIN1
	PTGES2	VTN	EML3		NDUFAF2			ARPP19		MNAT1		HSD17B2			EIF3E	ACP2
	FLII	PPP1R12C	GTF3C4		ABI3BP			TUBG1		LENG8		VPS36			GIT2	MAN2A1
	AP2A1	LAMA4	APPL2		EXOG			TDRD7		YPEL5		USP47			RAN	BTF3
	CD82	CAV1	ZNF185		RINT1			MSMO1		SCNN1B		LARS2			TMPO	THEMIS2
	ALDH1L1	ACAD8	MECP2		TUBB4A			TUBGCP6		INA		EXOSC9			SF3A1	MX2
	PDCD10	NMNAT1	PPIL1		MCM3AP			DVL2		LRRC20		MATN2			HARS	EPX
	ARF5	HAAO	LRBA		ELMOD2			SS18		PYCR1		YIPF5			NOL6	LYZ
	PRPF40A	CHKB	VPS4A		CHST14			SMARCAL1		DUS1L		ALOX5			ACTR10	HCLS1
	PAPOLA	MAP1B	EI24		MPP5			KIAA0430		CBS		ARMC6			PLEKHA1	PHRF1
	CPNE2	ACTG1	SNX7		PPAT			WDR34		SEMA5A		NARFL			TIMM13	HLA-C
	TM9SF2	LMOD1	YWHAZ		UBA5			CALB2		CBX8		RBPMS			SARS	SOD2
	PSMC2	FGG	NDUFB11		TATDN3			CA9		HPS5		FLOT2			DFFA	IL18
	PADI3	LUM	PGM2		PPP1R9B			CHCHD4		ARL6		PRR15			PHB	ITGAM
	C9orf142	SEC61G	KIF5B		EIF1B			TOP3A		RAB15		FARS2			44076	GNS
	WDR44	ITGA6	PSMD11		SPATS2			KTI12		C7orf25		PTPN13			RNF40	PLS1
	HINT2	RAB23	C6orf132		IGF2BP2			SCARB1		C1orf109		RPL32			ALDH3A2	LGALS8
	STK38	MAP7D1	LEMD2		FGD4			TEX2		BUD13		COPS7A			ILF2	HLA-DPB1
	AP1S1	MMP14	CCDC93		SLC16A3			RAP1GAP2		PREPL		PRKCD			EIF4G2	CTSC
	CTDSP1	44085	TOM1L1		NPM3			CCDC104		RNF149		ZDHHC13			POLR1D	NCF4
	PKN2	TAX1BP3	MTAP		SLC27A1			RAF1		RB1CC1		GLUD1			ATP1B3	ATP6V1H
	TUFM	PDLIM3	MCTS1		DDX3Y			SERPINE1		NDUFAF1		KIAA1522			NDUFA5	CASP10
	SH3BGRL2	SERPINA3	HTT		SSR3			SEC14L2		KIF21A		TJP2			UGP2	GSDMD
	NANS	HDGFRP2	PPAPDC2		ANG					DYRK1A		RPP30			GHITM	HK3
	MTFR1L	ANXA5	SARNP		SERPINA7					FANCI		DCTN1			ERBB2	S100A8
	APOD	PTGS1	C1orf27		THOC7					MPHOSPH6		SEC61A1			LPCAT3	ENAH
	PDXDC1	PDLIM7	ANKS1A		HDDC2					PFKFB3		SF3A3			PELP1	ELMO2
	NDUFAB1	NID1	ADD3		URM1					FANCD2		S100A6			ABRACL	STT3A
	IDH2	TRIM16	AK3		CDKN2AIPNL					CXorf57		NUP37			CAD	NCKAP1L
	HINT1	FAM129A	CCDC6		ALKBH7					BAG4		VASP			PDK2	DDX58
	NDUFA2	RUFY1	WIPF2		TRIM65					CCNT1		ARPC1A			MRPS31	HLA-E
	MTX2	FLNA	VCP		RBM3					SATB1		PPP2R2A			YWHAQ	UCHL5
	ECI1	F9	EXOC8		SERPINE2					MEX3A		SKIV2L			NUP214	SCRN1
	SNRNP200	TIMP1	SUCLA2		PCID2					TIAM1		ESD			PSMD3	STAT2
	NPTN	BSG	VPS35		UBQLN4					MEX3D		SNAP29			DNAJC17	LCN2
	ERLIN1	LAMB3	GMPPB		DUS3L					TSEN2		NDUFA10			EEF1E1	FKBP11
	SHPK	FAM134C	DYNC1I2		KDM5B					ELOVL5		METTL3			ZC3HC1	DPM1
	SH3BGRL3	FBN1	BZW2		PPTC7							SCCPDH			CARD11	HLA-DRA
	UBXN4	HSPG2	KLK3		NAA40							LYPLA1			SETD1A	SAMD9
	SCFD2	PARVA	RHOT2		DDX20							PGAM5			ARFIP2	TBXAS1
	COMT	ELN	WASH1		TRMT61A							MYD88			ANXA7	PAIP1
	DDRGK1	THBS1	ICT1		ORC5							FLG2			PTGES3	DOCK5
	MDH1	MMP2	PTPN23		SAAL1							NDUFA6			DYNC1LI1	SAMHD1
	TMEM205	APOL1	PI4KB		THG1L							SIPA1L3			RPS15A	SLC25A1
	SRM	PYGL	RAC1		ANAPC1							MMRN2			ATL2	HLA-B
	IDH1	VCAN	RAB5A		HECA							ACSL5			RBM39	RDH11
	TLDC1	COL14A1	ACP1		LRWD1							GRB2			PPCS	TAPBPL
	CTNND1	COL4A1	COPS7B		GTF2E1							SBF2			KLC2	NAAA
	NAPA	DNAJC8	CNPY3		CRBN							FRY			OTUB1	PPWD1
	NARS	AIDA	VPS29		UBP1							PLCH2			RPS16	RASAL3
	FRK	SYNM	AASDHPPT		SMG5							ND2			EXOC2	IKBKG
	ANXA9	SPON1	UBTF		SCYL3							SLITRK6			FKBP4	XPOT
	AP2S1	TLN1	LIN7C		USP11							STEAP3			CLASP1	MRPL22
	GSTK1	COL6A1	ARHGEF16		ZFYVE21							GDA			U2AF2	DEF6
	SCRN2	PDLIM4	KRT8		NSMCE4A							PHKB			GSTZ1	ANKRD44
	CEACAM6	PRRC1	ZRANB2		NHLRC3							LEO1			NONO	ABI3
	FH	SORBS1	ATP6V1C1		VWA9							C15orf52			KDSR	PANK2
	SERPINB4	DPT	ZNF259		ASNS							MBLAC2			CBLC	HLA-DRB4
	SLC25A5	CYB5R3	VPS28		MED30							CYP4F22			DDI2	RP2
	SLC25A4	BICD2	BDH2		ZFYVE16							TBX3			B3GAT3	CCS
	RUNDC1	PIP4K2A	CCDC64B		CAND2							TSC2			COPG2	STAT5B
	GTF3C3	RRBP1	ATP5H		GDPD1							RAB8B			HSPA14	TMOD2
	TOMM40	AMPD2	EIF3L		CCDC53							SPATA20			FKBP1A	AFAP1L2
	NSF	HRG	MTA2		IGF2BP1							GGT6			ATIC	PHF2
	ND5	F12	BCLAF1		PHF3							LENG9			RBM12	GBP4
	MAP3K5	TMSB4X	ACYP2		SMARCD1							MRPS2			LPCAT1	CYBA
	ATP5I	COL12A1	CDH1		POLR3F							COL6A5			TUBGCP3	PRKCB
	TMBIM1	MYLK	UBAC2		CHD2							ARAF			ROCK2	CD38
	MYO5B	LPP	PSMB6		AKAP17A							CHCHD6			HYPK	MICAL1
	PPA2	ITGB5	MAGT1		ZFYVE1							WNK1			EEF1D	EXOC6
	SLC44A2	ITPR1	AAMDC		RNF25							ST3GAL4			DDB2	MMP8
	SCPEP1	VWF	RBM14		CHRAC1							DHODH			PIP4K2C	GUK1
	TECR	CDH13	ATOX1		RB1							MRPS14			CYFIP2	IFIT3
	LONP1	APOC1	TARS2		RNASEH2C							RAB2B			SF3A2	IFIT1
	UBE3C	NID2	COX7A2L		TUBGCP4							UBAC1			GSPT1	OASL
	TSTA3	ANXA6	CHID1		TELO2							TRAPPC12			SF3B1	HSPA13
	OXR1	CAPN2	TOR4A		ZFYVE26							RAB20			OLA1	SAMD9L
	EXOC4	PXDN	PI4KA		WDR6							PLA2G4F			BBS7	BTN3A3
	MCEE	ALB	SH2D4A		AP4B1							PVRL2			GPX4	ZC3H14
	ECHDC1	ARFGAP3	M6PR		C12orf57							ARHGAP12			RFC4	RFTN1
	PECAM1	FKBP9	LGALS9		OTUD6B							TTC22			LRPAP1	IFI44
	ALG2	FLNC	CHAMP1		DDX10							FADD			PUM1	IFI44L
	TMED1	AOC3	LAMP1		ATP11B							GOLGA5			CUL3	NMI
	RAB38	CFB	PDCD6IP		NOL7							SLC9A6			PRPF8	UTP14A
	MRPL2	COL4A2	CBFB		RPP40							MRPL33			PKP4	ALOX15
	TMPRSS4	ORM2	NDUFS7		STX10							PSMG2			GTF2F1	ICAM3
	MRPL21	CD44	ARPC5		NSMAF							TTC39C			AHSA1	FMNL1
	CYP3A5	HP	RALY		SMC6							RNF126			UPF2	OTUD4
	RGL2	SNTB2	NT5C2		PHF10							DCAF11			LARP4B	DOCK2
	GTPBP10	SNX18	REPS2		TRMT11							MRPL18			UBE2M	LCP2
	43892	DYNLT1	BZW1		SETDB1							TCEB3			RPL7	APBB1IP
	YIPF3	PLEC	BCL2L1		EMG1							ACAD10			ILF3	GNG2
	MECR	GC	EPS8L2		IPO11							TTC27			PTK2	PLCG2
	ALG3	PPP3R1	MRPS27		AAR2							NDUFB7			LRRC1	PLEK
	NPC2	NRBP1	EML4		DHPS							ARHGAP32			RHOT1	PLCB2
	GUF1	STK10	CELF1		RWDD4							ZC3H13			ECH1	MPP1
	UQCR10	SCAMP3	NDUFA3		RALGAPA1							RPS4Y1			MPDU1	UAP1L1
	MRRF	C11orf68	ACOT13		HERC2							VAMP3			PRDX3	CCM2
	TGFBR3	ATP8B1	HS1BP3		OSBPL11							RPL26			CSTF2	FOLR2
	DHCR24	CSPG4	SPG7		RAPGEF6							CD5L			MVK	GPSM3
	MTMR14	CFI	PRKD2		UBE4B							CDK18			NOP2	HLA-DRB1
	MAN2B2	PLD3	NDUFS5		PLCB4							ASCC1			ITSN1	DOCK10
	MAN1B1	HEBP1	SCAMP2		THADA							CCDC90B			PAF1	HMHA1
	SDC1	SERPIND1	ATP5J		RFX5							ABHD5			CLTC	GALC
	RNF170	MAPK14	CERS2		TAF5							PISD			ACTN4	UVRAG
	SQSTM1	FN1	TMEM2		CRMP1							SMYD3			GPRC5C	S100B
	XIAP	RRAS	VTA1		PPCDC							TIMM10			LRRFIP2	IFIT5
	B3GNT3	C1QB	CTNNA1		NUPL2							TMEM223			XPO7	INPP5D
	COG6	COL5A2	LMO7		SETX							PTPRM			XPO4	ALDH3B1
	PEX6	TPM3	DNAJC2		MYEF2							PPP3CB			C16orf62	FBXL18
	CCDC115	TES	NOL9		OSBPL10							TRAPPC2			TXNDC17	PKN1
	MYO5C	CDS2	NADK2		NMNAT3							MFN1			CPSF3L	HLA-DRB3
	NMT2	DIAPH1	NHP2		B3GALT6							SNX15			ABCE1	44075
	FUT8	EFEMP2	HSDL1		CPNE8							TRAFD1			BUB3	CLPTM1L
	TMF1	APCS	MRPL43		CEP97							MAN1C1			CAND1	PTPN12
	OSBPL8	FAM114A1	AKAP12		RRM2							SYVN1			PTRH2	TBC1D10C
	EPHA1	TPM1	STXBP3		CCDC101							OPA3			SMEK1	IFITM1
	MUC4	SOD3	MRPL9		KIF15							PGAP1			RBBP4	VAV1
	ARPC4	CD59	PKP2		NRDE2							MTMR6			HNRNPUL2	CACNA2D1
	STK25	PPBP	ARPC1B		CYTH1							POGK			DDX39B	VCAM1
	BST1	MMP12	BASP1		CDC27							ST3GAL1			IMPACT	EXOSC1
	USP40	PDLIM1	SMC1A		KATNA1							ERBB3			GBF1	ARL15
	PI4K2B	COL1A2	TIPRL		PSMG4							ND4			GOT1	RAB7L1
	GLMN	DOCK9	PDIA4		NR2C2							MTX3			CPSF3	GIMAP1
	ENDOG	C16orf58	ERH		TDP1							CYP2J2			CHTOP	MKL1
	DNAJC16	MYL6	PCNP		FNBP4							TRMU			ABI1	ARHGAP25
	SCRN3	ACTN1	NUDC		ZNF318							COQ10B			COQ5	KCNAB2
	TRAPPC11	COL21A1	AAK1		SUFU							PPP1R3G			VBP1	PIEZO1
	SCLY	CST3	ASS1		AGO3							TTC7B			SELO	RAD9A
	SERAC1	NXN	S100A13		MED17							STX3			RPL18A	CCDC88B
	PIGO	ITGAV	EPB41		TPD52L1							CNKSR1			HNRNPUL1	TNFAIP8L2
	FBXO38	CD81	RPRD2		GTF2E2							ZNHIT2			PEF1	RIPK2
	C9orf89	FBLN2	SPINT1		DDX55							SRPK2			RAB10	ITGAL
	UBE2H	LMCD1	PRPS2		NOL10							POP4			COPS5	ISG20
	UPP1	ORM1	BLOC1S3		RSBN1L							TUSC3			POGLUT1	FGD2
	C15orf48	ITPR2	XAB2		WDR47							NUDT18			RPL27	PTRH1
	LIMK2	ECM1	MOB2		ABT1							LETMD1			MRPL11	GIMAP8
	KIAA2013	FBXL8	CWF19L1		ZBED1							POP7			PDE12	PARVG
	ADCK4	LAMA2	LTA4H		WHSC1L1							ZNRF2			MAP2K6	SPG11
	EPB41L4B	KIAA1033	CRABP2		EIF4EBP1							PRCC			SRSF3	TBC1D13
	NDUFA11	KLC1	CGN		NTHL1							TBCK			NAA15	STAT5A
	DGKQ	SORBS3	MRPL53		TTC26							RGS12			NPM1	GBP5
	EPB41L5	FBLN1	RTN3		ALKBH4							SMUG1			CTBP2	IFIT2
	PLEKHH3	SMTN	MARCKS		BBX							TMEM55B			RPL23A	ARL6IP4
	TEP1	ACSL3	DBNL		HERC1							TREX1			MMP7	GK
	PLEKHA2	EMILIN1	SRC		ZNF512B							NUDT12			GTF2I	ZC3H7A
	TPRG1L	SERPINF1	SUMO1		SEMA3C							RING1			LRRC59	FBXO6
	HEATR5A	VIM	TTC37		SMC5							KCMF1			NUTF2	FBXO2
	TAX1BP1	FERMT2	ESYT2		BRPF1							ETV6			DARS	ABCD1
	MALT1	LMNB2	RIC8A		UNK							PEX1			HDAC1	SNX30
	COMMD7	CAPZB	GOLGA3		NCS1							PXDC1			G3BP1	PTPRCAP
	MUC20	LBP	AKR1B1		HAPLN1							AMIGO2			AIFM1	PREX1
	FAM160B2	C5	POLR2B		ZCCHC3							DEGS2			RANBP1	GIMAP7
	AAGAB	CPQ	NUP62		COL11A1							MRPS12			ZNF385A	FYB
	DHRS9	DCN	SLC25A24		PRIM2							DTNBP1			BCKDHB	GZMK
	TBC1D23	COL1A1	CASP6		GPC4							GDE1			ERO1L	ITGAX
	PADI1	MYO1D	MRPL45		MAGEA4							URB1			MTX1	RENBP
	TMED3	PTPN11	ANKMY2		POLR2I							MICAL3			PFKM	GLDC
	GTF2H4	CNN2	MRPL48		ZC3HAV1L							TAOK1			STUB1	NFATC2
	LRRC8A	TAGLN	ZMYND8		ZNF219							TRIM38			LSM3	WDFY4
	USP6NL	SDPR	NTAN1		POLR1B							SPIN1			NUPL1	HLA-DPA1
	C1GALT1	LEPRE1	NDUFAF4		LPIN3							KIAA0100			SCAF4	DOK2
	TMEM222	VCL	MRPS30		CD3EAP							NAA35			ANK3	LRCH1
	FAM96A	AFM	AGAP3		PRPF40B							C2orf69			APOO	GUCY1B3
	ADH7	KANK2	GALT		NUDT15							MTIF3			STMN1	CUTC
	GTPBP6	PLOD3	NRF1		MIF4GD							KCNN4			GLRX3	HLA-DQA1
	MYO19	SLMAP	RPAP1		MIS12							IDNK			LAMTOR2	BST2
	ABHD17C	BAG3	DNAJC19		CBLB							MEA1			PSMD14	PTPRJ
	RASAL1	ALDH1A3	CXXC1		SNX21							PEX16			EIF3J	PADI4
	CEACAM5	TINAGL1	GRHL2		TADA2B							RRP7A			CIRBP	CEACAM8
	SNX29	RBP1	MRPL14		COMMD6							TMEM70			RPS7	DOK3
	CSNK1G1	APOE	NOSIP		PIAS1							BRI3BP			ISOC1	SIGLEC1
	NFKBIE	CYFIP1	MRPL23		CTIF							ZC2HC1A			ZFP91	CD109
	STK17B	COL17A1	EARS2		MGME1							MKL2			IFT27	HLA-DMB
	WFDC2	PHLDB1	MPZL1		MED25							HEATR6			PSMD2	DHX58
	CEACAM1	PAPSS2	CD47		CHPF2							MAP4K3			XRN2	ARHGAP30
	CUL9	CMA1	RPL29		FUT11							C10orf118			UTP20	SHKBP1
	ASAP1	CALD1	PLGRKT		NOL8							AP5S1			ACAD9	TLR2
	MACC1	C3	TBC1D10B		HELZ							CDYL			DNAJB11	CECR1
	ALG6	F2	TDRKH		DDX60L							MIER1			CTNNB1	RTN1
	PEX26	NPL	MARCKSL1		POLRMT							C9orf114			INTS1	ZAP70
	MRPS18C	PRKCDBP	ATPAF2		RELB							JAGN1			CCBL2	PDF
	LRRC8E	COL8A1	POLR2E		KDM5C							RBM7			PRPF4	CDK6
	CYB5R4	LAMC1	DCK		FRAS1							PTPLB			STAP2	GRAP2
	RFT1	TLE3	CIAO1		ESF1							TRIM27			ACIN1	PSD4
	ATPIF1	SORBS2	PRUNE		ZNF217							MFSD6			RPL23	HELZ2
	SIL1	LPCAT2	ATXN3		CHD8							SASH1			CKAP4	ACAP1
	HOMER1	TNC	GAN		NSA2							C1orf106			THOC2	DENND4B
	POLD4	THSD4	VASN		C5orf22							FBXW9			RAD21	IFIH1
	CASP2	PTK7	ATG16L1		PDCD2							BSPRY			MPI	DOCK11
	TECPR2	SFXN3	TMEM167A		PDCD2L							TMEM163			SART1	PSMG3
	MTFR1	TPM4	PLSCR3		XXYLT1							CDS1			RPS29	BCL3
	KDM1B	ITGB4	ZFYVE19		KIF20A							UGT1A10			RIPK1	ERO1LB
	ICMT	CRYAB	SEC61B		HMGXB4							SCAP			PFDN6	FAT2
	MFSD5	GNAI3	NDUFAF3		KMT2D							ADAP1			FAM175B	SOGA1
		SH3GL1	HLCS		KDM3A							DFFB			PIN1	CLN5
		COL3A1	SYAP1		PRIM1							DDX31			GPC1	EIF4ENIF1
		PGM5	DLGAP4		MTERFD1							SAP130			PPT1	CDK13
		CNN1	TMEM30A		TTI2							UNC5B			PTPRS	SKAP2
		RTN4	ATP11C		FREM2							UHRF1BP1			FAHD1	CEBPB
		SYNPO2	SPAST		DLGAP5							GPD1			AUH	ELL
		EXOSC10	SLC25A22		PRTFDC1							PAIP2			AIP	LYSMD2
		DPYSL2	PTRHD1		BAP1							SCO2			HMGCL	RAP2A
		MCAM	SPINT2		MAGEA10							ZNF24			CRIP2	PTDSS2
		MXRA5	ZFPL1		BCAT1							C1orf172			ABCF2	NAIP
		DSG2	MRPL20		TADA3							NOM1			DERA	LRRC8C
		ITIH2	QPCTL		TTK							FAM13A			API5	PLD1
		MYADM	ERAL1		CWC25							SGK196			NOP14	ST5
		OSBPL3	HS2ST1		TSPYL1							VGLL4			HNRNPK	NADK
		MRPS18B	TMEM63B		CHD1							RAB3IP			RBM26	RASSF2
		SERPINA5	ZGPAT		BUB1B							SOWAHB			CUL1	ITFG1
		TENC1	INSR		POLE							ACOT4			OAT	IDO1
		PHKA2	FBN2		ZFC3H1							GAREM			GCDH	PRG3
		SERPINA6	CTTNBP2NL		CENPF										PA2G4	SASH3
		NCOR2	RFC3		ATR										RPS6	ARHGAP9
		PTGIS	KRI1		GEMIN2										OXSM	PTPN7
		DMD	ATL1		PMS2										MYCBP	SERPINB10
		DAPK3	CRLF3		C10orf137										METAP2	PLAU
		ASPN	SMIM20		NCAPG2										PDHA1	CCDC137
		DNM1	PLP2		NAB2										SRP72	CHM
		ZNF207	PTPN9		KDM4A										RPS14	ANKRD52
		THY1	ERI1		FAM73A										LUC7L3	MB21D1
		SELM	RNF2		ECE2										DRG1	TP53
		TNS4	TMEM160		SLC1A3										PRPF31	CHEK1
		TPPP3	ATP6AP2		FBXO30										PRPF39	LPIN2
		CCDC86	EPN2		RAPGEF1										PDCD5	VMP1
		CFL2	UNC13B		AFAP1										RPN1	HAPLN3
		TMOD1	YIPF6		ARHGEF10										DHRS7	LRRC15
		COL5A1	IRF5												C1orf35	DOCK4
		EMILIN2	DYNLT3												FXR1	ABCA1
		ANGPTL2	OTUD7B												XRCC5
		ACTBL2	MRPL32												CAT
		POTEI	GATA3												FAAH
		HTRA1	CHCHD5												DIMT1
		C4A	INTS6												GPI
		MRVI1	RAB22A												CNDP2
		SYNE1	RHPN2												HOOK1
		P4HA2	TMEM65												UROD
		PODN	CDKN2A												HCCS
		MRC2	ZNF687												NOP56
		DGAT1	CGGBP1												STRN
		GSTM4	THEM4												PPID
		RNF123	MRPL27												RALB
		UBE2J1	PCF11												NUDCD1
		SLC35E1	MCL1												ENY2
		ACSL4	UBE2V2												PCMT1
		PHYKPL	ATP7A												GNL1
		NNMT	EHMT2												XRCC6
		WAS	CCDC97												TKT
		CELSR1	TATDN1												LANCL1
		PTX3	NFIB												PPIA
		IGFBP7	ANKZF1												CKAP5
		PSTPIP2	RUFY3												VPS51
		ALOX5AP	C3orf58												BTF3L4
		NEXN	EFCAB14												SMCHD1
		PPP1R18	UBR2												MSH6
		PKLR	TRAF4												PSAT1
		PADI2	FAM50A												APEX1
		ITIH3	PTP4A1												RPL21
		MFAP4	TMUB1												COQ9
		CPN2	SDK1												LARP1
		LEPREL2	CCDC168												COMMD5
		C19orf43	PM20D2												COMMD2
		CLEC11A	CADM4												ADPRHL2
		PLXDC2	TMEM199												SREK1
		CRTAP	SETD7												LAS1L
		MFGE8	XRCC4												ELMO3
		TTN	CHTF18												COASY
		VPS13D	MST4												GLA
		PIK3CA	MLF2												NACA
		CLSTN1	TUFT1												SRSF7
		SIPA1L1	C8orf33												STX5
		PIK3R2	NR2F2												PDZD11
		CWC27	SNRPF												THYN1
		LMF2	SYNJ2												PRDX2
		ITPRIPL2	CYTH2												PDS5A
		RHOC	RABGAP1L												POP1
		CLIP2	VGLL1												TRAPPC3
		RBKS	ARL6IP1												COG4
		PRKG1	BET1												PFDN2
		SRPX2	TSC22D2												MTOR
		RSRC2	IGF2BP3												CYP4F11
		EPDR1	TRIP13												SEPHS1
		FGFR1OP2	MORF4L2												UBR4
		FKBPL	APLP2												PTBP3
		SGCD	CCDC88C												SCYL1
		BCAS3	SENP1												SOWAHC
		UAP1	PNPLA8												RAB3GAP1
		SPARCL1	GEMIN6												WDR26
		CSNK2A1	NEDD9												ADRBK1
		CD248	MAGI1												H2AFY
		DNAJB4	GSPT2												DIS3
		HSBP1	PNISR												ERI3
		FHOD1	TACC3												CHP2
		RCSD1	SLFN11												TOP1
		CEP170B	CTH												TOMM70A
		HSPB7	HOMER3												COPS2
		C1orf198	MLH1												PSPC1
		PDGFRB	MED8												EIF2B4
		CNTN1	IREB2												EIF5B
		FILIP1L	FAM103A1												AHR
		HOPX	KIFC1												C17orf59
		CPZ	POLD3												DHX8
		ITGA7	WDR83												RAB2A
		MAP1A	MTHFSD												PABPC4
		JPH2	WDR89												PSMD1
		UCHL1	REXO4												PCBP2
		ARHGEF17	LYSMD1												RCN2
		ANTXR2	SLC5A6												STOML2
		FAM126A	NOS1AP												CRK
		SYNE3	C1orf226												SSRP1
		LIMS2	PHYH												DDX42
		MXRA7	AIF1L												C21orf33
		HSPA12B	MAPK7												CARS
		GPC6	NT5DC3												COX2
		C17orf58													KHDRBS1
		SPARC													STRN4
		CTHRC1													YARS2
		NF2													ELF3
		L3HYPDH													ANP32B
		CDH11													EMC10
		CPXM1													PEA15
		GNB4													OVCA2
		FHL3													IMPDH2
		LEPREL4													ABCF1
		LOXL1													TIMM8A
		CSRP2													DDX54
		MMP19													ARL6IP6
		CILP													NAE1
		PLA2G2A													NELFB
		NR3C1													ASUN
		ITGA11													DNAJA1
		CHI3L1													WDR7
		MFAP2													BRCC3
		LTBP2													PDIA3
		MYL6B													GSTP1
		GOLIM4													MYO6
		SH3D19													FAM3B
		TRIM3													HYOU1
		ARSB													GNB2L1
		MMP10													DDX39A
		THBS2													RPA1
		PPP2R5B													KEAP1
		SMG9													HMGB2
		RBM34													THOP1
		DYM													RNF181
		IVNS1ABP													PIN4
		NAV1													CCAR1
		RIOK1													ABCC4
		SH3PXD2A													CECR5
		MEF2D													PRKRA
		EVI2B													MRPS21
		WNT5A													XRN1
		SH3BP4													STX6
		RNGTT													DPP3
		MICAL2													NFATC2IP
		TCP11L1													IMP3
		44079													TXNDC12
		COMP													MRPL39
		CD93													CMBL
		ISLR													RPL11
		PVR													SIRT5
		GPCPD1													PANK4
		PLOD2													CPOX
		SULF1													FASTKD2
		TGFB1													ATP5D
		PLXND1													ACSF3
		PTGS2													RANBP2
		ARL2BP													C8orf82
		LBH													SRRM1
		RTKN													AP3S1
		ANKRD13D													TFRC
		44078													HSP90AA1
		PLAUR													PCK2
		MMP1													PEX19
		LOXL2													TBK1
		PABPC1L													KPNA4
		ENPEP													SET
		ARID5B													GAA
		GPX7													SNRNP40
		GUCY1A3													AARS
		CAMSAP2													STK24
		VPS13B													RPTOR
		GPX8													CUX1
		CHPF													MAK16
		ARMC9													CDC42BPB
		FLT1													IPO9
		ANTXR1													MUT
		MMP11													ISYNA1
		KDELC1													PDDC1
		LOX													QSOX1
		CCDC80													PKM
		SFRP4													PSMB3
		HTRA3													LIPE
		GFPT2													MOCS3
		CERCAM													NLRX1
		MXRA8													PEBP1
		FNDC1													SDHA
		ADAMTS4													SHC1
		LRRC32													ATXN10
															ADAR
															CCT2
															PTBP1
															MTIF2
															PNN
															PPP2R5A
															PPP1CB
															KLF5
															NOLC1
															TROVE2
															MRPL47
															FAM120A
															AGPAT3
															GGA3
															MAT2B
															DCTPP1
															RALGAPA2
															CREB1
															RPL27A
															NOP58
															HADH
															ST13
															HDGF
															FKBP2
															CYP51A1
															COPS6
															DPF2
															UFC1
															TIA1
															LIG3
															PHGDH
															NBAS
															ARHGEF18
															PSMA1
															NUDT16
															NAP1L1
															UBA1
															PSME2
															RPS5
															TWF2
															ANKRD28
															SAR1A
															PDIA6
															GTF3C1
															SRPR
															NCL
															SHMT2
															YIF1B
															CLPP
															SUN2
															UBE2L3
															TPR
															MRPS5
															FPGT
															FBXO22
															FTSJ3
															TRNT1
															EXOC6B
															MCM2
															MPRIP
															LRRC40
															OGT
															SMG8
															LPA
															MED24
															RBM42
															WIBG
															GTPBP4
															EIF4H
															SRP9
															KPNA1
															TRAP1
															G3BP2
															SRP14
															STIP1
															CPNE3
															EIF2AK2
															LMNB1
															BAG6
															DDX1
															FEN1
															AGPS
															NOP16
															GCN1L1
															PICALM
															TAF15
															NCBP1
															ACOX1
															PARP10
															YWHAH
															BCAM
															YTHDC2
															SLC9A3R2
															HNRNPLL
															KRR1
															NOC2L
															RPL31
															DLST
															PDHB
															C11orf31
															FUBP1
															HID1
															POLDIP3
															IRGQ
															MBD2
															FKBP10
															NTPCR
															SDHB
															RUVBL2
															TMX4
															STXBP2
															PCBP1
															PSMA6
															TARDBP
															PPIF
															RAB7A
															IDE
															DHX16
															APRT
															SEC63
															H1FX
															CUL5
															ALDH7A1
															METTL13
															DDX21
															DPP9
															RPLP0
															DDX23
															CCDC43
															STRN3
															TXN
															UBE2I
															NDUFB8
															SMARCE1
															AGA
															RPL9
															NSUN2
															HNRNPA1
															REEP6
															PNKP
															FAM136A
															ABLIM1
															DOPEY2
															AIM1
															MSH2
															TM9SF1
															GORASP2
															PSMB10
															TJP3
															RBMX
															NCOR1
															VMAC
															EXOSC5
															PDE4D
															CDK12
															BRD4
															HNRNPC
															TRIM28
															NDUFS1
															EPS8
															EFNB1
															LRRC47
															DIAPH2
															COMMD4
															INF2
															DDX50
															PPP1R11
															PPP4R2
															FAF2
															SF3B2
															RPL18
															FYCO1
															RPF2
															NUCKS1
															PRPSAP1
															YTHDF2
															ARPC3
															SF3B4
															NNT
															CCT6A
															GAK
															COX6B1
															LASP1
															PFKL
															MTHFD1
															TRA2A
															ELP3
															EIF2A
															PCBD1
															H2AFY2
															SMARCA4
															IARS
															CS
															PLCD1
															PDHX
															RPS9
															ARHGAP35
															PSMC6
															ANP32E
															PSMD6
															CNPY2
															BCKDK
															DCTN2
															NUP54
															AP3D1
															PAWR
															ATP2C1
															AKR1B10
															UACA
															ASCC2
															NUP160
															DDX27
															BOP1
															TUBA4A
															HSPA8
															DDX3X
															PSMD13
															DNM1L
															FIP1L1
															TRIP6
															PRPSAP2
															SERBP1
															DNAJC7
															SF1
															SRSF5
															NCDN
															SH3GL2
															LEMD3
															SURF1
															ATP2A2
															NT5C
															DOCK8
															AFG3L2
															LANCL2
															FKBP3
															DDX17
															PTPLAD1
															MCM3
															AP2M1
															EIF4G3
															WDR37
															ARHGEF40
															PLEKHF1
															EPPK1
															LYPLA2
															HNRNPM
															LDHB
															RBBP7
															DBR1
															TUBA1C
															PSME3
															TPT1
															UNC93B1
															DCAKD
															RXRA
															EXOSC8
															SKIV2L2
															TBC1D17
															METAP1
															PAFAH1B2
															LRCH4
															TOMM22
															GFM1
															CBX1
															H1F0
															ARCN1
															CHMP5
															RSL1D1
															ZADH2
															RAD23A
															SEC11A
															STRBP
															UBR1
															HIBCH
															DNAJC9
															AKAP13
															TBCC
															PPIL3
															RPS8
															CDC40
															PRPF38A
															GATAD2A
															PEX14
															MLEC
															TCERG1
															TPD52L2
															RPL4
															TSTD1
															PRDX6
															VWA5A
															SMYD5
															UMOD
															NHP2L1
															SART3
															HSPA12A
															COPZ1
															POLR2H
															EIF4EBP2
															HDAC2
															HSPH1
															ATAD1
															NOTCH2
															RPL13A
															PIP
															COPS3
															CTPS1
															FTL
															EPRS
															PGP
															QARS
															PURB
															UMPS
															PLA2G4A
															CCDC58
															RPS6KA1
															GIT1
															FLAD1
															GLYR1
															GAR1
															DNAJA3
															SEL1L
															TNPO1
															SLC25A12
															HNRNPD
															FIBP
															YBX3
															LMTK2
															GTF3C5
															HNRNPH3
															KHSRP
															APOA1BP
															RPL24
															CYP27A1
															BYSL
															PTPRA
															PREP
															ACY1
															RPS18
															COPS8
															FYTTD1
															NUP50
															ROCK1
															PPP2R5D
															YKT6
															SRRT
															GMPS
															HP1BP3
															EGFR
															GNAS
															MYBBP1A
															HK2
															SEC22B
															HNRNPDL
															GBAS
															DNAJA2
															PTGR1
															PPP2R1A
															AKAP8
															PSME4
															PPIL4
															ADNP
															ARHGDIA
															TAB1
															GART
															GALNS
															NAA30
															CUL2
															GLB1
															SLC25A13
															CDC42EP4
															NAPG
															CPSF1
															SRRM2
															ZNF638
															GABPA
															RNMT
															PRKAR2B
															CD2BP2
															NUMA1
															CARHSP1
															RNASEL
															RPS3
															PPP1R7
															DHX9
															PIH1D1
															EFTUD2
															FBXO7
															TBCA
															SRSF11
															SF3B14
															USP10
															PSMA4
															IRS1
															DYNC1H1
															RBM5
															FNTA
															STAM2
															EIF3M
															CBX5
															KARS
															FKBP8
															TRIM25
															SH3BP1
															MTA1
															COPB1
															RPL38
															KIF2A
															RPS4X
															TPMT
															SNW1
															OPLAH
															RPL12
															PC
															USP24
															C9orf64
															SRSF2
															PAPSS1
															ACAA2
															PSMG1
															CXADR
															NECAP2
															CHD3
															KPNA2
															LGALS3
															PHB2
															CLIC6
															DNTTIP2
															SCRIB
															ARMC8
															DOCK1
															TOR1AIP1
															EEF1G
															FARSB
															STRAP
															MMAB
															NUP155
															FERMT1
															SLC30A9
															SCYL2
															VPS26A
															GTF2B
															EIF2B5
															PRKDC
															RANGAP1
															MRPL4
															HSPA9
															CPSF2
															ZW10
															GAPVD1
															DTYMK
															KIAA1967
															MAPK13
															MRTO4
															LIMD1
															VPS25
															C12orf10
															FAM192A
															CYC1
															FDFT1
															GOSR1
															AKAP1
															DERL1
															ASCC3
															HSPBP1
															RPS19
															SMPD4
															SMARCA5
															DHCR7
															DECR1
															GATM
															CFL1
															EDF1
															YWHAG
															SAFB
															EIF2B1
															NCLN
															LSM4
															HEATR5B
															RPL19
															WDR91
															NAA25
															GFOD2
															RARS2
															44084
															CTTN
															YARS
															HSPA1L
															DDX46
															PPM1G
															BAZ1B
															MRPL13
															RPL15
															THRAP3
															HNRNPH1
															NUP205
															EEF2
															RPL6
															SNRNP70
															NR2C2AP
															WBP11
															HNRNPA2B1
															AMACR
															DKC1
															PON2
															HNRNPR
															CEBPZ
															MRPS34
															PPIG
															FBL
															HSPD1
															POLR1C
															SNRPD2
															ELOVL1
															ARFIP1
															MANF
															APOBEC3G
															GNL3
															MLYCD
															ATE1
															AAAS
															C17orf85
															HMGB1
															TOP2B
															MSTO1
															MCM5
															RTCB
															ZNF326
															SDCBP
															UFD1L
															IRF2BP2
															TEX10
															EPS15L1
															RPS6KA3
															DDX18
															PRKACA
															BID
															SAFB2
															RAB21
															BCAS2
															NUP107
															MAVS
															EMC7
															SSH3
															GADD45GIP1
															ATP6V0A1
															CLPB
															PES1
															FUS
															OSBP
															TPI1
															RPS2
															XPC
															ME3
															SESTD1
															AKT1S1
															RCC2
															TMED5
															GATC
															PAICS
															DIS3L2
															CLYBL
															ZNF512
															USP8
															UBE2K
															TSFM
															CDIPT
															PIR
															MRPL37
															RPL10A
															NT5DC2
															PSMB5
															HSD17B10
															PPFIA1
															CORO1B
															DAZAP1
															PSMA5
															PREB
															MRPS33
															MEMO1
															PSMC4
															SYNCRIP
															TSC22D4
															ACTR1A
															COMMD8
															CSDE1
															BRK1
															CHD4
															WDR36
															RPSA
															SRSF1
															SMAD3
															RAVER1
															ELAVL1
															PUS1
															UNC13D
															EXOC7
															CSNK1A1
															RPS28
															FUBP3
															KPNB1
															RPAP3
															CCT3
															SRBD1
															ACADM
															CSE1L
															TMEM109
															GIPC1
															YWHAE
															USO1
															SAP30BP
															PSMD8
															RPL14
															RRS1
															PPIB
															APEH
															NDUFA4
															ACLY
															PPP6R3
															BROX
															EIF3D
															NDUFB5
															NIPBL
															TERF2IP
															MRPL41
															SFXN4
															TCP1
															PSMD5
															ANO10
															MRI1
															FAM120B
															MFAP1
															PPIH
															HNRNPAB
															UGDH
															SNRPD3
															BLOC1S1
															GRHL1
															EIF4A3
															YLPM1
															CAPG
															NDUFS2
															TIMM50
															SOD1
															GRPEL1
															DHX15
															LARP4
															EMC1
															BANF1
															YBX1
															PRPF6
															CCDC22
															BLOC1S4
															RPL7A
															SNRPE
															IRF3
															HNRNPL
															HSPA2
															GTPBP1
															GOLPH3
															DAP3
															CNOT10
															ATAD3A
															SLC25A11
															GOLPH3L
															DAK
															ARL3
															CTNNBL1
															NUDT5
															DBT
															GCLC
															SYMPK
															TARS
															SNRPA
															VPS33B
															RQCD1
															HNRNPH2
															GATAD2B
															RBBP5
															ZMYM2
															AKT1
															WDR3
															LYRM4
															CYP1B1
															FN3KRP
															ELF2
															WDR12
															ASPSCR1
															C2CD5
															TRIP4
															LDHD
															DGUOK
															PSMD10
															EIF1
															MYCBP2
															DIEXF
															ANKRD17
															U2AF1
															OARD1
															MEAF6
															PARL
															MRPS11
															HAX1
															RPL7L1
															SIRT3
															ZFYVE20
															PHIP
															CTR9
															INTS9
															WDR70
															PLVAP
															TRMT1
															SPP1
															NDUFAF7
															PHF14
															RBM15
															MBNL1
															TFIP11
															WDR46
															UQCRH
															THOC3
															NEK7
															CASP3
															USP48
															GEMIN5
															C19orf52
															FAM213B
															PTDSS1
															C7orf26
															REEP4
															RCL1
															SRP19
															RRAS2
															LZIC
															EIF2AK4
															GHDC
															FOXK1
															MGLL
															ZC3H18
															PHF8
															VRK1
															LRSAM1
															TMEM201
															POLR3A
															PRPF38B
															DRAP1
															CCNK
															TAF6
															DHX38
															AGPAT1
															ELAC2
															MRPL46
															CHMP6
															TAF7
															DHX57
															TAMM41
															OSBPL2
															TBL3
															STRIP1
															DDX52
															UEVLD
															MBD1
															CCDC50
															IL1RN
															LACTB2
															KIAA0391
															HBS1L
															TRMT6
															NUDT16L1
															DTD1
															MGMT
															CYP1A1
															GDAP1
															CLP1
															SHROOM2
															C2orf47
															TMEM245
															WEE1
															PRAF2
															PDE6D
															AMT
															PPIL2
															XRCC1
															TXN2
															MORC3
															TERF2
															PHC2
															NAA10
															EXOSC3
															RRP1
															LRRC57
															ACSS3
															COQ7
															NHSL2
															CWC22
															BHMT
															FN3K
															PTMA
															INTS8
															GGA2
															INPP4A
															SPATA5L1
															CYTB
															NKIRAS2
															DNMBP
															RBM28
															TGFBRAP1
															TOMM20
															ARHGAP10
															SCAF8
															CCDC51
															TMCO4
															INPP4B
															FGD3
															GMEB1
															RBM19
															PRKCA
															MCM7
															MTHFD1L
															MIEN1
															ZNF622
															POLB
															UBE2Z
															PSPH
															DPCD
															PAQR7
															SHARPIN
															MRPL3
															SNRPG
															SNX33
															SLC41A3
															SMAD4
															YTHDC1
															ZMPSTE24
															ND1
															THUMPD3
															INTS7
															NECAP1
															URI1
															ADPGK
															HARS2
															PACS2
															TSEN34
															AP5Z1
															GGA1
															EP300
															POLE4
															WDR45B
															PCM1
															GGT7
															TRAPPC1
															UBE2O
															TUBB1
															GSK3A
															RSRC1
															MRFAP1
															ABCB8
															GGPS1
															DPY30
															GET4
															REEP3
															MCM4
															PPP2R1B
															PIK3IP1
															DOHH
															ITGA2B
															SEPHS2
															MCM6
															PRMT3
															DNAJB12
															PTPN2
															VPS39
															TRMT5
															SNX8
															RFC1
															PLEKHF2
															SBNO1
															RBM45
															VANGL1
															SENP3
															YY1
															CRIP1
															TTC1
															TRIM33
															TNPO2
															HSF1
															RARRES1
															PHAX
															EIF2D
															CAPN13
															RPS27A
															DR1
															ARHGAP6
															WDR43
															TUBB3
															GP1BB
															ADD2
															DFNA5
															UBE2G1
															INTS5
															LYAR
															ENPP4
															PHKG2
															BCCIP
															C17orf75
															ACYP1
															GEMIN4
															NSUN5
															UBE3B
															TRIM11
															KRT71
															CDK4
															UTP3
															RTN4IP1
															CACUL1
															CLCN3
															NOC4L
															SMARCAD1
															TAF4
															PPP2R5C
															NDNL2
															GRB7
															NDC1
															GNG5
															MBD3
															RPS6KB2
															IP6K1
															MTFMT
															CAMSAP3
															QTRTD1
															SNIP1
															FCHSD1
															COX15
															ZBTB7A
															KPNA6
															CYLD
															POLD1
															PLXNA1
															TBC1D8
															FOXRED1
															ADI1
															MRPL55
															OXCT1
															FBXO21
															MTFP1
															RMND1
															MPHOSPH8
															KHNYN
															PUSL1
															GAS2
															COMMD1
															PCYT1A
															SZT2
															POLG
															PPIP5K2
															SRCAP
															MRPS17
															CARD9
															SPEN
															UBR3
															BEND3
															HIGD2A
															MED4
															UTP6
															IRAK1
															DDX49
															UGGT2
															RUFY2
															CRADD
															RNF114
															BTBD11
															FAU
															MSH3
															MROH1
															WDR75
															SYF2
															MRPS24
															UNG
															NAA20
															TMEM102
															FAM120C
															ABHD6
															SOGA2
															MED14
															MRPL16
															WAPAL
															USP28
															TM7SF2
															SH3YL1
															NEDD1
															C12orf23
															ZMYM3
															HIST1H1D
															TSSC4
															KLHDC7A
															BRAF
															MED1
															ATP6AP1
															C5orf51
															MINA
															MLLT1
															SOAT1
															CADM1
															FAM49A
															CASP7
															DAGLB
															NFKBIB
															WDR33
															MB21D2
															UBR7
															MAN1A2
															MCMBP
															TRAPPC6B
															PWP1
															NKRF
															MTMR2
															ATG9A
															GDPGP1
															SUZ12
															CDKN1B
															POLG2
															TRMT2A
															DIP2A
															WDFY3
															ALKBH5
															PUS7
															VAMP7
															TFCP2
															BOLA1
															PELO
															SAMD4B
															UNC119B
															KAT7
															PPM1H
															UQCC
															NLE1
															VPS37C
															FZD6
															RNASEH2A
															NOB1
															TARSL2
															TMEM259
															COMTD1
															SLC25A46
															NAALADL2
															KIN
															ANKIB1
															THTPA
															TIMM17B
															TTI1
															THAP11
															QRSL1
															PGPEP1
															DDX41
															AKT2
															INPPL1
															UBE2R2
															CDK2
															PDK1
															STK38L
															TOX4
															TIMM21
															43891
															DPH1
															USP34
															UXT
															ANGEL2
															MED12
															WIPI2
															RCOR3
															CEP170
															MORC2
															MED22
															DDX24
															ELP6
															DAAM1
															PIGG
															RDH10
															CPM
															DUSP11
															NIP7
															PIP4K2B
															DMXL2
															NFRKB
															PEAK1
															C10orf76
															DHX32
															MTMR12
															DPY19L1
															SIRT1
															RRP15
															DHX34
															CEP250
															DHTKD1
															MECOM
															KDM2A
															TBC1D24
															MDC1
															WDR59
															PPP2R2D
															RUNX1
															SMNDC1
															CRTC3
															POLR2L
															MAU2
															TRAF2
															UXS1
															NCAPG
															UBE2G2
															MOSPD2
															KIF1B
															DAPK1
															RTFDC1
															ESRRA
															BRD8
															GRTP1
															ZCCHC8
															CTDSPL2
															MPHOSPH10
															TGS1
															CD36
															EP400
															SNX14
															DGCR14
															DDHD2
															MED27
															CCNL1
															MED6
															NOA1
															TRIM32
															NISCH
															ANAPC2
															PEX3
															TTC4
															SLC39A10
															SLC12A7
															SYNRG
															EIF4E2
															CCDC94
															RNASEH2B
															TMED8
															ARFRP1
															TMEM260
															GLE1
															SETMAR
															TJAP1
															CENPB
															HAUS5
															MTR
															ERCC3
															NPRL3
															DCUN1D5
															ECHDC3
															FAM160A2
															NYNRIN
															DDX59
															GTF2H1
															HDAC3
															INIP
															TRAPPC10
															GPR56
															CCNY
															APTX
															POLR3B
															SSU72
															ULK3
															TMEM62
															SDAD1
															KANK1
															RSBN1
															C4orf27
															MNF1
															HAUS6
															ORC3
															XPO6
															MAP3K4
															EBP
															DYNC2H1
															MOCOS
															CREG1
															CAMK1
															ANAPC4
															APOBEC3F
															TTC5
															TOP3B
															PAXBP1
															ARMCX2
															UPF3B
															RBFOX2
															TTC39A
															INTS2
															ZNF346
															AGPAT6
															ANAPC5
															ADSSL1
															MANSC1
															BIN3
															SPATA5
															CCNH
															RANBP6
															ORC2
															RANBP10
															ECSIT
															PCNT
															SLC38A2
															DHX37
															CHCHD2
															CCDC25
															TAF6L
															ATF7IP
															GNPTG
															TOE1
															LGALSL
															CDK1
															NAA16
															PPP1R3D
															ZER1
															PAFAH2
															BECN1
															USP54
															HIRA
															C18orf25
															ZSWIM8
															ECE1
															LIG1
															ABHD17B
															PDE5A
															URGCP
															PLCG1
															RRAGC
															MEST
															C11orf83
															PTBP2
															ARMCX1
															OSBPL1A
															GOLT1B
															XYLB
															TUBB8
															NHEJ1
															KIF5C
															TBC1D9
															RHOB
															KIAA0195
															NSL1
															SMPD1
															PDRG1
															E2F4
															C20orf27
															SZRD1
															WBSCR16
															PALMD
															CENPC1
															EED
															POLD2
															CFDP1
															IFT74
															DAXX
															RETN
															PRR14
															TARBP1
															TBC1D20
															KBTBD2
															BAZ1A
															FBXL20
															RPUSD2
															EDARADD
															MKI67
															C1orf122
															SPNS1
															DPH5
															SPICE1
															RRP8
															RFC5
															ORC4
															CAAP1
															GNL2
															ATAD2
															ERCC1
															WDR92
															NFYB
															DUSP12
															RASSF5
															CIZ1
															GAB1
															SUMF1
															VRK3
															PIK3AP1
															ANKRD50
															TYK2
															KXD1
															TPK1
															ACP5
															GCFC2
															VPS37A
															GNL3L
															UBAP1
															HSD17B7
															NSUN6
															BRD1
															WDR74
															HMGCS1
															SEC22A
															ADCK5
															LIG4
															YRDC
															SLC7A5
															MAEA
															NCAPD2
															PARG
															KSR1
															TRPV4
															MTA3
															LTV1
															OMA1
															GLTSCR2
															TFB1M
															MTG1
															SRXN1
															SUGP1
															CNOT4
															MTHFR
															HLTF
															TK1
															AJUBA
															FAM83C
															TRIT1
															URB2
															PRRC2B
															FASTKD1
															RABGGTB
															IQGAP3
															UHRF2
															PLEK2
															TCN1
															AVEN
															FRG1
															NDUFAF5
															ATP6V0A2
															TMEM87A
															SMPDL3B
															AP3M2
															GPATCH1
															RGS10
															FAM160A1
															AKAP10
															MCFD2
															GNPTAB
															FAM118A
															STX17
															PET112
															C16orf70
															HDAC4
															MCC
															GPN1
															PIAS4
															CWC15
															DOK1
															KIFAP3
															IFRD2
															CLK2
															MAP4K4
															TNRC6B
															KLHL22
															PLIN2
															HSPA6
															CUL7
															TRMT61B
															ARHGAP23
															NFXL1
															BLOC1S6
															RBL2
															AKAP11
															ASF1A
															C9orf78
															CASC3
															WAC
															PHLDA2
															ARGLU1
															GTF2H3
															KIAA1704
															MORF4L1
															ARVCF
															DIRC2
															JMJD6
															OSBPL5
															PPARG
															TIMM10B
															TTC9C
															NCALD
															GABARAPL2
															RAP1GAP
															WDHD1
[truncated: 259 more rows]

## Sheet: Table S7B
	Pathway enriment of Modules
Purple		Count	%	PValue	Genes	List Total	Pop Hits	Pop Total	Fold Enrichment	Bonferroni	Benjamini	FDR
KEGG_PATHWAY	hsa00270:Cysteine and methionine metabolism	6	3.20856	0.000135864	MPST, AHCYL2, TST, MDH2, APIP, ENOPH1	93	38	6879	11.6791	0.0183091	0.00923876	0.00917083
KEGG_PATHWAY	hsa00071:Fatty acid degradation	6	3.20856	0.000220758	ECHS1, CPT2, ALDH2, ALDH1B1, ADH1C, ADH1B	93	42	6879	10.5668	0.0295801	0.0100077	0.0099341
KEGG_PATHWAY	hsa00920:Sulfur metabolism	3	1.60428	0.00599217	MPST, TST, ETHE1	93	9	6879	24.6559	0.558416	0.203734	0.202236
KEGG_PATHWAY	hsa00380:Tryptophan metabolism	4	2.13904	0.0160056	ECHS1, ALDH2, ALDH1B1, AFMID	93	40	6879	7.39677	0.888571	0.435352	0.432151
KEGG_PATHWAY	hsa04978:Mineral absorption	4	2.13904	0.020652	SLC30A1, ATP1A1, ATP1B1, STEAP2	93	44	6879	6.72434	0.941462	0.468112	0.46467
GOTERM_BP_DIRECT	GO:0006069~ethanol oxidation	5	2.6738	4.82236e-06	ALDH2, ALDH1B1, ADH1C, ADH1B, ALDH1A1	172	12	16792	40.6783	0.00432113	0.00433048	0.00433048
GOTERM_BP_DIRECT	GO:0006888~ER to Golgi vesicle-mediated transport	9	4.81283	0.000235716	SPTA1, DYNC1LI2, COG7, COG5, VTI1A, COG1, SPTB, ANK1, COPE	172	160	16792	5.49157	0.190791	0.105837	0.105837
GOTERM_BP_DIRECT	GO:0005975~carbohydrate metabolic process	8	4.27807	0.00206883	GALNT7, PYGB, FGGY, ALDH2, ALDH1B1, MDH2, RPE, FUCA2	172	174	16792	4.48864	0.844286	0.529998	0.529998
GOTERM_BP_DIRECT	GO:0006891~intra-Golgi vesicle-mediated transport	4	2.13904	0.00253588	COG5, VTI1A, COG1, COPE	172	27	16792	14.4634	0.897727	0.529998	0.529998
GOTERM_BP_DIRECT	GO:0036444~calcium ion transmembrane import into mitochondrion	3	1.60428	0.00354119	MICU2, MICU1, MCU	172	9	16792	32.5426	0.958648	0.529998	0.529998
GOTERM_BP_DIRECT	GO:0051561~positive regulation of mitochondrial calcium ion concentration	3	1.60428	0.00354119	MICU2, MICU1, MCU	172	9	16792	32.5426	0.958648	0.529998	0.529998
GOTERM_BP_DIRECT	GO:0006851~mitochondrial calcium ion transport	3	1.60428	0.00636319	MICU2, MICU1, MCU	172	12	16792	24.407	0.996761	0.816307	0.816307
Greenyellow
GOTERM_BP_DIRECT	GO:0098609~cell-cell adhesion	11	6.28571	0.000276426	UNC45A, TJP1, SH3GLB2, PTPN1, EPB41L1, YWHAB, TACSTD2, CHMP4B, TAGLN2, F11R, MPP7	161	271	16792	4.2335	0.233106	0.265369	0.265369
GOTERM_BP_DIRECT	GO:0006886~intracellular protein transport	8	4.57143	0.00753327	STX12, COG3, ADPRH, AP1B1, SEC24C, SEC23B, SYTL4, SYTL2	161	236	16792	3.53553	0.999296	1	1
GOTERM_BP_DIRECT	GO:0015031~protein transport	10	5.71429	0.0135381	SELENBP1, DAB2, RAB5B, RAB5C, RAB11FIP1, ANKRD27, RAB25, AKTIP, CHMP4C, MVB12A	161	395	16792	2.64046	0.999998	1	1
KEGG_PATHWAY	hsa04144:Endocytosis	10	5.71429	0.000688682	EPN3, SH3GLB2, DAB2, RAB5B, RAB5C, RAB11FIP1, CHMP4C, MVB12A, CHMP4B, SMAP1	71	241	6879	4.02022	0.0768048	0.0798871	0.0798871
KEGG_PATHWAY	hsa00980:Metabolism of xenobiotics by cytochrome P450	4	2.28571	0.0391569	AKR7A2, MGST3, GSTT1, SULT2A1	71	74	6879	5.23715	0.99028	1	1
GOTERM_BP_DIRECT	GO:0098609~cell-cell adhesion	11	6.28571	0.000276426	UNC45A, TJP1, SH3GLB2, PTPN1, EPB41L1, YWHAB, TACSTD2, CHMP4B, TAGLN2, F11R, MPP7	161	271	16792	4.2335	0.233106	0.265369	0.265369
GOTERM_BP_DIRECT	GO:0035329~hippo signaling	4	2.28571	0.0020993	TJP1, YWHAB, STK4, STK3	161	27	16792	15.4516	0.867005	0.778534	0.778534
GOTERM_BP_DIRECT	GO:0048227~plasma membrane to endosome transport	3	1.71429	0.00243292	RAB5B, RAB5C, SORT1	161	8	16792	39.1118	0.903523	0.778534	0.778534
GOTERM_BP_DIRECT	GO:0030855~epithelial cell differentiation	5	2.85714	0.0044687	UPK1A, UPK2, TAGLN2, F11R, UPK3A	161	70	16792	7.44987	0.986426	0.900487	0.900487
GOTERM_BP_DIRECT	GO:0090557~establishment of endothelial intestinal barrier	3	1.71429	0.00469004	TJP1, RAP2B, F11R	161	11	16792	28.4449	0.989035	0.900487	0.900487
GOTERM_BP_DIRECT	GO:0006886~intracellular protein transport	8	4.57143	0.00753327	STX12, COG3, ADPRH, AP1B1, SEC24C, SEC23B, SYTL4, SYTL2	161	236	16792	3.53553	0.999296	1	1
GOTERM_BP_DIRECT	GO:0050427~3'-phosphoadenosine 5'-phosphosulfate metabolic process	3	1.71429	0.00873286	SULT1E1, ABHD14B, SULT2A1	161	15	16792	20.8596	0.99978	1	1
GOTERM_BP_DIRECT	GO:0045600~positive regulation of fat cell differentiation	4	2.28571	0.0101305	SULT1E1, ADIRF, STK4, STK3	161	47	16792	8.87644	0.999943	1	1
GOTERM_BP_DIRECT	GO:0015031~protein transport	10	5.71429	0.0135381	SELENBP1, DAB2, RAB5B, RAB5C, RAB11FIP1, ANKRD27, RAB25, AKTIP, CHMP4C, MVB12A	161	395	16792	2.64046	0.999998	1	1
GOTERM_BP_DIRECT	GO:0016192~vesicle-mediated transport	6	3.42857	0.0152344	STX12, AP1B1, CPNE1, ERGIC3, SEC23B, SYTL2	161	152	16792	4.11703	1	1	1
GOTERM_BP_DIRECT	GO:0039702~viral budding via host ESCRT complex	3	1.71429	0.0183941	CHMP4C, MVB12A, CHMP4B	161	22	16792	14.2225	1	1	1
GOTERM_BP_DIRECT	GO:0060800~regulation of cell differentiation involved in embryonic placenta development	2	1.14286	0.0189665	STK4, STK3	161	2	16792	104.298	1	1	1
GOTERM_BP_DIRECT	GO:0032092~positive regulation of protein binding	4	2.28571	0.0204205	AKTIP, STK4, ARHGEF7, STK3	161	61	16792	6.83922	1	1	1
GOTERM_BP_DIRECT	GO:0031032~actomyosin structure organization	3	1.71429	0.0270979	EPB41L1, LIMCH1, F11R	161	27	16792	11.5887	1	1	1
GOTERM_BP_DIRECT	GO:0060215~primitive hemopoiesis	2	1.14286	0.0283152	STK4, STK3	161	3	16792	69.5321	1	1	1
GOTERM_BP_DIRECT	GO:0003157~endocardium development	2	1.14286	0.0283152	STK4, STK3	161	3	16792	69.5321	1	1	1
GOTERM_BP_DIRECT	GO:0007030~Golgi organization	4	2.28571	0.0336537	ARHGAP21, ATL3, COG3, ARHGEF7	161	74	16792	5.63774	1	1	1
GOTERM_BP_DIRECT	GO:0036258~multivesicular body assembly	3	1.71429	0.0350243	CHMP4C, MVB12A, CHMP4B	161	31	16792	10.0934	1	1	1
GOTERM_BP_DIRECT	GO:0030100~regulation of endocytosis	3	1.71429	0.0350243	PTPN1, RAB5B, RAB5C	161	31	16792	10.0934	1	1	1
GOTERM_BP_DIRECT	GO:0006805~xenobiotic metabolic process	4	2.28571	0.0384345	POR, AKR7A2, AADAC, MGST3	161	78	16792	5.34862	1	1	1
GOTERM_BP_DIRECT	GO:0070940~dephosphorylation of RNA polymerase II C-terminal domain	2	1.14286	0.0467479	RPRD1B, RPRD1A	161	5	16792	41.7193	1	1	1
GOTERM_BP_DIRECT	GO:0090611~ubiquitin-independent protein catabolic process via the multivesicular body sorting pathway	2	1.14286	0.0467479	CHMP4C, CHMP4B	161	5	16792	41.7193	1	1	1
GOTERM_BP_DIRECT	GO:0045329~carnitine biosynthetic process	2	1.14286	0.0467479	SHMT1, ALDH9A1	161	5	16792	41.7193	1	1	1
Red
KEGG_PATHWAY	hsa03010:Ribosome	14	3.45679	4.02878e-05	RPL3, RPL32, MRPS14, MRPL18, RPL22, MRPS12, MRPS2, RPS27L, RPS4Y1, MRPL33, MRPS9, RPL37A, RPL35, RPL26	177	136	6879	4.00075	0.00910383	0.00914534	0.00902448
KEGG_PATHWAY	hsa00190:Oxidative phosphorylation	13	3.20988	0.000140371	NDUFA13, NDUFA7, NDUFB7, NDUFA6, NDUFA12, COX4I1, NDUFA10, NDUFB3, COX6C, NDUFS4, NDUFV1, ND2, ND4	177	133	6879	3.79878	0.031364	0.0151405	0.0149404
KEGG_PATHWAY	hsa00280:Valine, leucine and isoleucine degradation	5	1.23457	0.0314412	BCKDHA, PCCB, ABAT, HMGCS2, ACADSB	177	47	6879	4.13451	0.999291	0.867829	0.856359
KEGG_PATHWAY	hsa00564:Glycerophospholipid metabolism	7	1.7284	0.0344073	CDS1, LYPLA1, PLA2G4F, MBOAT7, DGKA, GPD1, PISD	177	95	6879	2.86369	0.999647	0.867829	0.856359
GOTERM_BP_DIRECT	GO:0006120~mitochondrial electron transport, NADH to ubiquinone	11	2.71605	8.04725e-08	NDUFA13, NDUFA7, NDUFB7, NDUFA6, NDUFA12, NDUFA10, NDUFS4, NDUFB3, NDUFV1, ND2, ND4	366	49	16792	10.2995	0.000131403	8.05135e-05	8.04148e-05
GOTERM_BP_DIRECT	GO:0032981~mitochondrial respiratory chain complex I assembly	12	2.96296	9.8608e-08	OXA1L, NDUFA13, NDUFA7, NDUFB7, NDUFA6, NDUFA12, NDUFA10, NDUFS4, NDUFB3, NDUFV1, ND2, ND4	366	63	16792	8.73901	0.000161014	8.05135e-05	8.04148e-05
GOTERM_BP_DIRECT	GO:0055114~oxidation-reduction process	35	8.64198	2.58766e-07	STEAP3, DHRS11, HPGD, MAOA, MRPS36, GMPR2, NDUFA10, SDR39U1, CYP4F22, HSD17B11, HSD17B8, CYB5R1, SPR, ALOX5, DHRS7B, HSD17B2, RDH14, BCKDHA, CYP2J2, GPX2, NDUFA6, MICAL3, DHRS1, CYP4F12, DHRS2, DHRS4, DHODH, QDPR, OXA1L, FA2H, GLUD1, SCCPDH, ASPH, SCO2, DEGS2	366	592	16792	2.71249	0.000422475	0.000140855	0.000140682
GOTERM_BP_DIRECT	GO:0008033~tRNA processing	6	1.48148	0.00116134	TRMU, LSM6, POP7, POP4, RPP30, FARS2	366	37	16792	7.43996	0.850068	0.270924	0.270592
GOTERM_BP_DIRECT	GO:0006412~translation	14	3.45679	0.00370671	RPL3, RPL32, MRPS36, MRPS14, MRPL18, RPL22, MRPS12, MRPS2, RPS27L, RPS4Y1, MRPS9, RPL37A, RPL35, RPL26	366	253	16792	2.5388	0.997676	0.550279	0.549605
GOTERM_BP_DIRECT	GO:0006631~fatty acid metabolic process	6	1.48148	0.005312	FA2H, LYPLA1, SGPL1, ABHD5, ACADSB, ACSF2	366	52	16792	5.29382	0.999833	0.605156	0.604415
GOTERM_BP_DIRECT	GO:0016192~vesicle-mediated transport	10	2.46914	0.00605985	RAB2B, JAGN1, AP1G1, SAR1B, VPS33A, YIPF5, TRAPPC12, TSC2, AP1M1, VAMP3	366	152	16792	3.01841	0.999951	0.605156	0.604415
GOTERM_BP_DIRECT	GO:0043547~positive regulation of GTPase activity	21	5.18519	0.0228339	CAMK2D, ARHGEF12, EIF2B2, FAM13A, RAB3IP, DAB2IP, TSC2, ADAP1, SIPA1L3, ARFGAP2, ARHGAP12, BCR, ARHGAP32, ERBB3, GRB2, PGAM5, RGS12, ARHGEF2, LAMTOR3, SBF2, JAK1	366	565	16792	1.70527	1	1	0.999387
GOTERM_BP_DIRECT	GO:0042127~regulation of cell proliferation	10	2.46914	0.0200497	FA2H, PURA, RNF126, ERBB3, CSK, CIB1, PTK6, STAT6, ARHGEF2, JAK1	366	185	16792	2.47999	1	1	0.999387
GOTERM_BP_DIRECT	GO:0006626~protein targeting to mitochondrion	5	1.23457	0.00608562	MTX3, TSPO, MFN2, TIMM10, MFF	366	34	16792	6.74703	0.999953	0.605156	0.604415
GOTERM_BP_DIRECT	GO:0006470~protein dephosphorylation	9	2.22222	0.0062847	PPM1A, PPP3CB, PPP1R12A, CTDP1, PTPRM, PPP2R2A, PGAM5, PTPN13, MTMR6	366	126	16792	3.27713	0.999966	0.605156	0.604415
GOTERM_BP_DIRECT	GO:0071901~negative regulation of protein serine/threonine kinase activity	4	0.987654	0.00652158	WNK1, DAB2IP, DTNBP1, CIB1	366	18	16792	10.1955	0.999977	0.605156	0.604415
GOTERM_BP_DIRECT	GO:0042760~very long-chain fatty acid catabolic process	3	0.740741	0.00667043	ACADVL, SLC27A2, SLC27A4	366	6	16792	22.9399	0.999982	0.605156	0.604415
GOTERM_BP_DIRECT	GO:0006468~protein phosphorylation	19	4.69136	0.011092	SRPK2, CDK18, CAMK2D, PRKCD, CASK, PHKB, PTK6, BCR, TBCK, PPP3CB, RPS6KA5, WNK1, TAOK1, SNX15, PICK1, CSK, ST3GAL1, MAP4K3, JAK1	366	456	16792	1.91166	1	0.95333	0.952163
GOTERM_BP_DIRECT	GO:0006903~vesicle targeting	3	0.740741	0.012098	SNAP23, LRMP, SNAP29	366	8	16792	17.2049	1	0.9878	0.98659
GOTERM_BP_DIRECT	GO:0043065~positive regulation of apoptotic process	14	3.45679	0.0144802	MTCH2, ARHGEF12, DAB2IP, HIP1R, ANO6, DNM2, DHODH, NCSTN, FAM162A, ARL6IP5, TSPO, FADD, ARHGEF2, TLR3	366	300	16792	2.14106	1	1	0.999387
GOTERM_BP_DIRECT	GO:0000184~nuclear-transcribed mRNA catabolic process, nonsense-mediated decay	8	1.97531	0.0152305	RPL3, RPL32, RPL22, RPL37A, RPL35, PPP2R2A, RPL26, RPS4Y1	366	119	16792	3.08436	1	1	0.999387
GOTERM_BP_DIRECT	GO:0042127~regulation of cell proliferation	10	2.46914	0.0200497	FA2H, PURA, RNF126, ERBB3, CSK, CIB1, PTK6, STAT6, ARHGEF2, JAK1	366	185	16792	2.47999	1	1	0.999387
Cyan
GOTERM_BP_DIRECT	GO:0007041~lysosomal transport	3	1.875	0.00455598	VPS53, VPS52, USE1	145	12	16792	28.9517	0.979566	1	1
GOTERM_BP_DIRECT	GO:0018105~peptidyl-serine phosphorylation	5	3.125	0.0226393	MAPKAPK3, CHEK2, PLK1, CSNK1D, PRKCZ	145	125	16792	4.63228	1	1	1
KEGG_PATHWAY	hsa04910:Insulin signaling pathway	5	3.125	0.0409718	MAPK9, PRKAR1B, PHKA1, SOS1, PRKCZ	66	138	6879	3.77635	0.996003	1	1
KEGG_PATHWAY	hsa04810:Regulation of actin cytoskeleton	6	3.75	0.0476406	NCKAP1, WASL, ITGB6, SOS1, FGFR3, SLC9A1	66	210	6879	2.97792	0.998409	1	1
GOTERM_BP_DIRECT	GO:1990090~cellular response to nerve growth factor stimulus	3	1.875	0.0288691	KIDINS220, CSNK1D, RPL8	145	31	16792	11.2071	1	1	1
GOTERM_BP_DIRECT	GO:0071479~cellular response to ionizing radiation	3	1.875	0.0288691	FBXO4, INO80, TANK	145	31	16792	11.2071	1	1	1
GOTERM_BP_DIRECT	GO:0035246~peptidyl-arginine N-methylation	2	1.25	0.0338663	PRMT5, WDR77	145	4	16792	57.9034	1	1	1
GOTERM_BP_DIRECT	GO:0007296~vitellogenesis	2	1.25	0.0338663	ZMIZ1, SOS1	145	4	16792	57.9034	1	1	1
GOTERM_BP_DIRECT	GO:0070125~mitochondrial translational elongation	4	2.5	0.0366402	PTCD3, MRPL51, GFM2, MRPL38	145	85	16792	5.44974	1	1	1
GOTERM_BP_DIRECT	GO:0070126~mitochondrial translational termination	4	2.5	0.0377333	PTCD3, MRPL51, GFM2, MRPL38	145	86	16792	5.38637	1	1	1
GOTERM_BP_DIRECT	GO:0032543~mitochondrial translation	3	1.875	0.0380453	PTCD3, MRPL51, GFM2	145	36	16792	9.65057	1	1	1
GOTERM_BP_DIRECT	GO:0051081~nuclear envelope disassembly	2	1.25	0.0421534	AKAP8L, PLK1	145	5	16792	46.3228	1	1	1
GOTERM_BP_DIRECT	GO:0006888~ER to Golgi vesicle-mediated transport	5	3.125	0.0494889	DCTN6, COG8, TRAPPC8, USE1, LMF1	145	160	16792	3.61897	1	1	1
Blue
KEGG_PATHWAY	hsa04510:Focal adhesion	60	10.0334	2.84865e-34	ITGB1, FLT1, ITGB5, ITGB4, TNC, ILK, LAMC2, LAMC1, ACTB, MYLK, ACTG1, COMP, CAPN2, ITGAV, PDGFRB, VWF, ACTN1, ITGA1, COL4A2, PIK3CA, COL4A1, COL6A2, COL6A1, COL4A6, COL6A3, ITGA7, ITGA6, TLN2, ITGA5, PPP1R12B, TLN1, MYL9, PPP1R12C, VCL, LAMA5, TNXB, LAMA2, LAMA4, LAMA3, PIK3R2, THBS2, THBS1, VTN, RAP1A, FLNA, MAPK1, FLNC, LAMB3, CAV1, FN1, PARVA, LAMB1, COL1A1, DIAPH1, COL3A1, COL1A2, COL5A1, COL…	292	206	6879	6.86162	6.58037e-32	6.58037e-32	5.66881e-32
KEGG_PATHWAY	hsa04512:ECM-receptor interaction	39	6.52174	5.82676e-30	ITGB1, LAMA5, TNXB, LAMA2, ITGB5, ITGB4, LAMA4, LAMA3, TNC, LAMC2, LAMC1, THBS2, THBS1, COMP, VTN, ITGAV, LAMB3, VWF, ITGA1, FN1, LAMB1, HSPG2, COL1A1, COL3A1, COL1A2, COL4A2, COL5A1, COL4A1, COL6A2, COL5A2, COL6A1, ITGA11, COL4A6, COL6A3, ITGA7, ITGA6, ITGA5, AGRN, CD44	292	87	6879	10.5606	1.34598e-27	6.72991e-28	5.79763e-28
KEGG_PATHWAY	hsa04610:Complement and coagulation cascades	33	5.51839	2.28946e-26	C1QB, CPB2, SERPINA1, CFH, C1S, C1R, SERPINC1, PROS1, CFI, C8B, C8A, SERPINA5, C3, C4A, C5, C6, C7, C9, CD59, A2M, FGB, FGA, VWF, SERPIND1, F12, FGG, PLAUR, F2, F9, SERPING1, KLKB1, CFB, C1QC	292	69	6879	11.267	5.28865e-24	1.76288e-24	1.51868e-24
KEGG_PATHWAY	hsa04611:Platelet activation	29	4.8495	4.38606e-13	ITGB1, GNAI3, ITPR1, ITPR2, PIK3R2, GNAI1, ACTB, ACTG1, GNAI2, MYLK, PTGS1, RAP1A, MAPK1, PRKG1, FGB, GUCY1A3, FGA, VWF, FGG, MAPK14, COL1A1, COL3A1, COL1A2, COL5A1, PIK3CA, COL5A2, ARHGEF1, TLN2, TLN1	292	130	6879	5.2553	1.01328e-10	2.53295e-11	2.18206e-11
KEGG_PATHWAY	hsa04810:Regulation of actin cytoskeleton	34	5.68562	3.42336e-11	ITGB1, CYFIP1, ITGB5, ITGB4, WAS, PIK3R2, ACTB, ACTG1, MYLK, RRAS, TMSB4X, CFL2, MAPK1, PIP4K2A, ITGAV, PDGFRB, GSN, ACTN1, ITGA1, FN1, BAIAP2, F2, DIAPH1, PIK3CA, ITGA11, ITGA7, KRAS, ITGA6, ARHGEF1, ITGA5, PPP1R12B, MYL9, PPP1R12C, VCL	292	210	6879	3.81419	7.90797e-09	1.31799e-09	1.13542e-09
KEGG_PATHWAY	hsa05205:Proteoglycans in cancer	33	5.51839	4.27179e-11	ITGB1, ITGB5, ITPR1, ITPR2, PIK3R2, THBS1, ACTB, ACTG1, VTN, RRAS, FLNA, MAPK1, TIMP3, ITGAV, FLNC, TGFB1, LUM, MMP2, CAV1, WNT5A, PLAUR, FN1, PTPN11, MAPK14, HSPG2, DCN, PIK3CA, KRAS, ARHGEF1, ITGA5, PPP1R12B, PPP1R12C, CD44	292	200	6879	3.88711	9.86784e-09	1.40969e-09	1.21441e-09
KEGG_PATHWAY	hsa04151:PI3K-Akt signaling pathway	44	7.35786	8.08487e-11	ITGB1, LAMA5, FLT1, TNXB, LAMA2, ITGB5, ITGB4, LAMA4, LAMA3, TNC, LAMC2, PIK3R2, LAMC1, THBS2, THBS1, COMP, VTN, MAPK1, ITGAV, PDGFRB, LAMB3, VWF, ITGA1, PPP2R5B, FN1, LAMB1, COL1A1, COL3A1, COL1A2, COL4A2, COL5A1, PIK3CA, COL4A1, COL6A2, COL5A2, COL6A1, ITGA11, COL4A6, GNB4, COL6A3, ITGA7, KRAS, ITGA6, ITGA5	292	345	6879	3.00453	1.86761e-08	2.33451e-09	2.01111e-09
KEGG_PATHWAY	hsa04974:Protein digestion and absorption	21	3.51171	4.00525e-10	CPA3, COL17A1, COL18A1, CPB2, COL15A1, COL14A1, ELN, COL12A1, COL1A1, COL3A1, COL1A2, COL4A2, COL5A1, COL4A1, COL6A2, COL7A1, COL5A2, COL6A1, COL4A6, COL21A1, COL6A3	292	88	6879	5.62185	9.25214e-08	9.25214e-09	7.97045e-09
KEGG_PATHWAY	hsa04921:Oxytocin signaling pathway	19	3.17726	5.6169e-05	GUCY1A3, GNAI3, ITPR1, ITPR2, CALML3, MYL6B, PTGS2, GNAI1, ACTB, ACTG1, GNAI2, MYLK, MYL6, PPP3R1, MAPK1, KRAS, PPP1R12B, PPP1R12C, MYL9	292	150	6879	2.98404	0.0128916	0.000763238	0.000657508
KEGG_PATHWAY	hsa04670:Leukocyte transendothelial migration	16	2.67559	9.06358e-05	ITGB1, ACTN1, MMP2, GNAI3, PIK3R2, PTPN11, THY1, MAPK14, GNAI1, ACTB, ACTG1, GNAI2, RAP1A, PIK3CA, MYL9, VCL	292	115	6879	3.27767	0.0207202	0.00110194	0.000949291
KEGG_PATHWAY	hsa05200:Pathways in cancer	34	5.68562	0.000107458	ITGB1, LAMA5, LAMA2, LAMA4, LAMA3, GNAI3, LAMC2, PIK3R2, LAMC1, PTGS2, GNAI1, GNAI2, MAPK1, TCEB1, ITGAV, PDGFRB, TGFB1, LAMB3, TPM3, MMP1, MMP2, DAPK3, WNT5A, FN1, LAMB1, NFKB2, COL4A2, PIK3CA, COL4A1, COL4A6, GNB4, KRAS, ITGA6, ARHGEF1	292	393	6879	2.03812	0.0245185	0.00121687	0.0010483
KEGG_PATHWAY	hsa05100:Bacterial invasion of epithelial cells	12	2.00669	0.000397729	ITGB1, PIK3CA, CAV1, WAS, FN1, ILK, PIK3R2, ITGA5, VCL, ACTB, DNM1, ACTG1	292	78	6879	3.62434	0.0877978	0.00417615	0.00359764
KEGG_PATHWAY	hsa04015:Rap1 signaling pathway	20	3.34448	0.00136655	PDGFRB, ITGB1, FLT1, GNAI3, CALML3, PIK3R2, MAPK14, THBS1, GNAI1, ACTB, ACTG1, GNAI2, RAP1A, SIPA1L1, PIK3CA, RRAS, MAPK1, KRAS, TLN2, TLN1	292	210	6879	2.24364	0.27086	0.0131531	0.011331
KEGG_PATHWAY	hsa04923:Regulation of lipolysis in adipocytes	9	1.50502	0.00225357	FABP4, PIK3CA, GNAI3, PIK3R2, PTGS2, GNAI1, PRKG1, GNAI2, PTGS1	292	56	6879	3.78614	0.40617	0.020823	0.0179384
KEGG_PATHWAY	hsa04540:Gap junction	11	1.83946	0.0038164	GUCY1A3, PDGFRB, TUBB6, GNAI3, ITPR1, MAPK1, ITPR2, KRAS, GNAI1, PRKG1, GNAI2	292	88	6879	2.94478	0.586573	0.0326514	0.0281282
KEGG_PATHWAY	hsa04520:Adherens junction	9	1.50502	0.0097811	CSNK2A1, ACTN1, WAS, MAPK1, SORBS1, BAIAP2, VCL, ACTB, ACTG1	292	71	6879	2.98625	0.896745	0.0728849	0.0627883
KEGG_PATHWAY	hsa00590:Arachidonic acid metabolism	8	1.33779	0.0139013	GGT5, PTGIS, GPX3, PLA2G2A, GPX8, GPX7, PTGS2, PTGS1	292	61	6879	3.0896	0.96059	0.0917489	0.0790391
KEGG_PATHWAY	hsa04370:VEGF signaling pathway	8	1.33779	0.0139013	PPP3R1, PIK3CA, MAPKAPK2, MAPK1, PIK3R2, KRAS, MAPK14, PTGS2	292	61	6879	3.0896	0.96059	0.0917489	0.0790391
KEGG_PATHWAY	hsa04022:cGMP-PKG signaling pathway	14	2.34114	0.0160986	GUCY1A3, GNAI3, ITPR1, ITPR2, CALML3, GNAI1, GNAI2, MYLK, PPP3R1, MAPK1, MRVI1, MEF2D, MYL9, PRKG1	292	158	6879	2.08744	0.97646	0.103299	0.0889896
KEGG_PATHWAY	hsa03320:PPAR signaling pathway	8	1.33779	0.0223862	FABP4, MMP1, APOA2, ILK, APOA1, ACSL4, SORBS1, ACSL3	292	67	6879	2.81292	0.994646	0.132595	0.114227
KEGG_PATHWAY	hsa05219:Bladder cancer	6	1.00334	0.0282018	MMP1, MMP2, DAPK3, MAPK1, KRAS, THBS1	292	41	6879	3.44754	0.998651	0.158893	0.136882
Yellow
KEGG_PATHWAY	hsa04612:Antigen processing and presentation	19	4.39815	1.60326e-11	CD74, HLA-DRB4, HLA-B, TAP2, HLA-C, TAP1, HLA-A, HLA-F, TAPBP, HLA-E, HLA-DMB, HLA-DPB1, PSME1, HLA-DRA, CALR, HLA-DRB3, HLA-DQA1, HLA-DRB1, HLA-DPA1	222	76	6879	7.74662	3.60734e-09	1.04757e-09	8.61335e-10
KEGG_PATHWAY	hsa04940:Type I diabetes mellitus	13	3.00926	4.23848e-09	HLA-DRB4, HLA-B, HLA-C, HLA-A, HLA-F, HLA-E, HLA-DMB, HLA-DPB1, HLA-DRA, HLA-DRB3, HLA-DQA1, HLA-DRB1, HLA-DPA1	222	42	6879	9.59106	9.53657e-07	1.04163e-07	8.56452e-08
KEGG_PATHWAY	hsa04514:Cell adhesion molecules (CAMs)	21	4.86111	2.03516e-08	ITGAM, VCAM1, HLA-DRB4, ITGB2, HLA-B, HLA-C, ICAM3, HLA-A, ITGAL, HLA-F, ICAM1, HLA-E, HLA-DMB, PTPRC, HLA-DPB1, HLA-DRA, SIGLEC1, HLA-DRB3, HLA-DQA1, HLA-DRB1, HLA-DPA1	222	142	6879	4.58251	4.5791e-06	3.27079e-07	2.68932e-07
KEGG_PATHWAY	hsa04666:Fc gamma R-mediated phagocytosis	14	3.24074	2.26674e-06	LYN, MAP2K1, NCF1, PRKCB, PLD1, VAV1, HCK, PTPRC, BIN1, INPP5D, PLCG2, RAC2, DOCK2, WASF2	222	84	6879	5.16441	0.000509888	2.83343e-05	2.32971e-05
KEGG_PATHWAY	hsa04670:Leukocyte transendothelial migration	15	3.47222	1.65667e-05	ITGAM, VCAM1, NCF1, PRKCB, NCF2, ITGB2, NCF4, MSN, CYBA, ITGAL, MMP9, VAV1, ICAM1, PLCG2, RAC2	222	115	6879	4.04172	0.00372059	0.0001775	0.000145945
KEGG_PATHWAY	hsa04062:Chemokine signaling pathway	17	3.93519	0.000294929	LYN, STAT5B, MAP2K1, NCF1, STAT1, STAT2, STAT3, ARRB2, VAV1, PREX1, HCK, GNG2, ELMO1, RAC2, IKBKG, DOCK2, PLCB2	222	186	6879	2.8321	0.0642143	0.00301632	0.00248008
KEGG_PATHWAY	hsa04672:Intestinal immune network for IgA production	8	1.85185	0.000675601	HLA-DMB, HLA-DRB4, HLA-DPB1, HLA-DRA, HLA-DRB3, HLA-DRB1, HLA-DQA1, HLA-DPA1	222	47	6879	5.2743	0.141065	0.00633375	0.00520775
KEGG_PATHWAY	hsa04144:Endocytosis	19	4.39815	0.000709116	WIPF1, SH3KBP1, HLA-B, HLA-C, HLA-A, ARAP1, ARRB2, CBL, PLD1, HLA-F, PML, HLA-E, ACAP1, SNX2, RAB31, BIN1, PSD4, FOLR2, SNX6	222	241	6879	2.44292	0.147522	0.00638205	0.00524746
KEGG_PATHWAY	hsa04664:Fc epsilon RI signaling pathway	9	2.08333	0.00140411	LYN, MAP2K1, MAP2K2, PRKCB, INPP5D, PLCG2, RAC2, LCP2, VAV1	222	68	6879	4.10115	0.271047	0.0117009	0.00962073
KEGG_PATHWAY	hsa04662:B cell receptor signaling pathway	9	2.08333	0.00154523	LYN, MAP2K1, MAP2K2, INPP5D, PLCG2, RAC2, NFATC2, IKBKG, VAV1	222	69	6879	4.04172	0.293863	0.012417	0.0102096
KEGG_PATHWAY	hsa04650:Natural killer cell mediated cytotoxicity	12	2.77778	0.00179403	ZAP70, MAP2K1, MAP2K2, PRKCB, ITGB2, PLCG2, RAC2, NFATC2, LCP2, ITGAL, VAV1, ICAM1	222	122	6879	3.04785	0.332369	0.0135112	0.0111092
KEGG_PATHWAY	hsa04064:NF-kappa B signaling pathway	10	2.31481	0.0018015	LYN, ZAP70, VCAM1, PLAU, DDX58, CSNK2A2, PLCG2, CD14, IKBKG, ICAM1	222	87	6879	3.56167	0.333491	0.0135112	0.0111092
KEGG_PATHWAY	hsa04660:T cell receptor signaling pathway	10	2.31481	0.00466519	ZAP70, MAP2K1, MAP2K2, PTPRC, GRAP2, NCK2, NFATC2, LCP2, IKBKG, VAV1	222	100	6879	3.09865	0.650805	0.0291575	0.0239739
KEGG_PATHWAY	hsa04142:Lysosome	11	2.5463	0.00537334	CTSA, GALC, CTSZ, NEU1, ATP6V1H, ACP2, CTSG, TCIRG1, GNS, CTSC, CLN5	222	121	6879	2.81695	0.702476	0.0321709	0.0264517
KEGG_PATHWAY	hsa04668:TNF signaling pathway	10	2.31481	0.00725157	RPS6KA4, MAP2K1, CEBPB, VCAM1, MLKL, CASP10, BCL3, IKBKG, MMP9, ICAM1	222	107	6879	2.89593	0.805544	0.0397952	0.0327205
KEGG_PATHWAY	hsa04141:Protein processing in endoplasmic reticulum	13	3.00926	0.00803283	SEC24A, HSPA5, SSR4, FBXO2, HSP90B1, DNAJC3, ERLEC1, STT3A, FBXO6, BAK1, CALR, UGGT1, TXNDC5	222	169	6879	2.38358	0.837111	0.0420902	0.0346075
KEGG_PATHWAY	hsa04012:ErbB signaling pathway	8	1.85185	0.0213479	STAT5A, STAT5B, MAP2K1, MAP2K2, PRKCB, PLCG2, NCK2, CBL	222	87	6879	2.84933	0.992213	0.102197	0.084029
KEGG_PATHWAY	hsa05340:Primary immunodeficiency	5	1.15741	0.0225981	ZAP70, PTPRC, TAP2, TAP1, IKBKG	222	34	6879	4.55684	0.994159	0.105928	0.0870968
KEGG_PATHWAY	hsa04622:RIG-I-like receptor signaling pathway	7	1.62037	0.0243894	IFIH1, DDX58, CASP10, DHX58, ISG15, IKBKG, TMEM173	222	70	6879	3.09865	0.996134	0.111992	0.0920823
KEGG_PATHWAY	hsa04015:Rap1 signaling pathway	13	3.00926	0.0373768	MAP2K1, DOCK4, ITGAM, MAP2K2, PRKCB, ITGB2, ITGAL, FYB, APBB1IP, RAC2, LCP2, PFN1, PLCB2	222	210	6879	1.91821	0.99981	0.161727	0.132975
KEGG_PATHWAY	hsa05219:Bladder cancer	5	1.15741	0.0415226	MAP2K1, MAP2K2, TP53, MMP9, TYMP	222	41	6879	3.77884	0.999928	0.176275	0.144937
KEGG_PATHWAY	hsa04370:VEGF signaling pathway	6	1.38889	0.0454424	MAP2K1, MAP2K2, PRKCB, PLCG2, RAC2, NFATC2	222	61	6879	3.04785	0.999971	0.185901	0.152852

## Sheet: Table S7C
		618genes-- 211 genes cor with OS--23 potential-- 6 genes cor with poor prognosis and overrepresented in the staining of urothelial bladder cancer samples in the HPA database
	blue		with OS		Potential drug
	MYH10		MYH10		C6
	TBC1D2B		APOH		PLOD1
	ABR		CORO1C		G6PD
	APOH		A1BG		DYSF
	PDLIM5		FKBP7		GARS
	CNN3		BAIAP2		CAV1
	44080		CLEC3B		ANXA5
	CORO1C		TGFB1I1		FLNA
	TMEM119		PALLD		MYLK
	A1BG		HSPB6		PXDN
	FKBP7		AEBP1		FLNC
	HOOK3		C6		ATP8B1
	REXO2		A2M		CFI
	AKR1A1		C9		APCS
	SERPING1		TPM2		CD81
	BAIAP2		MYH11		PAPSS2
	CLEC3B		OGN		DMD
	SSFA2		COL6A3		HTRA1
	TGFB1I1		CALU		P4HA2
	SNX3		FMOD		ACSL4
	FBLN5		PRELP		PHYKPL
	COL7A1		DPYSL3		PRKG1
	PALLD		TNS1		UCHL1
	APOA1		BAG2
	EHD1		LRG1
	UTRN		PCOLCE
	CHMP4A		AGT
	HSPB6		ASNA1
	SH3GLB1		PLOD1
	RABL6		TGFBI
	LAMC2		COL6A2
	AEBP1		CLIC4
	C6		BGN
	A2M		FGA
	NAMPT		CSRP1
	C9		ITGA5
	TCEB1		AMBP
	APOC2		G6PD
	PDIA5		NES
	APOA2		TIMP3
	COL18A1		HPX
	PPFIBP1		NCK1
	NFKB2		EHD2
	UBFD1		TNXB
	SURF4		DES
	TPM2		PNP
	ZYX		DUSP3
	MYH11		DYSF
	TRIM47		GARS
	OGN		RCN3
	COL6A3		MYL9
	CARS2		TLN2
	ILK		KRAS
	C1S		SRPX
	COLGALT1		SERPINA1
	RAB27B		C7
	TMBIM6		SBSPON
	ARHGAP1		C8B
	CALU		OLFML3
	STX4		KCTD12
	FHL1		SERPINH1
	AGRN		EEF1A1
	EBNA1BP2		LTBP1
	FMOD		VTN
	LAMA3		LAMA4
	PRELP		CAV1
	DPYSL3		MAP1B
	ACTB		LMOD1
	EFEMP1		FGG
	CFH		LUM
	ENG		SEC61G
	MYO1E		PDLIM3
	SERPINC1		ANXA5
	RARRES2		PDLIM7
	EIF3B		FLNA
	KLKB1		TIMP1
	CNPY4		PARVA
	TNS1		ELN
	BAG2		MMP2
	TP63		VCAN
	LRG1		COL14A1
	RWDD1		SYNM
	PCOLCE		SPON1
	PTRF		TLN1
	ITGA1		COL6A1
	AGT		DPT
	PGM2L1		HRG
	ASNA1		MYLK
	PLOD1		APOC1
	ATXN2L		ANXA6
	SEC24D		PXDN
	GLTP		FLNC
	GBE1		AOC3
	COPB2		ORM2
	TGFBI		SNTB2
	COL6A2		PPP3R1
	CP		C11orf68
	GRHPR		ATP8B1
	LAMB1		CFI
	RRP12		FN1
	CLIC4		C1QB
	ARHGEF1		COL5A2
	BGN		EFEMP2
	RAB6A		APCS
	ITIH4		TPM1
	TBC1D2		SOD3
	FGA		MMP12
	COL4A6		COL1A2
	CALML3		MYL6
	PGLYRP2		ACTN1
	BPI		COL21A1
	POLR2G		NXN
	TF		CD81
	CPB2		FBLN2
	TRIM21		LMCD1
	CSRP1		ORM1
	ITGA5		ECM1
	BCL10		FBLN1
	IGFALS		SMTN
	AMBP		EMILIN1
	GNAI1		SERPINF1
	SNF8		VIM
	CPA3		FERMT2
	SEC31A		CAPZB
	FTH1		LBP
	RSU1		DCN
	G6PD		COL1A1
	C8A		TAGLN
	PRKAR1A		LEPRE1
	SEC13		VCL
	IBA57		AFM
	NES		RBP1
	APOB		APOE
	PDLIM2		PHLDB1
	RETSAT		PAPSS2
	TIMP3		CALD1
	LTBP4		COL8A1
	HPX		SORBS2
	GPX3		TNC
	C1QC		TPM4
	NCK1		CRYAB
	GSN		COL3A1
	CAB39		CNN1
	CLU		SYNPO2
	EHD2		MXRA5
	VWA1		ITIH2
	TNXB		MYADM
	PROS1		TENC1
	GMIP		PTGIS
	MAPK1		DMD
	TBL1XR1		ASPN
	NDRG3		THY1
	NIT1		SELM
	DES		CFL2
	CDK5		TMOD1
	MAOB		EMILIN2
	CYP7B1		ACTBL2
	AP1S2		HTRA1
	SH3BGRL		MRVI1
	LRP1		SYNE1
	ITIH1		P4HA2
	MYO1C		PODN
	PNP		MRC2
	C1R		ACSL4
	HDLBP		PHYKPL
	DUSP3		NNMT
	CDK9		WAS
	DYSF		PTX3
	DIP2B		IGFBP7
	MYO1B		PPP1R18
	MYH9		PADI2
	TUBB6		MFAP4
	GARS		LEPREL2
	RCN3		CLEC11A
	LAMA5		CRTAP
	QTRT1		CLIP2
	RARS		PRKG1
	FGB		FGFR1OP2
	MYL9		SGCD
	GGT5		DNAJB4
	PCNA		FHOD1
	TLN2		HSPB7
	FABP4		CPZ
	KRAS		UCHL1
	MAPKAPK2		ARHGEF17
	PPP1R12B		ANTXR2
	SRPX		FAM126A
	SEMG1		SYNE3
	SH3PXD2B		HSPA12B
	PPM1F		C17orf58
	SERPINA1		CTHRC1
	OLFML1		GNB4
	IKBIP		LEPREL4
	C7		MMP19
	DEPTOR		CILP
	COL15A1		NR3C1
	ITGB1		CHI3L1
	SBSPON		GOLIM4
	C8B		THBS2
	OLFML3		PPP2R5B
	GNAI2		NAV1
	KCTD12		MEF2D
	SERPINH1		EVI2B
	SEC23A		SH3BP4
	EEF1A1		ISLR
	NFYC		PVR
	LTBP1		GPCPD1
	RAP1A		SULF1
	VTN		PLXND1
	PPP1R12C		LBH
	LAMA4		PLAUR
	CAV1
	ACAD8
	NMNAT1
	HAAO
	CHKB
	MAP1B
	ACTG1
	LMOD1
	FGG
	LUM
	SEC61G
	ITGA6
	RAB23
	MAP7D1
	MMP14
	44085
	TAX1BP3
	PDLIM3
	SERPINA3
	HDGFRP2
	ANXA5
	PTGS1
	PDLIM7
	NID1
	TRIM16
	FAM129A
	RUFY1
	FLNA
	F9
	TIMP1
	BSG
	LAMB3
	FAM134C
	FBN1
	HSPG2
	PARVA
	ELN
	THBS1
	MMP2
	APOL1
	PYGL
	VCAN
	COL14A1
	COL4A1
	DNAJC8
	AIDA
	SYNM
	SPON1
	TLN1
	COL6A1
	PDLIM4
	PRRC1
	SORBS1
	DPT
	CYB5R3
	BICD2
	PIP4K2A
	RRBP1
	AMPD2
	HRG
	F12
	TMSB4X
	COL12A1
	MYLK
	LPP
	ITGB5
	ITPR1
	VWF
	CDH13
	APOC1
	NID2
	ANXA6
	CAPN2
	PXDN
	ALB
	ARFGAP3
	FKBP9
	FLNC
	AOC3
	CFB
	COL4A2
	ORM2
	CD44
	HP
	SNTB2
	SNX18
	DYNLT1
	PLEC
	GC
	PPP3R1
	NRBP1
	STK10
	SCAMP3
	C11orf68
	ATP8B1
	CSPG4
	CFI
	PLD3
	HEBP1
	SERPIND1
	MAPK14
	FN1
	RRAS
	C1QB
	COL5A2
	TPM3
	TES
	CDS2
	DIAPH1
	EFEMP2
	APCS
	FAM114A1
	TPM1
	SOD3
	CD59
	PPBP
	MMP12
	PDLIM1
	COL1A2
	DOCK9
	C16orf58
	MYL6
	ACTN1
	COL21A1
	CST3
	NXN
	ITGAV
	CD81
	FBLN2
	LMCD1
	ORM1
	ITPR2
	ECM1
	FBXL8
	LAMA2
	KIAA1033
	KLC1
	SORBS3
	FBLN1
	SMTN
	ACSL3
	EMILIN1
	SERPINF1
	VIM
	FERMT2
	LMNB2
	CAPZB
	LBP
	C5
	CPQ
	DCN
	COL1A1
	MYO1D
	PTPN11
	CNN2
	TAGLN
	SDPR
	LEPRE1
	VCL
	AFM
	KANK2
	PLOD3
	SLMAP
	BAG3
	ALDH1A3
	TINAGL1
	RBP1
	APOE
	CYFIP1
	COL17A1
	PHLDB1
	PAPSS2
	CMA1
	CALD1
	C3
	F2
	NPL
	PRKCDBP
	COL8A1
	LAMC1
	TLE3
	SORBS2
	LPCAT2
	TNC
	THSD4
	PTK7
	SFXN3
	TPM4
	ITGB4
	CRYAB
	GNAI3
	SH3GL1
	COL3A1
	PGM5
	CNN1
	RTN4
	SYNPO2
	EXOSC10
	DPYSL2
	MCAM
	MXRA5
	DSG2
	ITIH2
	MYADM
	OSBPL3
	MRPS18B
	SERPINA5
	TENC1
	PHKA2
	SERPINA6
	NCOR2
	PTGIS
	DMD
	DAPK3
	ASPN
	DNM1
	ZNF207
	THY1
	SELM
	TNS4
	TPPP3
	CCDC86
	CFL2
	TMOD1
	COL5A1
	EMILIN2
	ANGPTL2
	ACTBL2
	POTEI
	HTRA1
	C4A
	MRVI1
	SYNE1
	P4HA2
	PODN
	MRC2
	DGAT1
	GSTM4
	RNF123
	UBE2J1
	SLC35E1
	ACSL4
	PHYKPL
	NNMT
	WAS
	CELSR1
	PTX3
	IGFBP7
	PSTPIP2
	ALOX5AP
	NEXN
	PPP1R18
	PKLR
	PADI2
	ITIH3
	MFAP4
	CPN2
	LEPREL2
	C19orf43
	CLEC11A
	PLXDC2
	CRTAP
	MFGE8
	TTN
	VPS13D
	PIK3CA
	CLSTN1
	SIPA1L1
	PIK3R2
	CWC27
	LMF2
	ITPRIPL2
	RHOC
	CLIP2
	RBKS
	PRKG1
	SRPX2
	RSRC2
	EPDR1
	FGFR1OP2
	FKBPL
	SGCD
	BCAS3
	UAP1
	SPARCL1
	CSNK2A1
	CD248
	DNAJB4
	HSBP1
	FHOD1
	RCSD1
	CEP170B
	HSPB7
	C1orf198
	PDGFRB
	CNTN1
	FILIP1L
	HOPX
	CPZ
	ITGA7
	MAP1A
	JPH2
	UCHL1
	ARHGEF17
	ANTXR2
	FAM126A
	SYNE3
	LIMS2
	MXRA7
	HSPA12B
	GPC6
	C17orf58
	SPARC
	CTHRC1
	NF2
	L3HYPDH
	CDH11
	CPXM1
	GNB4
	FHL3
	LEPREL4
	LOXL1
	CSRP2
	MMP19
	CILP
	PLA2G2A
	NR3C1
	ITGA11
	CHI3L1
	MFAP2
	LTBP2
	MYL6B
	GOLIM4
	SH3D19
	TRIM3
	ARSB
	MMP10
	THBS2
	PPP2R5B
	SMG9
	RBM34
	DYM
	IVNS1ABP
	NAV1
	RIOK1
	SH3PXD2A
	MEF2D
	EVI2B
	WNT5A
	SH3BP4
	RNGTT
	MICAL2
	TCP11L1
	44079
	COMP
	CD93
	ISLR
	PVR
	GPCPD1
	PLOD2
	SULF1
	TGFB1
	PLXND1
	PTGS2
	ARL2BP
	LBH
	RTKN
	ANKRD13D
	44078
	PLAUR
	MMP1
	LOXL2
	PABPC1L
	ENPEP
	ARID5B
	GPX7
	GUCY1A3
	CAMSAP2
	VPS13B
	GPX8
	CHPF
	ARMC9
	FLT1
	ANTXR1
	MMP11
	KDELC1
	LOX
	CCDC80
	SFRP4
	HTRA3
	GFPT2
	CERCAM
	MXRA8
	FNDC1
	ADAMTS4
	LRRC32

## Sheet: Table S7D
		Characteristic genes
Up-regulated proteins in Papillary	Up-regulated proteins in Invasive (NOS)	Up-regulated proteins in glandular differentiation	Up-regulated proteins in Squamous	Up-regulated proteins in Micropapillary differentiation
DNM2	SF3B5	VDAC3	PGLYRP1	FHL2
LSR	PARD3	TTC38	KRT2	BPNT1
FBP1	FBLN5	SLC25A20	SLC2A1	PDLIM5
RILP	TRIM29	PGM3	COL7A1	SNRPC
RAPH1	OGN	FCGBP	PKP3	DCAF7
MGST2	HIST1H1E	LGALS4	KRT23	SPTAN1
PPAP2A	COL6A3	RAB32	CYB5R2	ISCU
GPD1L	PAAF1	CNNM3	S100A14	SIAE
ERMP1	CDC16	CTSA	FSCN1	HOOK3
WFS1	EBNA1BP2	MGST3	GPHN	AKR1A1
BCAS1	ERBB2	ABHD10	KRT5	MUC1
TNK1	THNSL1	CHCHD3	DSG3	PCDH1
VSIG2	ZNF385A	PTPMT1	CTNNB1	GLOD4
SF3B5	COL6A2	NAGLU	DSC3	HSPB8
RABEP2	DIMT1	ACADVL	CALML3	PDAP1
TMC4	COMMD5	CAMP	GPC1	TBCB
MIOS	ARHGDIB	NUCB1	SERPINB3	RAD50
PBRM1	PPP1R12A	MPDU1	KRT78	AVL9
NUDT9	VWA1	MLPH	LAD1	MBOAT7
PCDH1	THYN1	TOR2A	JUP	DDAH2
NSDHL	TNXB	MISP	S100A2	TMEM51
EML2	X15.Sep	STX7	GID8	STS
ZDHHC5	ERI3	PLEKHA6	COMMD2	BLOC1S2
SLC2A1	GGT5	GUSB	HSPA4L	NAGA
ITGB6	TRAPPC9	COG2	SOWAHC	ACOT9
CHMP2B	SIRT5	ABCB10	TGM1	CHMP4A
MAOA	ISYNA1	ERP29	SFN	CD9
PARD3	DCTPP1	DNPH1	DSG1	MACF1
KIAA1244	C2orf43	VIPAS39	KRT6A	UFL1
CAMK1D	REL	FIS1	ABCB6	ACSL1
NBEAL1	DHRS2	OVCA2	LDHA	SLC30A7
AVL9	FPGT	MTM1	SLC12A9	CASC4
MBOAT7	LUM	GALNT3	LYPD3	DCTN3
TMEM40	F9	CSTF2T	COMMD3	EVPL
TRIM29	ELN	HSD17B4	GIGYF2	LIMCH1
TBC1D1	PPP1R11	CMBL	EFNB1	FAM105B
PLCD3	COL6A1	PCK2	S100A7	APOC2
OXA1L	THOC6	SDHA	S100A16	CTSA
TMEM51	F12	ATP9A	RPS27	APOA2
TCF25	CYB5A	ABCC3	FAM83H	SPTBN1
HPGD	LANCL2	IAH1	DUOX1	SLK
VWA8	DCAKD	PSME2	PKP1	CALU
SDCBP2	PRPF38A	HDHD3	FABP5	SNTB1
UFL1	GPX2	ANXA3	YKT6	PSAP
METTL7A	FYTTD1	TJP3	FBXO7	FAM115C
KRT19	PPAP2B	GIGYF2	IRS1	TOM1L2
SHROOM1	PRKAR2B	NUCKS1	DSP	ASAH1
ARAP3	C11orf73	RSF1	NXN	SNAP23
LIMCH1	COL1A2	C1orf27	FERMT1	PRKAR2A
FAM105B	COL21A1	CDC40	SCYL2	C1orf116
HBG2	PADI3	FIBP	KRT16	TCEB2
PARS2	MRTO4	NUP50	KRT14	PMM2
COBLL1	MX2	CLMN	COL17A1	IQGAP2
CLTB	DCN	SLC44A1	KRT17	GDPD3
TMEM63A	GATM	MAN2A1	KRT15	GPNMB
TRIM5	COL1A1	FCGRT	SLC3A2	UPK2
AP1M2	HCLS1	PAPSS2	TLDC1	TFG
RDH14	NR2C2AP	SIGIRR	SERPINB4	SPG20
PVRL1	FHIT	RUNDC1	OSBPL3	MAPRE1
ESRP2	APOBEC3G	NDUFB5	RAB38	NEDD4L
NDUFA12	SAFB2	TXNRD2	RAB34	SMS
AGL	ZNF512	SLC25A1	KRT3	KRT18
IRF6	TLE3	ARMC1	CYP2S1	UPK1A
PLEKHA7	SRBD1	SIRT3	P4HA2	TALDO1
ETFDH	COL3A1	GDA	ELP5	ATP13A1
DPH2	EIF4A3	INTS4	CDH3	OCLN
PLEKHA1	DPM1	TRMT1	SERPINB13	SRI
PIK3C2B	MMRN2	UQCRH	VSNL1	IST1
SNAP23	FRY	NEK7	IGF2BP2	UBXN6
GHITM	PARL	GHDC	SULT2B1	HNRNPUL1
DGKA	MRPS11	GTPBP10	DSC2	DNAJA4
USMG5	NR2F6	NPC2	STON2	RPL34
C1orf116	IKBKG	GUF1	THG1L	APOA4
RPL35	ADCK3	L2HGDH	SPRR1A	COPB2
CARD11	TSPYL5	MICU1	ATG9A	PCYOX1
USP3	ASPN	SPINK1	UBE2H	IER3IP1
C11orf58	TAMM41	RINT1	CLPTM1L	GNAQ
CLCA4	INPP4A	SLC25A22	TTC39B	RCN1
KLC2	INPP1	MRFAP1	RWDD4	TRAPPC4
HEXIM1	ZNF622	SNX8	RALGAPA1	GRHPR
GSTM3	RNF14	MYO5C	LGALSL	LSM6
GSTZ1	TCEB3	DMXL1	DHRS9	STX7
TMEM68	ACYP1	FGD4	MICAL3	LMAN1
PTER	QTRTD1	DDX3Y	ANTXR2	MLLT4
DDB2	DDX49	ENPP4	MTSS1	PAFAH1B3
FAM162A	FAM120C	UTP3	AHNAK2	GOLGB1
GMPR2	FBXO38	CACUL1	KRT6B	VAMP8
SPTA1	FBXL18	DUS3L	KRT76	SNF8
MAP2K4	VPS37C	FES	CERS3	SEC31A
PTGR2	ST3GAL1	RHPN2	SLC7A5	SEC13
ELF1	AKT2	SOAT1	SCEL	TIMP3
PRRC2C	CEP170	C15orf48	FAM83A	EPN1
JAK1	MORC2	EPS8L3	FAM83G	SLC12A2
PKP4	GIMAP1	PDZD8	GBP6	SLTM
MMAA	SGCD	PHKA1	SERPINB2	CHMP2A
ABAT	STAT5A	METTL1	PLEK2	SCIN
SRI	PLEKHA2	CCDC53	IFRD2	RDH13
CAPN5	APOBEC3F	IGF2BP1	PTDSS2	CYB5R1
GPRC5C	UPF3B	TTC4	PLD1	ETHE1
TXNDC17	PCNT	TRMT11	CPS1	TMEM33
UBXN6	POMGNT1	AGPAT6	NUDT1	QDPR
COQ5	RHOB	MUC5AC	MSMO1	ADD1
DNAJA4	SZRD1	SHANK2	RTKN	WLS
MRPS26	SHKBP1	HLA.DMB	KRT79	SCARB2
TMEM30B	C1orf122	NRDE2	DVL2	EEA1
AKR1C3	SMC5	C1GALT1	KRT73	SHOC2
SYNGR2	KIAA0430	VRK3	LRP10	EHF
RAI1	RELB	PIK3AP1	CA9	FARP1
COX6C	PAK1IP1	HSD17B7	KDM3A	FAM98A
TSPO	CDA	SLC7A5	LDLR	HDGFRP3
ZNF385A		ASAP2	BRD9	SAE1
HSD17B8		JAGN1	FBXO30	USP19
BCKDHB		CPS1	DOCK4	SCP2
ANK3		COCH		PPL
CCNDBP1		MPP6		SH3PXD2B
LSM6		GPD1		CAPNS1
ZFP91		KALRN		SUN1
WDR13		SULT1E1		FAM129B
PHF5A		MTHFD2		QSOX1
CCBL2		PNPLA2		ANO6
STAP2		AGMAT		DHRS4
SLC9A1		LPIN2		CDKN2AIP
OCIAD2		ATG13		NMRAL1
PLEKHA6		DOCK4		REEP5
RPS29		VIL1		CLTA
FAM175B				HDGF
PTPRS				WDR82
NADSYN1				BPGM
CDC42BPG				TOR1AIP2
CNOT2				SNCG
ADAM10				ANXA3
TACSTD2				SEC62
LAD1				PFDN1
OXSM				RAB4B
DHRS7B				ACTG1
RNMTL1				MAGED2
PCCA				ACSF2
CD46				VPS26B
ENY2				SRSF6
RPS6KA5				PVRL4
CTSH				TACC1
COQ9				HEBP2
ELMO3				DAB2
PDZD11				RHOA
FNBP1L				PPM1A
APOL2				AGA
SCIN				HTATSF1
CYP4F11				EWSR1
RDH13				PNKP
CYB5R1				DRG2
TSPAN15				ZNF185
SOWAHC				CAMK2D
LLGL2				MECP2
UGT1A6				RPS27L
FRMD8				MTMR9
CHP2				PGM2
TIMMDC1				KLC4
ICA1				C6orf132
SLC44A3				LEMD2
HSD17B11				ENDOD1
CAPNS2				DNAJC3
ELF3				TMSB4X
RNASET2				LPP
SHOC2				TMTC3
NDUFA7				HTT
MRPS16				PPAPDC2
FBXO3				SARNP
NDUFB4				CAPN2
MYO6				AK3
FAM3B				RPL37A
PIN4				AOC3
MGST1				NQO2
CSTF2T				GMPPB
SCP2				RHOT2
GOLGA4				TMED4
CYP4F12				STBD1
NDUFA13				VWA5A
C14orf159				AMDHD2
NDUFV1				COPZ1
RIN1				CAST
PEX19				ACP1
SYTL1				EPS8L1
NDUFS4				HEBP1
SORL1				NDUFV3
ANO6				MYH14
DCTD				TES
LIPE				NCBP2
FAM83F				ZRANB2
KLF5				SNX9
NOLC1				AHNAK
MRPS9				TJP1
AGPAT3				CCDC64B
REEP5				CD59
RALGAPA2				EIF3L
TTC19				MTA2
CYP51A1				PSMB6
MRPS36				KLC1
DHRS13				VAT1
ABCC3				AHCYL1
C2orf43				CTSB
APOOL				SH2D4A
C16orf13				CTSS
SNCG				HAGH
MIF				SH3BGRL2
REL				LAMP1
EHD3				CAPS
CLPP				NDUFS7
DHRS2				ARPC5
LPA				YIPF5
WIBG				COL1A1
ACSF2				PTPN11
SGSM3				GFOD2
ABCB6				SCAMP2
ASPH				CERS2
CYP4B1				YAP1
NOP16				SDPR
ACOT11				LMO7
TRPM4				ARFIP1
PVRL4				AKAP12
YTHDC2				GNS
SLC14A1				UFD1L
TEX264				PTPRF
WARS2				CTSC
PPIF				AAK1
ENGASE				ASS1
CUL5				SEC16A
CROT				S100A13
PICK1				MICALL1
AGPAT5				PRKCDBP
LRMP				SPINT1
CSTB				SORBS2
LYPD3				MOB2
MAST4				ECHDC2
ZNF185				ANXA9
EFNB1				LTA4H
FARP2				CRABP2
PPIL1				PPOX
RALGAPB				CGN
NUCKS1				MRPL53
YTHDF2				SUMO1
KRT85				TTC37
OCRL				SLC44A2
EI24				ESYT2
PCBD1				DPYSL2
H2AFY2				GOLGA3
NDUFB11				DLG1
PLCD1				CAPG
PGGT1B				MCEE
TMEM11				TENC1
TOM1L1				ARSD
TRIP6				EML1
NOC3L				CHMP1A
CYB5A				NEK7
NT5C				CASP3
KRT7				GPRC5A
APOC1				PPP1R2
UPK3BL				MACROD1
ANKS1A				FAM195B
WDR37				CCDC50
EPPK1				EMC8
LDHB				PLXNB1
DCAKD				POLR2E
RXRA				CIAO1
WIPF2				ANGPTL2
ATP5S				POTEI
PAK1				GAN
ENTPD3				ATG16L1
VPS35				TMOD2
UBR1				PLSCR3
HIBCH				ZFYVE19
THEM6				UBASH3B
DUOX1				ARHGAP10
CDC40				INPP4B
STARD10				FGD3
GATAD2A				COA3
TMED4				RAB20
UMOD				DLGAP4
EIF4EBP2				ELMOD2
ANXA10				SPINT2
LLGL1				FAM63A
ITPKC				ZGPAT
GPX2				FBN2
VILL				CTTNBP2NL
BCKDHA				ACAD10
JMJD7				RARRES1
MARK2				ATL1
DENND2D				CD5L
AHCYL2				SLC17A5
BCAT2				TMEM160
ACY1				EPN2
NDUFV3				UGGT2
LSM7				FNDC3B
CIB1				RHPN2
LIN7C				C12orf23
PROM2				TRAFD1
PTGR1				C15orf48
LYPLAL1				NAALADL2
AKAP8				UBE2V2
KRT8				GDPD1
ZRANB2				TATDN1
ZNF259				TUBB4B
CCDC64B				ABHD4
CD59				ABLIM3
TNFAIP2				EPB41L4B
FAM84B				CD55
HMGCS2				DERL2
BCLAF1				AKTIP
IRS1				DTNBP1
ACYP2				C1orf198
CDH1				RENBP
SH3BP1				TMUB1
ALDH1L1				PRPH
S100P				PTBP2
ELP2				KIF5C
HNMT				TBC1D9
SGPL1				MXRA7
PSMB6				WNT2B
PTK6				GNB4
SPTB				PALMD
KRT80				FHL3
CXADR				PM20D2
CHD3				CSRP2
TC2N				MFAP2
COX4I1				GDF15
ARID1B				GIGYF1
PADI3				TUFT1
FAM213A				TMEM87A
FGGY				NR2F2
FERMT1				TMEM41A
SLC30A9				VGLL1
SH2D4A				WAC
PKN2				COMP
HAGH				CDS1
RBMXL1				PNPLA8
C4orf33				MPP6
CAPS				MAGI1
HSD17B2				PLEKHJ1
MAPK13				PARD6B
LIMD1				HACE1
NEMF				EIF1AD
IDUA				EFHD1
CRYZL1				MTFR1
FDFT1				NOS1AP
RALBP1				C1orf226
ALOX5				RUNX2
DECR1				ANTXR1
ARMC6				GFPT2
PRR15				NT5DC3
HEATR5B
NDUFA3
PTPN13
SPG7
HSPA1L
NR2C2AP
CBR4
FHIT
SHPK
PTPRU
CENPV
PRKCD
ZDHHC13
NDUFS8
ARFIP1
COMT
TINAGL1
KIAA1522
TOP2B
TJP2
INPP5K
PTPRF
SSH3
ME3
ANK1
GATC
S100A6
USP8
KRT13
HMGA1
IDH1
CTNND1
TMEM192
SPINT1
TESC
PPP2R2A
CROCC
FRK
SMAD3
PPFIBP2
RUNDC1
ITGA3
PATL1
MAP3K5
BROX
NDUFB5
TMBIM1
SFXN4
SRC
LYPLA1
FAM120B
HGS
LRRC41
CPT2
VTI1B
GRHL1
YLPM1
POF1B
NDUFA6
SIPA1L3
LHPP
SLC25A24
MAP7
TSPAN14
ACSL5
ECHDC1
DAK
DBT
GCLC
ARHGAP27
SBF2
FRY
GATAD2B
ADAM9
ZMYND8
PLD2
NTAN1
PLCH2
TMPRSS4
HSCB
SLITRK6
STEAP3
NR2F6
CHMP1A
GDA
CYP3A5
CA12
PHF14
ZKSCAN1
RGL2
MPC2
UQCRH
C15orf52
MBLAC2
PHF8
LRSAM1
AKAP8L
CYP4F22
POLR3A
TBX3
IVL
TBC1D10A
PPP1R2
MPZL2
PCBD2
MRPL46
CHMP6
RPL29
GOLGA7
TANC2
MBD1
MARCKSL1
AGPAT2
PLXNB1
FDX1
COQ6
SPATA20
CLP1
GGT6
CRTAC1
SHROOM2
TMEM245
LENG9
MRPS2
CCDC86
AMT
MORC3
KRT20
RRP1
CTSE
COQ7
ATXN3
TGFBR3
WNK1
BHMT
ST3GAL4
EEF1A2
DHODH
LOH12CR1
CYTB
NSUN4
NKIRAS2
FABP6
DNMBP
ARHGAP10
SEC61B
MRPS14
INPP4B
SPINK1
CDC42EP5
FAM84A
EPN3
SHARPIN
YTHDC1
ND1
TMC6
PLA2G4F
SDC1
URI1
PACS2
SH2D3A
GGA1
GGT7
MPP5
IRAK4
GGPS1
MRPL20
STX18
RBM33
RNF126
INSR
MRPL18
TCEB3
YY1
HOOK2
NDUFB7
ARHGAP32
DDR1
ZC3H13
ENSA
ARHGAP6
CCDC127
VAMP3
SNRPB2
CD63
DAP
RPL26
HMGN1
FDX1L
SEMA4B
RTN4IP1
CDK18
GNG5
ASCC1
CAMSAP3
QTRTD1
FCHSD1
COX15
TNFRSF21
TBC1D8
RRP1B
DNAJC16
KHNYN
YIPF6
SMYD3
UBR3
STON2
DCTN5
TIMM10
TMEM223
PTPRM
RUFY2
CRADD
SYF2
MRPS24
HECA
SOGA2
SH3YL1
PTPN3
KLHDC7A
BRAF
SOS1
TRAFD1
MLLT1
MAN1C1
ZNF687
OPA3
PGAP1
TRAPPC6B
UGT1A1
NKRF
SUZ12
MEPCE
POGK
DIP2A
TFCP2
TRABD
FAM20B
UQCC
ST3GAL1
FZD6
GTPBP3
INADL
ERBB3
ND4
MTX3
HECTD4
DCAF5
CYP2J2
RBBP8NL
PGPEP1
COQ10B
UBE2V2
PPP1R3G
STX3
MED12
CNKSR1
PTP4A2
DAAM1
PIGG
ZNHIT2
PPP1R37
GDPD1
MECOM
TUSC3
WDR59
TATDN1
NOTCH3
CHD2
ZNRF2
PRCC
TBCK
TGS1
SMUG1
SEPSECS
METTL17
FKBPL
AES
SETMAR
WWP2
TRIM2
DDX59
DGKQ
PLEKHH3
NUDT12
APTX
POLR3B
MST1R
SDAD1
MNF1
DNTTIP1
EFCAB14
MAPK9
KCMF1
ETV6
BAZ2A
APOBEC3F
SLC30A1
AGPAT6
ADSSL1
DEGS2
RANBP10
CCDC25
LOC100652741
MRPS12
CEP170B
C18orf25
GDE1
ABHD17B
C11orf83
LY6D
XYLB
CEP41
RHOB
KIAA0195
IFT74
C3orf37
ZMIZ1
KIAA0100
RMND5A
NAA35
PRKCZ
TMEM199
ANKRD50
NSUN6
FOXA1
HMGCS1
CLN6
OMA1
MTG1
TMEM70
PPHLN1
ZC2HC1A
MKL2
MAP4K3
NFKBIE
NOP10
HDAC7
MCC
CWC15
TRIM4
CYTH2
NFXL1
PPP2CB
RXRB
JAGN1
MEN1
RAP2A
ARL6IP1
ARGLU1
KIAA1704
ARVCF
DIRC2
RBM7
THBD
MLST8
CLDN7
CRTC1
TTC9C
FGD5
HAPLN1
TSC22D2
SAMD1
TRIM27
BLOC1S5
CNOT6L
ARPP19
DPP8
SASH1
C1orf106
POU2F1
RBBP6
YTHDF1
MRPL51
MRPS18C
GRHL3
UGT1A10
TAOK2
TRUB1
DFFB
RNF113A
ATG2B
SCO1
FASTKD5
SCO2
C1orf109
ANKRD13D
DPAGT1
RPL37
ZNF384
KDM5A
NOL8
CIC
C1orf172
CLK3
PATZ1
ZNF217
TYSND1
GALNT14
CASZ1
CDAN1
MPHOSPH6
VGLL4
CA9
CEP44
ISG20L2
MTFR1
UTP23
GAREM

## Sheet: Table S7E
	Pathways enriched in Papillary
Category	Term	Count	%	PValue	Genes	List Total	Pop Hits	Pop Total	Fold Enrichment	Bonferroni	Benjamini	FDR
KEGG_PATHWAY	hsa00190:Oxidative phosphorylation	41	3.0236	1.14651e-12	NDUFA13, NDUFB8, NDUFB7, UQCRB, NDUFB10, NDUFB11, COX15, NDUFA12, NDUFB5, NDUFB4, COX4I1, NDUFB3, ATP5O, COX5A, UQCRH, ATP5D, UQCRFS1, CYC1, NDUFV3, NDUFV2, NDUFV1, LHPP, NDUFA9, NDUFA7, NDUFA6, NDUFA3, NDUFA2, COX6C, ATP5F1, COX6B1, NDUFS8, NDUFS7, PPA2, UQCRQ, NDUFS6, NDUFS5, NDUFS4, NDUFS1, ND1, CYTB, ND4	607	133	6879	3.49357	3.09562e-10	1.14382e-10	1.08875e-10
KEGG_PATHWAY	hsa00564:Glycerophospholipid metabolism	17	1.25369	0.00827913	AGPAT5, LYPLA2, LYPLA1, PLA2G4F, PCYT2, MBOAT7, DGKA, DGKZ, AGPAT2, AGPAT3, PLD2, LPCAT4, GPD2, DGKQ, LPCAT3, GPD1L, CDIPT	607	95	6879	2.02797	0.894037	0.131492	0.125161
KEGG_PATHWAY	hsa04012:ErbB signaling pathway	15	1.10619	0.0190378	MAP2K4, SRC, BRAF, PRKCA, PIK3R2, PTK2, MAPK9, PAK1, ERBB3, ERBB2, KRAS, MAP2K7, SOS1, CAMK2G, CRK	607	87	6879	1.95393	0.994427	0.264699	0.251955
	Pathways enriched in Invasive (NOS)
Category	Term	Count	%	PValue	Genes	List Total	Pop Hits	Pop Total	Fold Enrichment	Bonferroni	Benjamini	FDR
GOTERM_BP_DIRECT	GO:0048010~vascular endothelial growth factor receptor signaling pathway	15	2.18023	5.22021e-07	CYFIP1, NRP1, NCF1, NCF2, NCF4, CYBB, SULF1, BAIAP2, VAV1, ACTG1, ELMO1, NCK2, ELMO2, NCKAP1L, NCK1	648	72	16792	5.39866	0.00139126	0.000116019	0.00011354
GOTERM_BP_DIRECT	GO:0033627~cell adhesion mediated by integrin	5	0.726744	0.00212212	VTN, ITGA11, ITGA5, ICAM1, FBN1	648	15	16792	8.63786	0.996537	0.0898364	0.0879164
KEGG_PATHWAY	hsa00480:Glutathione metabolism	9	1.30814	0.00329684	GGT5, GPX4, GPX3, GPX8, GPX7, TXNDC12, LAP3, PGD, SRM	342	51	6879	3.54954	0.554723	0.0403862	0.0369246
	Pathways enriched in Micropapillary differentiation
Category	Term	Count	%	PValue	Genes	List Total	Pop Hits	Pop Total	Fold Enrichment	Bonferroni	Benjamini	FDR
KEGG_PATHWAY	hsa04142:Lysosome	16	3.29897	4.67569e-06	CTSA, SCARB2, ASAH1, CTSZ, CLTA, NAGA, GNS, CTSS, IGF2R, AP3M1, LAMP1, NEU1, PSAP, SLC17A5, CTSC, CTSB	216	121	6879	4.2112	0.00109352	0.000547055	0.000523677
KEGG_PATHWAY	hsa04530:Tight junction	12	2.47423	7.47422e-05	MAGI1, TJP1, PARD6B, OCLN, MYH14, MYH11, ACTN4, CGN, MYH10, MYL9, RHOA, ACTG1	216	87	6879	4.39272	0.0173383	0.00437242	0.00418556
KEGG_PATHWAY	hsa04512:ECM-receptor interaction	10	2.06186	0.00148868	COL1A1, COMP, TNXB, COL1A2, ITGB5, COL4A1, COL11A1, COL6A2, TNC, FN1	216	87	6879	3.6606	0.294332	0.0580585	0.0555774
	Pathways enriched in Squamous
Category	Term	Count	%	PValue	Genes	List Total	Pop Hits	Pop Total	Fold Enrichment	Bonferroni	Benjamini	FDR
GOTERM_BP_DIRECT	GO:0008544~epidermis development	18	9.27835	1.68404e-17	DSP, COL17A1, SPRR3, KRT2, LAMA3, LAMC2, PLOD1, KRT5, KRT76, SCEL, KRT17, FABP5, KRT16, COL7A1, KRT15, KRT14, SPRR1A, S100A7	177	85	16792	20.0901	1.87602e-14	1.87602e-14	1.85245e-14
GOTERM_BP_DIRECT	GO:0030216~keratinocyte differentiation	11	5.6701	6.50492e-09	DSP, CERS3, TGM1, SPRR3, SCEL, CSTA, ANXA1, KRT16, SPRR1A, TP63, S100A7	177	76	16792	13.7312	7.24645e-06	3.62324e-06	3.57771e-06
GOTERM_BP_DIRECT	GO:0031581~hemidesmosome assembly	5	2.57732	5.4067e-06	COL17A1, KRT14, LAMA3, LAMC2, KRT5	177	12	16792	39.5292	0.00600498	0.000752883	0.000743421
	Pathways enriched in glandular differentiation
Category	Term	Count	%	PValue	Genes	List Total	Pop Hits	Pop Total	Fold Enrichment	Bonferroni	Benjamini	FDR
KEGG_PATHWAY	hsa00020:Citrate cycle (TCA cycle)	5	1.82482	0.00306342	ACO1, PDHB, SDHA, SDHB, PCK2	142	30	6879	8.07394	0.466857	0.106376	0.1043
KEGG_PATHWAY	hsa00510:N-Glycan biosynthesis	6	2.18978	0.00311344	B4GALT1, RPN2, DAD1, MAN2A1, RPN1, DDOST	142	49	6879	5.93188	0.472313	0.106376	0.1043
KEGG_PATHWAY	hsa00250:Alanine, aspartate and glutamate metabolism	5	1.82482	0.00540833	IL4I1, CPS1, GFPT1, ASNS, GLUL	142	35	6879	6.92052	0.671006	0.158387	0.155296
