# Supplementary material for: Integrated proteogenomic characterization of urothelial carcinoma of the bladder
Source: J Hematol Oncol. 2022 Jun 3;15:76. doi: 10.1186/s13045-022-01291-7 (PMC9164575; doi:10.1186/s13045-022-01291-7)
Supplement: Supplementary file 20 — Additional file 20. Table S8: Modification identified in PGK1 and PKM2. Related to Figure 8. A. Modification identified in PGK1 and PKM2. [file 13045_2022_1291_MOESM20_ESM.xlsx]

## Sheet: Description
Table S8. Modification identified in PGK1 and PKM2. Related to Figure 8
sheet	Description
Table S8A	Modification identified in PGK1 and PKM2

## Sheet: Table S8A
Positions within proteins	Protein names	Gene names	Localization probability	Sequence window	Score	Modified sequence
323	Phosphoglycerate kinase 1	PGK1	1	PAGWMGLDCGPESSKKYAEAVTRAKQIVWNG	161.68	TGQATVASGIPAGWMGLDCGPESSK(gly)K
475	Pyruvate kinase isozymes M1/M2	PKM2	1	ARQAHLYRGIFPVLCKDPVQEAWAEDVDLRV	112.44	GIFPVLCK(gly)DPVQEAWAEDVDLR
